# Supplementary material for: Novel Kinesin Family Member 1A Variants Linked to Atypical Parkinsonism Elicit Altered Neuronal Transactive Response DNA Binding Protein 43 kDa Interactions and Dendritic Atrophy
Source: Am J Pathol. 2025 Jun 19;195(11):2161–75. doi: 10.1016/j.ajpath.2025.05.018 (PMC12597689; doi:10.1016/j.ajpath.2025.05.018)
Supplement: Supplemental Table S2 [file mmc2.xlsx]

## Sheet: Supplemental Table 2
Supplemental Table S2. Anti-KIF1A AP-MS Protein Level Data. Protein lysate collected from control and mutant neurons using a KIF1A primary antibody. MS data analysis was performed using Proteome Discoverer (version 3.2) and searched against human SwissProt database using Sequest HT (https://www.uniprot.org/). Peptide spectral matches were filtered using Percolator.
Accession	Description	Gene Symbol	CS03 (1)	CS03 (2)	CS15 (1)	CS15 (2)	Pitt27 (1)	Pitt27 (2)	Log2 Ctrl	Log2 Mut	Log2FC	T.test	Rank	q-value
P05783	K1C18	KRT18	2.77026e+07	2.68348e+07	2.62308e+07	2.84277e+07	7.36645e+07	6.92463e+07	24.7023	26.0905	1.3882	8.67381e-06	1	0.0264898
Q9BYV8	CEP41	CEP41	237470	233847	226558	228329	150594	154458	17.821	17.2187	-0.602272	3.67163e-05	2	0.0385255
P51513	NOVA1	NOVA1	685768	680465	638354	683103	342083	328254	19.3579	18.3545	-1.00341	4.1883e-05	3	0.0385255
Q96P47	AGAP3	AGAP3	913694	890627	939270	932874	596733	611707	19.8099	19.2047	-0.605174	5.0459e-05	4	0.0385255
P08572	CO4A2	COL4A2	562887	498592	552656	606490	1.61104e+06	1.4583e+06	19.0825	20.5495	1.46696	6.91107e-05	5	0.0422128
Q99536	VAT1	VAT1	4.84658e+07	4.7999e+07	4.78095e+07	4.94717e+07	3.78452e+07	3.60915e+07	25.5296	25.1398	-0.389804	0.000120777	6	0.0549326
O15235	RT12	MRPS12	386358	411534	373162	387065	158145	186508	18.5714	17.3948	-1.17659	0.00012591	7	0.0549326
Q9UQ13	SHOC2	SHOC2	339853	324540	329988	331483	201184	224710	18.3385	17.7001	-0.63837	0.000162886	8	0.0594691
Q9H1Z4	WDR13	WDR13	596917	626926	595741	576813	390521	380043	19.1924	18.5556	-0.636879	0.000175253	9	0.0594691
Q6ZT12	UBR3	UBR3	401834	421563	428782	391212	249295	239463	18.6482	17.8988	-0.749483	0.000238422	10	0.07011
P04350	TBB4A	TUBB4A	5.61126e+07	5.32592e+07	5.62576e+07	5.47037e+07	4.11831e+07	3.92235e+07	25.7151	25.2608	-0.454301	0.000252524	11	0.07011
Q5SQI0	ATAT	ATAT1	7.67526e+06	7.60581e+06	7.62278e+06	7.75572e+06	5.09224e+06	4.29702e+06	22.8698	22.1626	-0.707255	0.000281498	12	0.0716413
Q99829	CPNE1	CPNE1	2.42695e+06	2.24901e+06	2.27695e+06	2.31314e+06	1.18355e+06	876343	21.1435	19.9741	-1.16938	0.000314737	13	0.0723812
Q9BX40	LS14B	LSM14B	858437	865767	933787	922085	546160	570295	19.7716	19.0905	-0.681065	0.000347111	14	0.0723812
Q9UK76	HN1	JPT1	8.21411e+06	8.70374e+06	8.83571e+06	9.16807e+06	5.45515e+06	5.20194e+06	23.0576	22.3453	-0.712308	0.000376232	15	0.0723812
O95084	PRS23	PRSS23	350886	352571	322567	330263	1.40394e+06	1.13222e+06	18.3712	20.2742	1.90298	0.000379207	16	0.0723812
Q9NZN9	AIPL1	AIPL1	163791	166368	161385	167845	112887	124869	17.3308	16.8591	-0.471649	0.000413305	17	0.074249
P82675	RT05	MRPS5	364411	357490	376306	360926	241030	199970	18.4767	17.7504	-0.726259	0.000498781	18	0.0787408
Q9Y5S9	RBM8A	RBM8A	356685	382840	338056	366796	216669	217977	18.462	17.7295	-0.732533	0.000517507	19	0.0787408
Q9NV96	CC50A	TMEM30A	2.50689e+06	2.39795e+06	2.52536e+06	2.57389e+06	1.62234e+06	1.80024e+06	21.2541	20.7067	-0.547431	0.000533636	20	0.0787408
Q01968	OCRL	OCRL	467714	498037	471686	488023	378956	372984	18.8768	18.5203	-0.356513	0.00061402	21	0.0787408
P21964	COMT	COMT	854455	840866	832123	753642	1.47061e+06	1.31285e+06	19.6457	20.4085	0.762709	0.000639266	22	0.0787408
P10398	ARAF	ARAF	277663	273402	259205	247779	163987	167704	18.013	17.3395	-0.673493	0.000666346	23	0.0787408
Q8TDC3	BRSK1	BRSK1	1.17739e+06	1.13059e+06	1.20674e+06	1.08874e+06	730730	778671	20.1343	19.5255	-0.608743	0.000681001	24	0.0787408
P07195	LDHB	LDHB	9.47689e+07	9.04643e+07	8.89063e+07	8.70312e+07	6.58746e+07	6.1492e+07	26.4281	25.9244	-0.503694	0.000697475	25	0.0787408
P49589	SYCC	CARS1	1.85765e+06	1.85964e+06	1.69178e+06	1.84873e+06	1.10732e+06	914324	20.7911	19.9471	-0.844004	0.000705828	26	0.0787408
P62745	RHOB	RHOB	4.6784e+06	4.45102e+06	4.53103e+06	4.26445e+06	3.22502e+06	3.01371e+06	22.0955	21.5728	-0.52264	0.000709435	27	0.0787408
Q9Y450	HBS1L	HBS1L	316179	300340	295214	316250	232161	227501	18.2279	17.8102	-0.417646	0.000731337	28	0.0787408
Q8IZP0	ABI1	ABI1	2.67447e+06	2.57469e+06	2.80029e+06	2.57969e+06	1.92951e+06	1.90371e+06	21.3415	20.8701	-0.471396	0.000747703	29	0.0787408
Q6UXI9	NPNT	NPNT	180707	203719	247830	278466	948419	753167	17.7967	19.6984	1.9018	0.000797654	30	0.0812012
Q9Y2I8	WDR37	WDR37	1.10407e+06	1.18547e+06	1.20062e+06	1.14385e+06	878534	845530	20.1438	19.7174	-0.426446	0.00096994	31	0.0942603
Q53GG5	PDLI3	PDLIM3	67419.7	60799.4	69140.4	76078.2	112501	107969	16.0609	16.7502	0.68937	0.00103588	32	0.0942603
Q13347	EIF3I	EIF3I	2.2238e+06	2.27953e+06	2.25326e+06	2.17331e+06	1.9285e+06	1.86202e+06	21.0902	20.854	-0.23625	0.00105964	33	0.0942603
Q9H936	GHC1	SLC25A22	5.80166e+06	5.40323e+06	5.64014e+06	5.2398e+06	3.81233e+06	3.96734e+06	22.3966	21.8913	-0.505274	0.00106566	34	0.0942603
Q8TAT6	NPL4	NPLOC4	967444	879624	928703	916596	695894	697311	19.8161	19.41	-0.406139	0.00112859	35	0.0942603
Q9NRX4	PHP14	PHPT1	3.63873e+06	3.83135e+06	4.08669e+06	3.64924e+06	1.6435e+06	2.19069e+06	21.8581	20.8705	-0.987645	0.00120467	36	0.0942603
P49773	HINT1	HINT1	5.05599e+06	4.87604e+06	5.20359e+06	4.98637e+06	2.23018e+06	3.1222e+06	22.2623	21.3517	-0.91052	0.00128263	37	0.0942603
P02462	CO4A1	CO4A1	1.25455e+06	1.21282e+06	1.25845e+06	1.34612e+06	2.40839e+06	2.04499e+06	20.2741	21.0865	0.812363	0.00128658	38	0.0942603
P08727	K1C19	KRT19	3.3611e+06	3.25738e+06	3.32012e+06	3.41895e+06	6.18286e+06	5.22584e+06	21.6712	22.4436	0.772479	0.00135515	39	0.0942603
Q8IX01	SUGP2	SUGP2	2.29767e+06	2.1412e+06	2.28903e+06	2.35749e+06	1.59561e+06	1.35289e+06	21.1151	20.4916	-0.623565	0.00141434	40	0.0942603
P98160	PGBM	HSPG2	225803	288726	415241	545882	2.41973e+06	1.78098e+06	18.4929	21.0022	2.50928	0.00147416	41	0.0942603
P02545	LMNA	LMNA	2.42213e+06	2.43846e+06	2.71676e+06	2.96008e+06	4.99726e+06	4.39559e+06	21.329	22.1631	0.83411	0.00149151	42	0.0942603
P61011	SRP54	SRP54	1.42962e+06	1.38788e+06	1.3566e+06	1.42005e+06	1.17159e+06	1.2064e+06	20.4155	20.1813	-0.234175	0.00149969	43	0.0942603
P62937	PPIA	PPIA	1.76588e+08	1.75546e+08	1.73272e+08	1.74551e+08	1.47982e+08	1.33756e+08	27.3827	27.0698	-0.312911	0.00159975	44	0.0942603
P51398	RT29	DAP3	984391	925648	883826	942612	655805	558036	19.8332	19.2111	-0.622099	0.00163751	45	0.0942603
Q9UL25	RAB21	RAB21	3.04123e+06	2.93607e+06	2.94792e+06	3.03274e+06	2.47571e+06	2.23825e+06	21.5115	21.1685	-0.34296	0.00163974	46	0.0942603
Q96DZ5	CLIP3	CLIP3	135957	149014	138438	137380	105388	96975.5	17.0971	16.6266	-0.47051	0.00164265	47	0.0942603
Q9BRA2	TXD17	TXNDC17	679993	687584	632046	693902	496532	441174	19.3611	18.8388	-0.522288	0.00164376	48	0.0942603
Q96F85	CNRP1	CNRIP1	1.79877e+06	1.63351e+06	1.64161e+06	1.60924e+06	1.18702e+06	1.17434e+06	20.6721	20.1712	-0.500903	0.00165111	49	0.0942603
P52788	SPSY	SMS	1.17636e+06	1.08021e+06	1.13675e+06	1.12423e+06	796160	649219	20.1071	19.463	-0.644095	0.00165403	50	0.0942603
Q96B54	ZN428	ZNF428	689876	637275	645234	755473	313949	178674	19.3793	17.9101	-1.46921	0.00168498	51	0.0942603
Q9UMX0	UBQL1	UBQLN1	1.74246e+06	1.63926e+06	1.64383e+06	1.65387e+06	1.35497e+06	1.2469e+06	20.6713	20.3111	-0.360171	0.00170967	52	0.0942603
Q9NQ34	TMM9B	TMEM9B	259226	247629	232602	229972	167655	163406	17.8868	17.3367	-0.550039	0.00175008	53	0.0942603
Q9BTY7	HGH1	HGH1	282950	293732	263794	278156	202079	176301	18.0933	17.5295	-0.563827	0.00177015	54	0.0942603
Q8NG68	TTL	TTL	111197	115432	100360	107202	152367	144408	16.728	17.179	0.451039	0.00178625	55	0.0942603
Q16186	ADRM1	ADRM1	969425	1.04853e+06	988676	1.01805e+06	816248	779723	19.9404	19.606	-0.334439	0.00180879	56	0.0942603
O15460	P4HA2	P4HA2	4.76624e+06	4.64884e+06	5.18723e+06	5.65133e+06	1.24603e+07	9.96998e+06	22.2717	23.4189	1.14727	0.00181184	57	0.0942603
Q92626	PXDN	PXDN	376059	302810	447156	503720	1.18391e+06	974728	18.6362	20.0417	1.40548	0.00183186	58	0.0942603
Q9P1Y5	CAMP3	CAMSAP3	4.07366e+06	3.9832e+06	3.88227e+06	4.0456e+06	3.1363e+06	2.70255e+06	21.9302	21.4773	-0.452937	0.00186103	59	0.0942603
Q5SRD1	TI23B	TI23B	106325	97684.1	98380.8	94881.2	72405.6	66474.7	16.5998	16.0835	-0.516282	0.00189534	60	0.0942603
Q99715	COCA1	COL12A1	1.14158e+06	1.04522e+06	1.95488e+06	2.12508e+06	8.4652e+06	6.2448e+06	20.5793	22.8103	2.231	0.00190089	61	0.0942603
Q14980	NUMA1	NUMA1	1.83617e+06	1.86619e+06	1.87855e+06	2.05203e+06	1.38728e+06	1.36702e+06	20.8638	20.3933	-0.470555	0.00193451	62	0.0942603
Q9P2K5	MYEF2	MYEF2	1.95346e+06	2.06019e+06	2.17919e+06	2.0599e+06	1.50898e+06	1.32334e+06	20.9764	20.4336	-0.542889	0.00194447	63	0.0942603
P61964	WDR5	WDR5	312433	360048	348305	348884	233008	229155	18.3854	17.818	-0.567355	0.00202633	64	0.0965603
Q9NP97	DLRB1	DYNLRB1	3.76625e+06	3.73599e+06	3.79247e+06	3.86608e+06	3.17396e+06	2.84211e+06	21.8538	21.5204	-0.333453	0.00205515	65	0.0965603
Q9NZU5	LMCD1	LMCD1	170896	167521	182228	160991	241818	223128	17.3786	17.8267	0.448062	0.00211788	66	0.097909
O15400	STX7	STX7	4.99034e+06	4.91641e+06	4.78029e+06	5.3321e+06	3.66662e+06	3.23009e+06	22.2549	21.7175	-0.537401	0.00214797	67	0.097909
Q9UI15	TAGL3	TAGLN3	1.03945e+07	1.0054e+07	1.03511e+07	1.05983e+07	8.22394e+06	7.09519e+06	23.3031	22.8688	-0.434223	0.00219589	68	0.0986212
O00425	IF2B3	IGF2BP3	4.75651e+06	4.69253e+06	4.89317e+06	4.91556e+06	3.67141e+06	3.03434e+06	22.1989	21.677	-0.52197	0.00228237	69	0.099262
P22033	MUTA	MMUT	172806	176076			53588	64576.1	17.4124	15.8504	-1.56195	0.00246	70	0.099262
A8MVW0	F1712	FAM171A2	815091	835525	828536	832507	643273	528855	19.6591	19.1607	-0.498424	0.00247234	71	0.099262
O76021	RL1D1	RSL1D1	148646	123552	137032	131520	82470.1	80734.1	17.0446	16.3163	-0.728285	0.00249445	72	0.099262
P25788	PSA3	PSMA3	6.63722e+06	6.19769e+06	6.31374e+06	6.48291e+06	5.34394e+06	4.96187e+06	22.6114	22.297	-0.314462	0.00250884	73	0.099262
O00192	ARVC	ARVCF	447490	437920	401397	442634	325136	296635	18.7219	18.246	-0.47585	0.00251951	74	0.099262
Q92552	RT27	MRPS27	700869	680570	614022	714343	380062	239072	19.3698	18.2399	-1.12986	0.00252305	75	0.099262
P05787	K2C8	KRT8	3.83949e+07	3.65266e+07	3.76153e+07	3.86442e+07	1.04409e+08	7.84131e+07	25.1717	26.4459	1.27416	0.00256909	76	0.099262
Q96A49	SYAP1	SYAP1	591376	651710	540214	599384	323875	370316	19.1842	18.405	-0.779182	0.00257235	77	0.099262
P20290	BTF3	BTF3	180777	211593	226982	202897	106486	77514.7	17.6492	16.4894	-1.15986	0.00259483	78	0.099262
P12931	SRC	SRC	4.95865e+06	4.8358e+06	5.05364e+06	5.13379e+06	4028428	3.51925e+06	22.2522	21.8476	-0.404587	0.00262803	79	0.099262
Q14194	DPYL1	CRMP1	1.15269e+08	1.0917e+08	1.20821e+08	1.21489e+08	8.71784e+07	7.80182e+07	26.7981	26.2996	-0.498464	0.00267164	80	0.099262
Q9HA77	SYCM	CARS2	108636	83390.7	95285.6	95647.3	45635.3	42459.1	16.5468	15.4268	-1.12007	0.00268268	81	0.099262
Q9H492	MLP3A	MAP1LC3A	9.17576e+06	9.48485e+06	8.7238e+06	1.00317e+07	6.49318e+06	5.54012e+06	23.1572	22.5205	-0.636627	0.00271494	82	0.099262
Q9Y285	SYFA	FARSA	4.30427e+06	4.3182e+06	4.73178e+06	4.74081e+06	3.25598e+06	2.84469e+06	22.1091	21.5405	-0.568557	0.00272273	83	0.099262
Q92614	MY18A	MYO18A	5.59099e+06	5.20746e+06	5.27264e+06	5.45583e+06	4.25421e+06	3.7058e+06	22.3596	21.9243	-0.4353	0.00275937	84	0.099262
P21980	TGM2	TGM2	70470.7	68630.1	89597.6	92311.5	186400	153777	16.2923	17.3759	1.08367	0.0027694	85	0.099262
Q9Y653	AGRG1	ADGRG1	233647	217783	197201	204174	131146	136166	17.7019	17.0282	-0.673693	0.0028259	86	0.099262
P24821	TENA	TNC	3.80757e+07	3.72683e+07	4.91285e+07	5.54648e+07	2.06853e+08	1.45103e+08	25.4229	27.3908	1.9679	0.0028277	87	0.099262
Q13554	KCC2B	CAMK2B	8.85112e+06	9.12556e+06	8.82221e+06	8.54328e+06	7.23929e+06	6.40277e+06	23.0749	22.7016	-0.373329	0.00296941	88	0.100908
O43157	PLXB1	PLXNB1	269199	257529	264243	298030	189201	175757	18.0546	17.4774	-0.577201	0.00303829	89	0.100908
O95025	SEM3D	SEMA3D	68862.5	60557.6	82214.5	75670.7	150673	125595	16.1322	17.0757	0.943486	0.00306528	90	0.100908
Q9BWF3	RBM4	RBM4	304050	313379	321049	334602	252186	227705	18.2799	17.8723	-0.407545	0.00307114	91	0.100908
Q06136	KDSR	KDSR	391283	396514	402365	391689	297501	231663	18.5932	18.0134	-0.579827	0.00310511	92	0.100908
Q8WVC6	DCAKD	DCAKD	975042	995121	893111	951071	725255	749760	19.863	19.4923	-0.370705	0.00312636	93	0.100908
Q9H169	STMN4	STMN4	766782	759031	731260	668476	399944	496046	19.4803	18.7731	-0.707154	0.00313469	94	0.100908
P43487	RANG	RANBP1	3.92309e+06	3.82302e+06	3.7528e+06	4.02211e+06	3.13628e+06	2.75065e+06	21.8877	21.4891	-0.398635	0.00313892	95	0.100908
Q13643	FHL3	FHL3	391854	385408	377211	486059	683581	643791	18.6457	19.3401	0.694409	0.00320766	96	0.101694
P17612	KAPCA	PRKACA	2.22688e+06	2.02621e+06	2.03801e+06	1.91366e+06	1.44404e+06	1.42832e+06	20.968	20.4538	-0.514225	0.00322997	97	0.101694
O43292	GPAA1	GPAA1	415195	436435	443696	402686	227494	298005	18.6954	18.0033	-0.692088	0.00331893	98	0.103279
Q96EY8	MMAB	MMAB	218897	216979	201039	219059	147270	106888	17.7072	16.9554	-0.751842	0.00340363	99	0.103279
P07942	LAMB1	LAMB1	3.49687e+06	3.34121e+06	4.96523e+06	4872248	1.07728e+07	8.73709e+06	21.9912	23.2177	1.22647	0.00345386	100	0.103279
P78356	PI42B	PIP4K2B	1.21627e+06	1.24361e+06	1.09761e+06	1.21208e+06	905005	861374	20.1854	19.7524	-0.433067	0.00356332	101	0.103279
P42684	ABL2	ABL2	123842	129994	119197	118699	99449.6	97750	16.9075	16.5893	-0.318216	0.00358654	102	0.103279
Q16537	2A5E	PPP2R5E	1.24638e+06	1.18888e+06	1.32255e+06	1.28043e+06	601358	850330	20.2645	19.4693	-0.795189	0.00361117	103	0.103279
Q9NQ79	CRAC1	CRTAC1	1.95509e+06	1.70957e+06	1.75788e+06	2.03619e+06	1.00611e+06	1.16868e+06	20.8305	20.0524	-0.778058	0.00362863	104	0.103279
P02751	FINC	FINC	1.1698e+08	1.1382e+08	2.51764e+08	2.7737e+08	1.05748e+09	7.42978e+08	27.5013	29.7457	2.24442	0.00362962	105	0.103279
Q12797	ASPH	ASPH	57228.9	51749.6	63442.4	71317.1	116254	101155	15.895	16.7301	0.835082	0.00363546	106	0.103279
Q99700	ATX2	ATXN2	146261	145114	154557	150390	87478.3	111776	17.1857	16.6043	-0.581481	0.00365467	107	0.103279
O95292	VAPB	VAPB	4.63344e+06	4.16005e+06	4.28423e+06	4.17419e+06	3.00995e+06	3.30903e+06	22.0403	21.5913	-0.448993	0.00366067	108	0.103279
Q9UID3	VPS51	VPS51	510103	483084	507280	478134	421753	403901	18.9161	18.6552	-0.260873	0.00368612	109	0.103279
Q12765	SCRN1	SCRN1	1.60749e+07	1.62597e+07	1.55704e+07	1.49539e+07	1.21452e+07	1.01196e+07	23.9056	23.4083	-0.497353	0.00380769	110	0.103667
Q8WXF0	SRS12	SRSF12	68419.8	73734.2	77112.1	82461	48179.4	38310.6	16.2029	15.4002	-0.802639	0.00385932	111	0.103667
Q13523	PRP4B	PRPF4B	248572	223549	292948	273772	128651	114919	17.9865	16.894	-1.09257	0.00390829	112	0.103667
O00170	AIP	AIP	1.25251e+06	1.27457e+06	1.2004e+06	1.27641e+06	1.06879e+06	981086	20.2546	19.9671	-0.287516	0.00392048	113	0.103667
Q15369	ELOC	ELOC	1.54051e+06	1.61297e+06	1.6025e+06	1.58243e+06	1.39781e+06	1.29312e+06	20.5957	20.3597	-0.236018	0.00395116	114	0.103667
P16401	H15	H1-5	1.5265e+07	1.52637e+07	1.71601e+07	1.75289e+07	1.06553e+07	1.10292e+07	23.9588	23.3702	-0.588601	0.00395489	115	0.103667
O14531	DPYL4	DPYSL4	1.90351e+07	1.75329e+07	1.8618e+07	2.04128e+07	1.32777e+07	1.09703e+07	24.1719	23.5314	-0.640496	0.00400463	116	0.103667
P50454	SERPH	SERPINH1	1.26382e+07	1.24489e+07	1.43088e+07	1.55647e+07	3.62108e+07	2.70717e+07	23.7119	24.9153	1.20341	0.00400638	117	0.103667
P31323	KAP3	PRKAR2B	4.10921e+06	3.92488e+06	3.51125e+06	3.55998e+06	2.46707e+06	1.99237e+06	21.8486	21.0884	-0.760122	0.00404959	118	0.103667
Q8NFT8	DNER	DNER	146401	143494	157908	134853	103677	103127	17.1523	16.6579	-0.494378	0.00408853	119	0.103667
P21281	VATB2	ATP6V1B2	2.82495e+07	2.78757e+07	2.67528e+07	2.85391e+07	2.28056e+07	1.9696e+07	24.7314	24.341	-0.39038	0.00412075	120	0.103667
Q02809	PLOD1	PLOD1	1.26135e+06	1.08499e+06	1.59808e+06	1.69491e+06	3.02095e+06	2.6525e+06	20.4271	21.4358	1.0087	0.00413391	121	0.103667
P11047	LAMC1	LAMC1	2.65641e+06	2.49719e+06	3.56253e+06	4.26986e+06	1.04168e+07	7.85476e+06	21.6305	23.1231	1.49265	0.00416432	122	0.103667
Q96CV9	OPTN	OPTN	596268	579265	648623	581600	413727	459528	19.1981	18.736	-0.462015	0.00417518	123	0.103667
P10515	ODP2	DLAT	4.84114e+06	5.1675e+06	5.05734e+06	5.10997e+06	4.06719e+06	3.43901e+06	22.2661	21.8397	-0.426482	0.00421565	124	0.103827
P16070	CD44	CD44	55696	45313.1	43347.4	36893.8	96581.5	81408.5	15.4676	16.4414	0.973813	0.00426686	125	0.104248
Q99623	PHB2	PHB2	3.28105e+07	3.28914e+07	3.12925e+07	3.2742e+07	2.73425e+07	2.40466e+07	24.951	24.615	-0.336048	0.00437152	126	0.105386
Q13144	EI2BE	EIF2B5	954948	967756	970649	1.11203e+06	677202	680207	19.9335	19.3724	-0.561084	0.00438246	127	0.105386
P40429	RL13A	RPL13A	5.34894e+06	4.84395e+06	5.74974e+06	6.08237e+06	3.27716e+06	2.79266e+06	22.3926	21.5332	-0.859418	0.00442501	128	0.105578
P25391	LAMA1	LAMA1	1.70324e+06	1.55258e+06	2.87669e+06	3.20587e+06	8.79786e+06	6555486	21.1547	22.872	1.71731	0.00448856	129	0.106225
Q15102	PA1B3	PAFAH1B3	2.60192e+07	2.53981e+07	2.37786e+07	2.43128e+07	1.94774e+07	1.64428e+07	24.5683	24.0983	-0.470029	0.0045217	130	0.106225
P12277	KCRB	CKB	4.08111e+07	3.88786e+07	3.53762e+07	3.78865e+07	2.77936e+07	2.30526e+07	25.1885	24.5996	-0.58887	0.00456406	131	0.106402
Q9UH03	SEPTIN3	SEPTIN3	8.76748e+06	8.47785e+06	8.57531e+06	9.16376e+06	6.57925e+06	5.09465e+06	23.0602	22.4768	-0.583425	0.00461338	132	0.106737
Q6P9B6	TLDC1	MEAK7	425858	364339	394314	412902	259405	179207	18.6073	17.7426	-0.864721	0.00473286	133	0.108006
Q13526	PIN1	PIN1	6.00603e+06	5.64825e+06	5.14956e+06	5.40885e+06	4.05949e+06	3.68304e+06	22.4049	21.8844	-0.520508	0.00476166	134	0.108006
Q8N3J2	METL4	METTL4	2.17866e+06	2.45748e+06	4.7414e+06	4733729	22143556	14358921	21.7503	24.1215	2.37115	0.00482797	135	0.108006
Q9Y5K8	VATD	ATP6V1D	3609894	3.34279e+06	3.74081e+06	3.56901e+06	2.85924e+06	2.59104e+06	21.7657	21.3779	-0.387825	0.00485322	136	0.108006
P04179	SODM	SOD2	3.70436e+06	3895662	3.49358e+06	3.4324e+06	2.74847e+06	2.43971e+06	21.7921	21.3068	-0.485338	0.00491271	137	0.108006
O43602	DCX	DCX	4.83235e+07	4.89293e+07	4.50152e+07	4.95769e+07	3.68478e+07	2.99657e+07	25.5154	24.9936	-0.521728	0.00499552	138	0.108006
Q86VW0	SESD1	SESTD1	1.75701e+06	1.72183e+06	1.6309e+06	1.70678e+06	1.35392e+06	1.11175e+06	20.7006	20.2335	-0.467062	0.00499841	139	0.108006
P78417	GSTO1	GSTO1	1.04084e+06	1.16514e+06	1.05147e+06	1.23176e+06	1.85029e+06	1.58547e+06	20.098	20.7122	0.614171	0.00502326	140	0.108006
P09382	LEG1	LGALS1	86579.1	75072.7	166326	181883	632779	435439	16.9597	19.0268	2.06703	0.00506861	141	0.108006
Q9NZR1	TMOD2	TMOD2	3.82886e+06	4.2869e+06	3745593	4.08296e+06	2.98023e+06	2.66263e+06	21.9265	21.428	-0.498542	0.00507789	142	0.108006
Q9NUQ2	PLCE	AGPAT5	370122	362050	324063	347613	257332	209369	18.421	17.8321	-0.588815	0.00507928	143	0.108006
Q13907	IDI1	IDI1	461759	413297	470753	357885	216224	156374	18.7002	17.5073	-1.19298	0.00509264	144	0.108006
Q9UHL4	DPP2	DPP7	959824	922403	919782	863565	1.07401e+06	1.11182e+06	19.8056	20.0598	0.254144	0.00523284	145	0.10976
Q96DI7	SNR40	SNRNP40	1.1504e+06	970117	1.13095e+06	1.0595e+06	744718	732597	20.0396	19.4945	-0.545035	0.00524721	146	0.10976
P30626	SORCN	SRI	1.36872e+06	1.41097e+06	1.44587e+06	1.29551e+06	1.11522e+06	1.01783e+06	20.3965	20.0245	-0.372028	0.00530107	147	0.110132
Q9H019	MFR1L	MTFR1L	636378	645831	581850	573494	464058	445716	19.217	18.7951	-0.421853	0.0054725	148	0.112159
Q3KQU3	MA7D1	MAP7D1	5.28749e+06	5.40064e+06	5.16132e+06	5.62094e+06	4.53726e+06	4.15537e+06	22.3558	22.0514	-0.304484	0.00549998	149	0.112159
Q9BW30	TPPP3	TPPP3	5.20704e+06	5.2539e+06	5.11616e+06	4.69914e+06	3.90438e+06	4.08158e+06	22.2733	21.929	-0.34425	0.00550878	150	0.112159
Q9Y490	TLN1	TLN1	4.33022e+06	4.23883e+06	5.46852e+06	5.0049e+06	8.91769e+06	7.42783e+06	22.1827	22.9624	0.779675	0.00568602	151	0.11407
Q9H4P4	RNF41	RNF41	154344	166154	173050	176007	128371	112434	17.3528	16.8775	-0.475337	0.00572287	152	0.11407
P62633	CNBP	CNBP	581694	544377	532968	486813	385287	363674	19.0331	18.5145	-0.51859	0.00573573	153	0.11407
P46779	RL28	RPL28	2.75252e+07	3.04555e+07	3.34845e+07	3.15375e+07	2.11525e+07	1.87454e+07	24.8741	24.2498	-0.624305	0.00575977	154	0.11407
Q9UN73	PCDA6	PCDHA6	428904	419468	442895	358963	198870	262243	18.6542	17.8148	-0.839475	0.0057894	155	0.11407
P62995	TRA2B	TRA2B	5.96574e+06	6.15812e+06	6.62498e+06	6.94376e+06	4.54995e+06	3.62599e+06	22.6148	21.963	-0.651895	0.00590643	156	0.115278
O75146	HIP1R	HIP1R	146323	129710	148517	137369	102025	107436	17.1	16.6763	-0.423675	0.00592621	157	0.115278
Q9NRA2	S17A5	SLC17A5	120565	112940	98472.3	100164	150947	170781	16.7211	17.2955	0.574339	0.00611277	158	0.118154
Q14576	ELAV3	ELAVL3	1.00727e+06	948057	880097	849532	656346	620904	19.8132	19.2846	-0.528607	0.00639108	159	0.121681
Q9GZT8	NIF3L	NIF3L1	121479	140950	123190	120449	89497.6	87258.8	16.949	16.4314	-0.517569	0.00640289	160	0.121681
O00469	PLOD2	PLOD2	189422	180145	264805	258660	456376	392748	17.7684	18.6956	0.927264	0.00653738	161	0.121681
P62263	RS14	RPS14	7.09278e+06	7.25438e+06	7.32819e+06	7.68047e+06	6.40985e+06	6.10228e+06	22.8071	22.5768	-0.230319	0.00654163	162	0.121681
Q9P260	K1468	RELCH	1.34698e+06	1.31287e+06	1.32347e+06	1.47626e+06	1.08479e+06	1.03985e+06	20.3804	20.0188	-0.361573	0.00658001	163	0.121681
O15066	KIF3B	KIF3B	3.21026e+06	3.20213e+06	3.45698e+06	3.42733e+06	2.8014e+06	2.59181e+06	21.6646	21.3627	-0.301852	0.0065812	164	0.121681
O95630	STABP	STAMBP	101059	96460.3	118389	117677	66549.8	60720.4	16.726	15.9575	-0.768422	0.00663705	165	0.121681
Q8WXD2	SCG3	SCG3	1766940	1.74572e+06	1.50485e+06	1.73422e+06	1.23003e+06	1.07741e+06	20.6868	20.1379	-0.54896	0.00664069	166	0.121681
Q08722	CD47	CD47	1.24872e+06	1.12032e+06	1.39412e+06	1.29355e+06	846091	737561	20.2698	19.5948	-0.674944	0.00666543	167	0.121681
P06396	GELS	GSN	4.23784e+06	4.0735e+06	4.04246e+06	4.43142e+06	7.78497e+06	6.10234e+06	22.0007	22.7273	0.726577	0.00669363	168	0.121681
P49069	CAMLG	CAMLG	266633	279724	250793	282421	214251	189628	18.042	17.6236	-0.418461	0.00679153	169	0.122108
P61619	S61A1	SEC61A1	842886	551612	627495	826508	1.39952e+06	1863686	19.4418	20.6379	1.19609	0.00680293	170	0.122108
P12532	KCRU	CKMT1A; CKMT1B	1.68794e+07	1.49318e+07	1.26019e+07	1.43241e+07	2.85217e+07	2.29652e+07	23.8078	24.6177	0.809932	0.0068371	171	0.122108
Q92945	FUBP2	KHSRP	5.0216e+06	5.39687e+06	5.04413e+06	5.35922e+06	4.34753e+06	3.82691e+06	22.3116	21.9627	-0.348904	0.00694539	172	0.122306
O60828	PQBP1	PQBP1	119694	111732	121317	116820	96688.1	81995.8	16.841	16.447	-0.393907	0.00695793	173	0.122306
P05091	ALDH2	ALDH2	9.96481e+06	9.48464e+06	9.29142e+06	9.57936e+06	8.01848e+06	6.82309e+06	23.1916	22.8231	-0.368462	0.00696829	174	0.122306
Q14966	ZN638	ZNF638	189215	186998	183634	213397	97607.5	134449	17.5606	16.8241	-0.736445	0.0070608	175	0.123221
O94760	DDAH1	DDAH1	1.37782e+07	1.40646e+07	1.27328e+07	1.2912e+07	1.05548e+07	8.75761e+06	23.6727	23.203	-0.46968	0.00719731	176	0.12489
O15230	LAMA5	LAMA5	115309	88595.3	159270	169017	295088	267232	17.0216	18.101	1.07945	0.00743404	177	0.128269
Q8TEA8	DTD1	DTD1	2.52394e+06	2.43787e+06	2.20201e+06	2.44424e+06	1.76292e+06	1.30831e+06	21.1958	20.5504	-0.645426	0.00758414	178	0.130123
O75037	KI21B	KIF21B	715404	693898	730373	751782	554720	407620	19.4634	18.8762	-0.587177	0.00764452	179	0.130427
O15394	NCAM2	NCAM2	1.19379e+07	1.20511e+07	9.03156e+06	1.03289e+07	5.79807e+06	5.00172e+06	23.3695	22.3645	-1.00501	0.00794366	180	0.132176
P33316	DUT	DUT	171999	191681	163046	180102	132542	112181	17.431	16.9008	-0.530207	0.00795296	181	0.132176
Q9UN36	NDRG2	NDRG2	289682	252850	202098	214900	102250	69626.1	17.872	16.391	-1.48096	0.00795769	182	0.132176
O00505	IMA4	KPNA3	3.29715e+06	3.26885e+06	3.18287e+06	3.38509e+06	2.77261e+06	2.33116e+06	21.6468	21.2831	-0.363668	0.00797194	183	0.132176
Q96BR5	COA7	COA7	284114	272629	267561	310057	207759	160752	18.1134	17.4913	-0.622099	0.0079852	184	0.132176
O94811	TPPP	TPPP	425268	572697	533831	528082	289553	275474	18.9741	18.108	-0.866166	0.00804722	185	0.132176
P14324	FPPS	FDPS	4.73473e+06	4.39155e+06	4.33502e+06	4.46758e+06	3.83717e+06	3.52395e+06	22.0958	21.8115	-0.284288	0.00806	186	0.132176
P51693	APLP1	APLP1	219696	191513	213893	190605	142865	103552	17.6377	16.9107	-0.726954	0.0080933	187	0.132176
O00562	PITM1	PITPNM1	532403	503862	467182	504973	407994	397997	18.9376	18.6204	-0.317226	0.00815431	188	0.132464
P13674	P4HA1	P4HA1	1.08168e+07	1.01407e+07	1.69841e+07	1.8279e+07	3.43215e+07	2.86389e+07	23.7446	24.9079	1.16335	0.00824013	189	0.132758
P35080	PROF2	PFN2	1.39831e+07	1.46799e+07	13513064	1.41435e+07	1.1667e+07	9.71994e+06	23.7471	23.3502	-0.396904	0.00828373	190	0.132758
Q9GZP4	PITH1	PITHD1	1961757	1.86566e+06	2.03449e+06	2.00756e+06	1.58802e+06	1.27737e+06	20.9078	20.4503	-0.457535	0.00832393	191	0.132758
Q15154	PCM1	PCM1	174679	179764	167923	181530	141390	111583	17.425	16.9486	-0.476376	0.00835813	192	0.132758
Q06787	FMR1	FMR1	103733	119407	119110	93399.5	40786	63321.6	16.7328	15.6677	-1.06509	0.00838978	193	0.132758
Q9Y4K0	LOXL2	LOXL2		27976.3	36735.6	40432.7	154435	113541	15.0971	17.0317	1.93469	0.00846958	194	0.133018
P38646	GRP75	HSPA9	5.10301e+07	5.14973e+07	5.04619e+07	5.10774e+07	4.48048e+07	3.85795e+07	25.6045	25.3133	-0.291192	0.00849328	195	0.133018
O15075	DCLK1	DCLK1	25817164	2.31322e+07	2.65387e+07	2.7168e+07	1.90566e+07	1.52662e+07	24.6132	24.0327	-0.580579	0.00856631	196	0.133178
Q32P28	P3H1	P3H1	1.92664e+06	1.82406e+06	2.14615e+06	2.22175e+06	4.82241e+06	3.45931e+06	20.9528	21.9815	1.0287	0.00865717	197	0.133178
Q13363	CTBP1	CTBP1	5.29487e+06	5.21749e+06	4.98225e+06	5.26266e+06	4.44425e+06	3.80783e+06	22.3071	21.9763	-0.330787	0.00870631	198	0.133178
Q8N3C0	ASCC3	ASCC3	79179.8	93204.4	99182.2	94578.7	128639	120601	16.4821	16.9272	0.445122	0.00877564	199	0.133178
Q9NP64	NO40	ZCCHC17	116198	150863	159880	148643	67210.1	79462.2	17.1347	16.1622	-0.97243	0.00886388	200	0.133178
Q15042	RB3GP	RAB3GAP1	791398	731708	740794	764669	653887	586579	19.5302	19.2425	-0.287754	0.00889572	201	0.133178
O43251	RFOX2	RBFOX2	679148	717005	614756	726941	513904	461565	19.3846	18.8957	-0.488876	0.0089228	202	0.133178
Q15365	PCBP1	PCBP1	2.40297e+07	2.45336e+07	2.19068e+07	2.33225e+07	1.93458e+07	1.70757e+07	24.483	24.1183	-0.364683	0.00897316	203	0.133178
P46776	RL27A	RPL27A	1.31157e+07	1.28446e+07	1.44914e+07	1.38524e+07	1.10426e+07	9.97872e+06	23.6946	23.3253	-0.369209	0.00901197	204	0.133178
Q9BY32	ITPA	ITPA	1.56043e+06	1.4198e+06	1.40782e+06	1.37217e+06	1.1451e+06	1.14637e+06	20.4577	20.1278	-0.329848	0.00902602	205	0.133178
Q9NUL3	STAU2	STAU2	3.93433e+06	4.08285e+06	4.03556e+06	4.53506e+06	3.22744e+06	2.79222e+06	21.9836	21.5213	-0.462368	0.00904341	206	0.133178
O75608	LYPA1	LYPLA1	1.5604e+06	1651110	1.53805e+06	1.55841e+06	1.34847e+06	1.16564e+06	20.5887	20.2616	-0.327131	0.00906701	207	0.133178
P01112	RASH	HRAS	9.20007e+06	9.20852e+06	9.51942e+06	9.12804e+06	7.86966e+06	6.49792e+06	23.1432	22.7763	-0.366893	0.0091066	208	0.133178
O95865	DDAH2	DDAH2	1.33651e+07	1.38252e+07	1.30287e+07	1.46184e+07	1.09669e+07	9.0421e+06	23.7087	23.2541	-0.454509	0.00911401	209	0.133178
P07996	TSP1	THBS1	2.72234e+06	2.67134e+06	2.07945e+06	2.11379e+06	5.63929e+06	4.13964e+06	21.1926	22.2212	1.02861	0.00916184	210	0.133239
Q9BTE1	DCTN5	DCTN5	316350	293543	345331	269050	170740	198469	18.2235	17.4941	-0.729419	0.00929443	211	0.134072
Q86YR5	GPSM1	GPSM1	842180	912633	899989	963460	737458	668131	19.7869	19.4227	-0.364122	0.00934192	212	0.134072
Q9UPT5	EXOC7	EXOC7	377282	348258	382709	366087	311323	273775	18.4916	18.1583	-0.333317	0.00935082	213	0.134072
Q12926	ELAV2	ELAVL2	4.57563e+06	4.68853e+06	4.4196e+06	5.11562e+06	3.62988e+06	2.99901e+06	22.1642	21.6603	-0.503846	0.00939848	214	0.134126
Q9BVA1	TBB2B	TUBB2B	3.13031e+08	2.9909e+08	3.05401e+08	3.31164e+08	2.59553e+08	2.23912e+08	28.2178	27.8488	-0.368928	0.00952121	215	0.135245
P09486	SPRC	SPARC	1.39035e+06	1.23473e+06	1.27086e+06	1.34929e+06	2.63377e+06	1.96358e+06	20.3226	21.1324	0.809795	0.00961283	216	0.13568
Q9P2E9	RRBP1	RRBP1	1.1193e+06	1.12152e+06	1.25859e+06	1.44144e+06	2.2391e+06	1.82297e+06	20.2363	20.9538	0.717454	0.00964066	217	0.13568
Q9BRS8	LARP6	LARP6	191382	226163	194624	192905	147024	132467	17.6188	17.0924	-0.526319	0.00973255	218	0.136143
Q9UPN7	PP6R1	PPP6R1	141432	167136	156441	145258	105436	114730	17.2191	16.7482	-0.470852	0.00976269	219	0.136143
P46108	CRK	CRK	1.26032e+06	1.13028e+06	1.11152e+06	1.17399e+06	946957	929471	20.1569	19.8396	-0.317317	0.00989204	220	0.137272
Q9UBR2	CATZ	CTSZ	349251	344004	373985	440277	709098	561626	18.5237	19.2772	0.753478	0.00993357	221	0.137272
Q96A65	EXOC4	EXOC4	1.43289e+06	1.3162e+06	1.55681e+06	1.61619e+06	3.1379e+06	2.3141e+06	20.4977	21.3784	0.88068	0.0101127	222	0.137375
Q8NEZ2	VP37A	VPS37A	146681	167761	140525	150615	109293	112601	17.208	16.7595	-0.448451	0.0101128	223	0.137375
Q15582	BGH3	TGFBI	3.37359e+06	3.07604e+06	9.89539e+06	1.06521e+07	2.64784e+07	2.02024e+07	22.6863	24.4763	1.79002	0.0101142	224	0.137375
P43686	PRS6B	PSMC4	5.03783e+06	4.61638e+06	4.53124e+06	4.53016e+06	3.87276e+06	3.47409e+06	22.1577	21.8087	-0.349045	0.0101209	225	0.137375
Q92823	NRCAM	NRCAM	1.3504e+06	1.26052e+06	1.25005e+06	1.26399e+06	971211	658947	20.2891	19.6366	-0.652528	0.0101791	226	0.137553
Q9BRF8	CPPED	CPPED1	376700	383147	352506	341320	292463	298181	18.4713	18.1719	-0.299343	0.0103387	227	0.139094
O96008	TOM40	TOMM40	621567	576066	573286	642260	494736	462146	19.2025	18.868	-0.334521	0.0104595	228	0.140102
Q16270	IBP7	IGFBP7	499511	428653	456453	380815	1.17833e+06	801994	18.7516	19.9173	1.16572	0.0105712	229	0.14098
Q9NTZ6	RBM12	RBM12	425114	413352	413521	439197	358119	295489	18.6896	18.3181	-0.371536	0.0106997	230	0.141521
Q13404	UB2V1	UBE2V1	4.84079e+06	4.40303e+06	4.72695e+06	4.17401e+06	2.99701e+06	3.53604e+06	22.1131	21.6393	-0.473726	0.0107687	231	0.141521
P05026	AT1B1	ATP1B1	1.34875e+07	1.35459e+07	1.28274e+07	1.32596e+07	1.10203e+07	8.65527e+06	23.6628	23.2299	-0.432861	0.0107911	232	0.141521
Q15276	RABE1	RABEP1	645061	575137	642308	659866	505644	499969	19.2663	18.9396	-0.326705	0.0107971	233	0.141521
P31150	GDIA	GDI1	8.67345e+07	8.09178e+07	7.99951e+07	8.07867e+07	6.76359e+07	5.42759e+07	26.291	25.8613	-0.429767	0.0108911	234	0.142142
Q8IXT5	RB12B	RBM12B	145004	136515	140473	137242	112434	83453.3	17.0931	16.5797	-0.513431	0.0109514	235	0.14228
A2RRP1	NBAS	NBAS	146413	124173	117058	123585	71052.1	87467.9	16.9636	16.2743	-0.689304	0.0110262	236	0.14228
Q16555	DPYL2	DPYSL2	2.39672e+08	2.25444e+08	2.40602e+08	2.53515e+08	1.96079e+08	1.61532e+08	27.8373	27.4138	-0.423493	0.0110413	237	0.14228
P10809	CH60	HSPD1	9.14508e+07	9.46837e+07	8.72924e+07	8.75974e+07	7.72915e+07	6.73957e+07	26.4275	26.1084	-0.319159	0.0111197	238	0.142687
Q92930	RAB8B	RAB8B	1.22676e+06	1.23646e+06	1.21141e+06	1.18386e+06	1.04964e+06	872475	20.2121	19.8743	-0.337813	0.0111999	239	0.142808
O75145	LIPA3	PPFIA3	1.57676e+06	1.39523e+06	1.41933e+06	1.60788e+06	1.15722e+06	992689	20.5163	20.0358	-0.480492	0.0112226	240	0.142808
P57721	PCBP3	PCBP3	178792	201119	183711	205420	150989	129279	17.5527	17.0964	-0.456259	0.0115114	241	0.145402
O94819	KBTBB	KBTBD11	3.02212e+06	2.99001e+06	3.34111e+06	3.15467e+06	1.46892e+06	2.29998e+06	21.5763	20.8457	-0.730629	0.0115217	242	0.145402
P06576	ATPB	ATP5F1B	9.80915e+07	9.53689e+07	9.08144e+07	9.59618e+07	8.15115e+07	6.87819e+07	26.5023	26.1632	-0.339115	0.0116757	243	0.14674
O75056	SDC3	SDC3	498380	500556	555266	645930	292744	338045	19.0692	18.2668	-0.802359	0.0119549	244	0.149632
P09067	HXB5	HOXB5	1.69743e+06	1.62181e+06	1.90152e+06	2.00935e+06	1.26113e+06	1.01435e+06	20.7856	20.1177	-0.667845	0.0121877	245	0.15078
Q9UII2	ATIF1	ATP5IF1	1.44174e+06	1.62964e+06	1.65655e+06	1.32297e+06	971143	1.01554e+06	20.5287	19.9219	-0.606785	0.0122536	246	0.15078
P98194	AT2C1	ATP2C1	1.70975e+06	1.74807e+06	1.46362e+06	1.43631e+06	1.08854e+06	1.01817e+06	20.6001	20.0066	-0.593524	0.012259	247	0.15078
Q9UKA9	PTBP2	PTBP2	1.81617e+06	1.66442e+06	1.49163e+06	1.65827e+06	1.20369e+06	865176	20.6607	19.9804	-0.680276	0.0122651	248	0.15078
Q4J6C6	PPCEL	PREPL	2.3745e+06	2.50166e+06	2.45824e+06	2.3162e+06	1.95379e+06	1.46432e+06	21.2022	20.7048	-0.497419	0.012309	249	0.15078
Q6ZSZ5	ARHGI	ARHGEF18	1.26191e+06	1.25794e+06	1.12141e+06	1.24015e+06	1.01956e+06	940817	20.2189	19.9027	-0.31616	0.0123702	250	0.15078
Q9Y3U8	RL36	RPL36	1.73297e+06	1.71551e+06	2.04163e+06	2.05945e+06	1.25333e+06	1.29368e+06	20.848	20.2804	-0.567589	0.0124279	251	0.15078
Q9UI12	VATH	ATP6V1H	6.89105e+06	6.21653e+06	6.2327e+06	6.33005e+06	5.33444e+06	4.5274e+06	22.6136	22.2334	-0.380173	0.0124633	252	0.15078
P25705	ATPA	ATP5F1A	1.44348e+08	1.39134e+08	1.32657e+08	1.39535e+08	1.20659e+08	1.04617e+08	27.0497	26.7471	-0.302548	0.0124909	253	0.15078
Q969E2	SCAM4	SCAMP4	269102	284976	258986	256760	148041	208199	18.0289	17.4425	-0.586448	0.012676	254	0.151508
Q9H6K5	PRR36	PRR36	2.96061e+06	3.14655e+06	2.67482e+06	3.13015e+06	2.32117e+06	2.02223e+06	21.5059	21.0504	-0.455532	0.012752	255	0.151508
Q15233	NONO	NONO	9.69488e+06	9.72173e+06	1.11353e+07	1.0521e+07	8.19064e+06	7.26271e+06	23.2917	22.8814	-0.410267	0.0127666	256	0.151508
P61018	RAB4B	RAB4B	291988	250211	245581	244220	151991	188633	17.977	17.3778	-0.599191	0.0127755	257	0.151508
O75475	PSIP1	PSIP1	1.64348e+06	1678480	1.93859e+06	1.88924e+06	1.30674e+06	970803	20.7695	20.119	-0.65042	0.0127993	258	0.151508
P49418	AMPH	AMPH	756903	673563	813800	867904	522905	376004	19.5695	18.7778	-0.791674	0.0128972	259	0.152078
Q9BXM9	FSD1L	FSD1L	1.37494e+06	1.28742e+06	1.25304e+06	1.30119e+06	1.08445e+06	866636	20.3147	19.8958	-0.418829	0.0129838	260	0.152304
P10412	H14	H1-4	6.76842e+07	6.91804e+07	8.49073e+07	8.17947e+07	4.89105e+07	4.67765e+07	26.1774	25.5118	-0.665617	0.0130162	261	0.152304
Q9Y216	MTMR7	MTMR7	137193	143510	169579	130688	95005.7	78895.7	17.1481	16.4079	-0.740194	0.0131219	262	0.152955
Q07157	ZO1	TJP1	1.27626e+06	1.29856e+06	1.02265e+06	1.11229e+06	2.06941e+06	1.65448e+06	20.1672	20.8284	0.661158	0.0132186	263	0.153177
Q9H4G4	GAPR1	GLIPR2	2.01041e+06	2.08041e+06	1.73961e+06	1.84334e+06	2.8959e+06	2.45372e+06	20.8715	21.351	0.4795	0.0133107	264	0.153177
Q8WUP2	FBLI1	FBLIM1	79105.1	82424	80050.6	71835.6	112500	95969	16.2577	16.6695	0.411757	0.0133116	265	0.153177
Q8IYD1	ERF3B	GSPT2	3.42062e+06	3.30874e+06	3.82981e+06	3.45845e+06	2.59089e+06	2.84235e+06	21.7407	21.3734	-0.367356	0.013362	266	0.153177
Q9BY44	EIF2A	EIF2A	131276	142108	133854	138971	116491	122218	17.0591	16.8649	-0.194199	0.0133917	267	0.153177
P09104	ENOG	ENO2	7.09405e+07	6.91466e+07	6.26908e+07	6.35158e+07	5.40599e+07	4.61991e+07	25.9884	25.5792	-0.409286	0.0134865	268	0.153686
Q13263	TIF1B	TRIM28	6.77722e+06	6.65394e+06	6.78527e+06	5.99641e+06	5.45754e+06	5.00748e+06	22.6438	22.3191	-0.324699	0.0136136	269	0.154208
Q9NXG2	THUM1	THUMPD1	127245	147498	139180	132483	109253	108823	17.0596	16.7345	-0.325147	0.0137215	270	0.154208
Q6UXD5	SE6L2	SEZ6L2	627428	512877	557964	546225	409975	409327	19.098	18.644	-0.453925	0.0137602	271	0.154208
Q9H0B6	KLC2	KLC2	8.08247e+07	8.34614e+07	8.99908e+07	9.40805e+07	6.92444e+07	5.96987e+07	26.376	25.9422	-0.433833	0.0137849	272	0.154208
Q92769	HDAC2	HDAC2	239127	252934	297716	322544	532430	413619	18.0851	18.8516	0.766412	0.0138577	273	0.154208
P40261	NNMT	NNMT	9.94552e+06	8.68029e+06	8.09434e+06	8.94108e+06	1.8428e+07	13332559	23.0879	23.9207	0.832878	0.0138632	274	0.154208
Q6NZI2	PTRF	CAVIN1	234183	196300	176488	178252	299666	273714	17.5827	18.1291	0.546391	0.0138858	275	0.154208
Q8IZQ5	SELH	SELENOH	91301.8	107861	91525.6	87693.2	60128	68627.6	16.5295	15.9743	-0.555208	0.0140276	276	0.154913
Q9Y3C6	PPIL1	PPIL1	1.64904e+06	1.51339e+06	1.40542e+06	1.40437e+06	1.15994e+06	1.03203e+06	20.5098	20.0638	-0.446042	0.0140858	277	0.154913
P49902	5NTC	NT5C2	1.69114e+06	1.61423e+06	1.82387e+06	1.89861e+06	1.34994e+06	1.0397e+06	20.7447	20.1884	-0.556288	0.0141409	278	0.154913
P43243	MATR3	MATR3	2.13691e+07	2.03123e+07	2.23428e+07	2.4032e+07	1.71582e+07	1.37746e+07	24.3919	23.8826	-0.509288	0.0141522	279	0.154913
Q99717	SMAD5	SMAD5	213289	231545	218947	233611	359621	286022	17.7754	18.3004	0.524998	0.0142173	280	0.15507
P42224	STAT1	STAT1	259846	229742	214110	244854	374975	308156	17.8554	18.3818	0.526432	0.0143713	281	0.155747
P22352	GPX3	GPX3	361016	365907	257795	310534	537555	468757	18.3048	18.9406	0.635844	0.0144948	282	0.155747
Q8N9I9	DTX3	DTX3	106864	88004.6	94727.7	100898	74455.8	68033.9	16.5749	16.1205	-0.454445	0.0145009	283	0.155747
Q9Y3R0	GRIP1	GRIP1	247667	275789	232774	225654	167580	95487.8	17.9052	17.0051	-0.900119	0.0145987	284	0.155747
P27544	CERS1	CERS1	833410	822505	908156	963736	690331	587035	19.7503	19.2847	-0.4656	0.0146207	285	0.155747
Q9NZ72	STMN3	STMN3	1.29712e+06	1.27774e+06	1.48895e+06	1.59759e+06	964977	896077	20.4327	19.8277	-0.605037	0.0146328	286	0.155747
O75369	FLNB	FLNB	1.60385e+07	1.56691e+07	1.21245e+07	1.33627e+07	2.6517e+07	2.07192e+07	23.7694	24.4934	0.724012	0.0146364	287	0.155747
Q86UU1	PHLB1	PHLDB1	345150	413144	328762	348599	249633	237538	18.4533	17.8941	-0.559211	0.0148475	288	0.156143
Q6IEE7	T132E	TMEM132E	177318	139979	142791	145591	101547	74309.4	17.2082	16.424	-0.784161	0.0148918	289	0.156143
Q12931	TRAP1	TRAP1	1.13305e+07	1.07749e+07	1.04696e+07	1.13134e+07	9.46031e+06	8.0003e+06	23.3873	23.0576	-0.329735	0.0149734	290	0.156143
Q5T5Y3	CAMP1	CAMSAP1	350842	297997	367281	312564	234370	231631	18.3416	17.83	-0.511595	0.0149894	291	0.156143
P39687	AN32A	ANP32A	3.39215e+06	3.22734e+06	3.1864e+06	3.31054e+06	2.86287e+06	2.39322e+06	21.6449	21.3256	-0.319312	0.0150088	292	0.156143
O43169	CYB5B	CYB5B	1.77598e+06	1.60738e+06	1.61479e+06	1.65345e+06	1.37388e+06	1.08479e+06	20.6653	20.2294	-0.435825	0.0150286	293	0.156143
Q96GD0	PLPP	PDXP	1.20961e+06	1.11818e+06	1.21787e+06	1.25505e+06	996547	803321	20.1948	19.7795	-0.415357	0.0150314	294	0.156143
O75352	MPU1	MPDU1	1.21886e+06	1.14657e+06	1.13026e+06	1.11641e+06	1.02135e+06	938110	20.137	19.902	-0.234963	0.0153028	295	0.158422
Q9Y625	GPC6	GPC6	125708	109124	207773	220407	367829	323363	17.3387	18.3987	1.06005	0.0155621	296	0.160563
Q8N350	CBARP	CBARP	192098	195776	173498	191374	160566	149858	17.5218	17.2439	-0.277922	0.0156661	297	0.161092
Q7L0J3	SV2A	SV2A	1.91839e+06	1.84831e+06	2.45004e+06	2.68158e+06	972214	1.02267e+06	21.0851	19.9279	-1.15723	0.0158278	298	0.161769
Q9BPW8	NIPS1	NIPSNAP1	1.78908e+07	1.70144e+07	1.54334e+07	1.76003e+07	1.38868e+07	1.20047e+07	24.0177	23.626	-0.391761	0.0158379	299	0.161769
P17174	AATC	GOT1	1.63128e+07	1.64088e+07	1.49663e+07	1.60339e+07	1.31031e+07	9.86966e+06	23.9253	23.4534	-0.471867	0.0159645	300	0.161897
Q14982	OPCM	OPCML	1.95216e+06	2.15151e+06	2.69124e+06	2.87237e+06	1.20021e+06	931388	21.2047	20.0235	-1.18118	0.0159907	301	0.161897
P07101	TY3H	TH	774965	677555	521582	525093	1.233e+06	982270	19.253	20.0791	0.82602	0.0160095	302	0.161897
Q9UI10	EI2BD	EIF2B4	499959	516548	443949	456014	383996	341253	18.87	18.4681	-0.401903	0.0161056	303	0.162332
Q9NVM6	DJC17	DNAJC17	1.3505e+06	1.30249e+06	1.40718e+06	1.37719e+06	1.15069e+06	898084	20.3745	19.9663	-0.408142	0.0164364	304	0.164656
Q8N1B4	VPS52	VPS52	225665	198653	207244	215800	178754	155261	17.6926	17.3496	-0.343059	0.016444	305	0.164656
Q9NWU5	RM22	MRPL22	252949	277352	237809	253019	210713	198342	17.9617	17.6419	-0.319797	0.0167844	306	0.166034
Q96QG7	MTMR9	MTMR9	962876	894183	953259	1.10191e+06	730151	699065	19.8996	19.4468	-0.452765	0.0167918	307	0.166034
Q13555	KCC2G	KCC2G	651482	679247	590489	672823	524092	412886	19.3068	18.8377	-0.469114	0.0168607	308	0.166034
P58107	EPIPL	EPIPL	1.94051e+06	1.74453e+06	1.18134e+06	1.31057e+06	4.98031e+06	3.10449e+06	20.5585	21.9468	1.38832	0.0169425	309	0.166034
P30837	AL1B1	AL1B1	1.94194e+06	1.93196e+06	2.01136e+06	2.01891e+06	2.7397e+06	2.30127e+06	20.9142	21.2653	0.351089	0.0170873	310	0.166034
Q4L180	FIL1L	FILIP1L	121342	79596.8	29429.3	76299.4	261374	182886	16.2263	17.761	1.53473	0.0171398	311	0.166034
P51797	CLCN6	CLCN6	2.28307e+06	2.10446e+06	2.11494e+06	2.37751e+06	1.80622e+06	1.42223e+06	21.0821	20.6224	-0.459715	0.0171439	312	0.166034
Q12800	TFCP2	TFCP2	198740	190115	183606	210385	164267	145852	17.5784	17.2425	-0.335907	0.0171653	313	0.166034
Q92841	DDX17	DDX17	3.55244e+06	3.5945e+06	4.14635e+06	3.98386e+06	3.03043e+06	2.59391e+06	21.8649	21.4233	-0.441619	0.0171694	314	0.166034
P61604	CH10	HSPE1	3.64417e+07	3.64459e+07	3.23275e+07	3.27407e+07	2.77919e+07	2.21102e+07	25.0396	24.5726	-0.467034	0.0171916	315	0.166034
Q8N0Z6	TTC5	TTC5	424959	327200	336928	346791	232422	221693	18.4535	17.7927	-0.660803	0.0173243	316	0.166034
P46778	RL21	RPL21	9.02734e+06	9.29799e+06	1.04723e+07	9.89346e+06	7.93272e+06	7.4762e+06	23.2055	22.8773	-0.328236	0.0173434	317	0.166034
O94967	WDR47	WDR47	4.29092e+06	4.18753e+06	4.16512e+06	4.30355e+06	3.79779e+06	3.21145e+06	22.0145	21.7408	-0.27371	0.0173697	318	0.166034
Q13332	PTPRS	PTPRS	1.5576e+06	1.49364e+06	1.47145e+06	1.55552e+06	1.30878e+06	1.04217e+06	20.5352	20.1648	-0.370404	0.0173707	319	0.166034
O00499	BIN1	BIN1	415082	380338	415216	433665	351729	327277	18.649	18.3731	-0.275979	0.0173972	320	0.166034
Q6DN90	IQEC1	IQSEC1	1.75849e+06	1.50735e+06	1.76082e+06	1.93046e+06	1.26928e+06	1.15347e+06	20.7301	20.2082	-0.521848	0.0175888	321	0.167128
Q9UNW9	NOVA2	NOVA2	4.43446e+06	4.04279e+06	3.75055e+06	4.27945e+06	3.29534e+06	2.67831e+06	21.9766	21.5102	-0.466414	0.0176212	322	0.167128
Q96AQ6	PBIP1	PBXIP1		274417	202513	219834	394371	360526	17.8253	18.5259	0.700572	0.0178881	323	0.16881
Q96ID5	IGS21	IGSF21	215622	217249	233557	212038	97467.9	167205	17.7446	17.0139	-0.730774	0.0179091	324	0.16881
P26378	ELAV4	ELAVL4	3.17014e+07	3.09618e+07	3.3476e+07	3.53671e+07	2.63987e+07	1.95814e+07	24.9706	24.4545	-0.51605	0.0180279	325	0.169346
Q7L775	EPMIP	EPM2AIP1	1.02852e+06	991269	1.04465e+06	1.08647e+06	883086	697480	19.985	19.592	-0.392985	0.0181131	326	0.169346
P22570	ADRO	FDXR	549964	353642	427707	492089	789018	677951	18.7982	19.4844	0.686204	0.0181323	327	0.169346
P20908	CO5A1	COL5A1	1.4163e+07	1.38501e+07	1.65419e+07	1.94055e+07	3.24178e+07	2.41391e+07	23.9307	24.7532	0.822522	0.0182042	328	0.169499
O75044	SRGP2	SRGP2	1.98562e+06	1.86238e+06	2.06788e+06	2.19061e+06	1.62144e+06	1.25437e+06	20.9506	20.4555	-0.495109	0.0182825	329	0.169711
Q06203	PUR1	PPAT	223148	240988	228874	199110	110907	167624	17.7669	17.0875	-0.679401	0.0184529	330	0.169912
Q9P265	DIP2B	DIP2B	1.55572e+06	1.44215e+06	1.51782e+06	1.74687e+06	1.14452e+06	1.21926e+06	20.5783	20.1727	-0.405655	0.0184639	331	0.169912
P07741	APT	APRT	1.19568e+06	1.18299e+06	1.25526e+06	1.30085e+06	1.63656e+06	1.42323e+06	20.2346	20.545	0.310445	0.0184711	332	0.169912
Q9NR19	ACSA	ACSS2	1.86644e+06	1.79111e+06	1.73727e+06	1.46917e+06	1.26538e+06	1.03032e+06	20.7106	20.1305	-0.580111	0.0185965	333	0.170552
P35579	MYH9	MYH9	1.89326e+08	1.81261e+08	1.57765e+08	1.71112e+08	3.03108e+08	2.31581e+08	27.3817	27.9941	0.612453	0.0186683	334	0.170698
Q10567	AP1B1	AP1B1	1.67335e+06	1.48274e+06	1.79772e+06	1.36939e+06	1.085e+06	866084	20.5922	19.8958	-0.696379	0.0187783	335	0.171187
P34932	HSP74	HSPA4	4.77129e+07	4.51904e+07	5.31091e+07	4.8535e+07	3.90403e+07	3.93188e+07	25.5355	25.2236	-0.311948	0.0188652	336	0.171187
O75380	NDUS6	NDUFS6	1.1602e+06	1.15601e+06	1.17509e+06	1.00362e+06	812551	915528	20.0999	19.7207	-0.379127	0.01889	337	0.171187
Q96HC4	PDLI5	PDLIM5	892747	871289	726820	772864	1.3349e+06	1.0669e+06	19.6381	20.1957	0.557597	0.0190679	338	0.171792
Q12849	GRSF1	GRSF1	406356	406865	446134	477210	345924	309812	18.7278	18.3228	-0.405049	0.0190693	339	0.171792
Q01105	SET	SET	6.44281e+06	6.27753e+06	6.03939e+06	6.48155e+06	5.44066e+06	4.30884e+06	22.5893	22.2169	-0.372386	0.0191317	340	0.171848
Q8NBJ5	GT251	COLGALT1	172000	213370	334390	502131	701989	761725	18.2207	19.4812	1.26052	0.0193107	341	0.172146
O95477	ABCA1	ABCA1	5568351	7747059	6013585	7389560	2.33587e+06	3.95981e+06	22.6713	21.5859	-1.08541	0.0193311	342	0.172146
O14936	CSKP	CASK	2.34664e+06	2.18141e+06	2.52629e+06	2.32081e+06	1.94755e+06	1.59792e+06	21.1604	20.7575	-0.402864	0.019334	343	0.172146
Q96AE4	FUBP1	FUBP1	5.31024e+06	4.94529e+06	5.2345e+06	5.11438e+06	4.53161e+06	3.7504e+06	22.2964	21.9815	-0.314901	0.0194604	344	0.172768
P07237	PDIA1	P4HB	2.52145e+07	2.40118e+07	2.81612e+07	3.31771e+07	6.62527e+07	4.44531e+07	24.7203	25.7222	1.00184	0.0195404	345	0.172947
O00154	BACH	ACOT7	3.60022e+07	3.34718e+07	3.20484e+07	3.51141e+07	2.89025e+07	2.3531e+07	25.0258	24.644	-0.381783	0.0195938	346	0.172947
P20337	RAB3B	RAB3B	475868	367729	406176	359753	240044	261829	18.6182	17.937	-0.681243	0.0198403	347	0.174617
Q8TF44	C2C4C	C2CD4C	478571	466739	387252	402018	314357	289967	18.7262	18.205	-0.521193	0.0199815	348	0.175355
Q9NYB9	ABI2	ABI2	346906	314457	313982	364365	268538	214706	18.3535	17.8824	-0.471098	0.0200936	349	0.175834
Q14195	DPYL3	DPYSL3	3.05295e+08	2.95214e+08	2.97888e+08	3.24867e+08	2.64486e+08	2.19231e+08	28.1881	27.8496	-0.338499	0.0201804	350	0.175857
P22695	QCR2	UQCRC2	9.49193e+06	9.17534e+06	8.31071e+06	9.10955e+06	7.6621e+06	6.47325e+06	23.105	22.7528	-0.352193	0.0203123	351	0.175857
P04083	ANXA1	ANXA1	4.64841e+06	4.50087e+06	3.42283e+06	4.01611e+06	7.21623e+06	5.08854e+06	21.9837	22.5527	0.569058	0.0602835	666	0.27534
Q06124	PTN11	Ptpn11; PTPN11	1.24251e+06	1.25156e+06	1.43729e+06	1.36247e+06	1.08854e+06	977006	20.3359	19.9781	-0.357789	0.0203267	353	0.175857
Q00535	CDK5	CDK5	1.7197e+06	1.91324e+06	1.70954e+06	1.99018e+06	1.4467e+06	1.43458e+06	20.8059	20.4583	-0.347626	0.0204265	354	0.175917
Q14376	GALE	GALE	151922	156811	161125	146276	127955	93163.8	17.2329	16.7545	-0.478423	0.0204488	355	0.175917
Q14839	CHD4	CHD4	506040	434430	563339	495652	367893	309694	18.9312	18.37	-0.561132	0.0206784	356	0.177393
Q8WWH5	TRUB1	TRUB1	145063	175669	182629	164821	124890	92974.9	17.3499	16.7331	-0.616807	0.0208114	357	0.177628
Q9BQI7	PSD2	PSD2	223206	237709	222644	267193	180894	128352	17.8587	17.2384	-0.620313	0.0208221	358	0.177628
P36578	RL4	RPL4	2.47858e+07	2.58905e+07	2.90752e+07	2.81275e+07	2.19683e+07	1.8528e+07	24.6848	24.2713	-0.413556	0.0208818	359	0.177641
Q9NQX3	GEPH	GPHN	1.43696e+06	1.50854e+06	1.40643e+06	1.56575e+06	1.24743e+06	970048	20.4966	20.0805	-0.416109	0.0210708	360	0.178751
P29279	CTGF	CCN2	195456	167312	172851	201699	404590	273339	17.4919	18.3708	0.878849	0.021361	361	0.18071
O60282	KIF5C	KIF5C	1.23243e+08	1.12337e+08	1.2065e+08	1.32255e+08	9.9052e+07	7.49672e+07	26.8637	26.3747	-0.489066	0.0216542	362	0.182016
Q9NQ86	TRI36	TRIM36	838977	718646	663214	767721	563955	480483	19.511	18.9943	-0.516722	0.021676	363	0.182016
P14621	ACYP2	ACYP2	248110	246631	218242	205675	175962	132880	17.8092	17.2365	-0.572656	0.0217035	364	0.182016
Q70UQ0	IKIP	IKBIP	426243	475821	424311	509639	900303	640446	18.8081	19.5552	0.747054	0.0218385	365	0.182016
P53611	PGTB2	RABGGTB	297643	305098	302131	273866	164693	239819	18.1688	17.6258	-0.54299	0.0218536	366	0.182016
P36542	ATPG	ATP5F1C	2.16316e+07	2.16177e+07	1.89221e+07	2.02567e+07	1.72609e+07	1.43637e+07	24.2966	23.9145	-0.382086	0.0218729	367	0.182016
Q9NRX5	SERC1	SERINC1	938074	930003	746095	868161	654456	521837	19.7316	19.1658	-0.565806	0.0222656	368	0.183935
P00558	PGK1	PGK1	8.56523e+07	8.2925e+07	8.42296e+07	8.70277e+07	7.86114e+07	7.01016e+07	26.3403	26.148	-0.192302	0.0222714	369	0.183935
P00568	KAD1	AK1	6.9759e+06	7.56617e+06	6.21824e+06	6.67218e+06	5.40171e+06	5.21404e+06	22.7094	22.3397	-0.36968	0.0223108	370	0.183935
Q9HCD6	TANC2	TANC2	154663	172746	183986	191601	136853	117438	17.4232	16.9561	-0.467035	0.0223495	371	0.183935
Q9Y6M4	KC1G3	CSNK1G3	156273	138588	155872	146401	123935	93911.4	17.1877	16.733	-0.454745	0.0225033	372	0.183935
Q9NNW5	WDR6	WDR6	118946	148377	141141	139970	81550.7	105704	17.065	16.5146	-0.550319	0.0225227	373	0.183935
P29218	IMPA1	IMPA1	3.84229e+06	3.64002e+06	3874210	3.84081e+06	3.39231e+06	2.82623e+06	21.8573	21.5681	-0.289168	0.0225385	374	0.183935
P34897	GLYM	SHMT2	4.37417e+06	4.17504e+06	4.69902e+06	4.82358e+06	3.76084e+06	3.09267e+06	22.1072	21.7084	-0.398826	0.0225853	375	0.183935
A7MBM2	DISP2	DISP2	159888	155249	126726	176910	103677	87411.3	17.2391	16.5439	-0.695167	0.0226461	376	0.18394
Q13509	TBB3	TUBB3	3.69447e+08	3.61433e+08	3.77406e+08	3.99202e+08	3.25324e+08	2.60046e+08	28.4895	28.1248	-0.364724	0.0228385	377	0.18501
Q9UQ16	DYN3	DNM3	8.98458e+06	8.43123e+06	8.93501e+06	9.70409e+06	7.63983e+06	6.28186e+06	23.1037	22.7308	-0.372861	0.0229834	378	0.185691
P46926	GNPI1	GNPDA1	667679	599000	713089	628068	533532	468369	19.3144	18.9343	-0.380113	0.0231409	379	0.18647
Q9ULG1	INO80	INO80	130234	123715	154641	141173	103884	75052.7	17.0685	16.4491	-0.619365	0.0234797	380	0.188564
P39023	RL3	RPL3	1.56744e+07	1.54683e+07	1.87762e+07	1.59229e+07	1.26484e+07	1.17227e+07	23.9725	23.5387	-0.433838	0.0235463	381	0.188564
Q9UI08	EVL	EVL	1.75191e+06	1.57343e+06	1.51454e+06	1.582e+06	1.30757e+06	947435	20.6146	20.1047	-0.509865	0.0235859	382	0.188564
P78310	CXAR	CXADR	4.96232e+06	4.81659e+06	4.69896e+06	5.24689e+06	4.25254e+06	3.44047e+06	22.2335	21.8751	-0.358389	0.0237615	383	0.189471
Q9BSF4	TIM29	TIMM29	114836	137665	116708	124472	95269.3	96350.2	16.9132	16.5479	-0.365335	0.0238834	384	0.189527
P60953	CDC42	CDC42	1.72521e+07	1.61691e+07	1.683e+07	1.74866e+07	1.51932e+07	1.2991e+07	24.0135	23.7484	-0.265072	0.0238926	385	0.189527
O00339	MATN2	MATN2	482638	428129	286662	325182	898994	625448	18.5381	19.5399	1.00173	0.0240234	386	0.190049
O95425	SVIL	SVIL	653838	676420	440882	582209	1.44008e+06	945935	19.1663	20.1862	1.01989	0.02409	387	0.190049
Q68D91	MBLC2	MBLAC2	1.31017e+06	1.2058e+06	1.23461e+06	1.26787e+06	1.07683e+06	812153	20.2588	19.8492	-0.409632	0.0241451	388	0.190049
Q9H2P9	DPH5	DPH5	117592	93362.6	87002.7	87884.8	50229.8	62380.2	16.5576	15.781	-0.776674	0.0243864	389	0.191455
Q15287	RNPS1	RNPS1	361307	337220	382742	447338	266258	244419	18.5438	17.9621	-0.581733	0.0245583	390	0.192
Q96EC8	YIPF6	YIPF6	156854	169563	148484	152355	134014	130842	17.2587	17.0148	-0.243849	0.0245815	391	0.192
Q7L8C5	SYT13	SYT13	127334	136343	111085	129069	100514	79742.5	16.9426	16.4597	-0.482886	0.024717	392	0.192566
Q13085	ACACA	ACACA	5.53549e+06	5.03684e+06	4.92868e+06	5.01245e+06	4.33397e+06	3.33159e+06	22.2901	21.87	-0.420108	0.0248439	393	0.192957
O00754	MA2B1	MAN2B1	104248	105745	122342	119304	158823	135958	16.7848	17.1693	0.384477	0.0248936	394	0.192957
Q9Y2R9	RT07	MRPS7	606134	538585	536935	681600	430775	365865	19.1723	18.6036	-0.568774	0.0250968	395	0.19383
P35555	FBN1	FBN1			127413	124018	825203	630609	16.9398	19.4734	2.53359	0.0251331	396	0.19383
Q05639	EF1A2	EEF1A2	2.48614e+07	2.23265e+07	2.34924e+07	2.30645e+07	1.99576e+07	1.50214e+07	24.4822	24.06	-0.42225	0.0253857	397	0.195121
Q9Y2E4	DIP2C	DIP2C	468031	450002	394122	433981	361824	297502	18.7357	18.3306	-0.405103	0.0254915	398	0.195121
Q9NZM1	MYOF	MYOF	3.66953e+06	3.3215e+06	3.09522e+06	3.63376e+06	6.04071e+06	4.4632e+06	21.7098	22.3244	0.614645	0.0254922	399	0.195121
P13611	CSPG2	VCAN	1.03353e+06	1.10827e+06	1.63479e+06	1.90648e+06	2.78184e+06	2.39307e+06	20.4382	21.3031	0.86486	0.0257181	400	0.196358
Q5JRX3	PREP	PITRM1	431620	423623	319311	347145	238737	81561.3	18.5373	17.2891	-1.2482	0.0259411	401	0.197566
P61026	RAB10	RAB10	9.95304e+06	9.60558e+06	9.56536e+06	1.05613e+07	8.63214e+06	6.97406e+06	23.2421	22.8956	-0.346486	0.0260776	402	0.198112
P11234	RALB	RALB	1.01843e+06	875187	873875	929814	594923	759749	19.818	19.3695	-0.448532	0.026197	403	0.198525
P08123	CO1A2	COL1A2	1.4515e+07	1.47053e+07	3.26652e+07	4.68216e+07	8.83036e+07	6.27892e+07	24.6959	26.1709	1.47499	0.0264092	404	0.199638
Q86WG3	ATCAY	ATCAY	1.47502e+06	1.58639e+06	1.6338e+06	2.02121e+06	1.11453e+06	996636	20.6793	20.0096	-0.669651	0.0265448	405	0.199647
Q8NFZ4	NLGN2	NLGN2	699281	556301	645045	660011	501045	452333	19.2881	18.8627	-0.425384	0.0265974	406	0.199647
P61081	UBC12	UBE2M	5.21086e+06	4.68318e+06	5.02479e+06	5.05944e+06	4.3897e+06	3.62088e+06	22.2519	21.9335	-0.318452	0.0266066	407	0.199647
Q8NC51	PAIRB	SERBP1	5.33778e+06	6.07963e+06	6.44043e+06	6.91623e+06	4.66809e+06	4.14934e+06	22.5623	22.0719	-0.4904	0.0270864	408	0.202624
Q8NB25	F184A	FAM184A	1.09569e+06	755768	726780	809590	1.73453e+06	1265038	19.6919	20.5163	0.824395	0.027193	409	0.202624
P12955	PEPD	PEPD	1.83959e+06	1.72062e+06	1.80047e+06	1.97459e+06	1.51998e+06	1.07648e+06	20.8064	20.3081	-0.498304	0.0272052	410	0.202624
Q8WZA9	IRGQ	IRGQ	7.30971e+06	7.49883e+06	7.42139e+06	8.29055e+06	6.56915e+06	5.49078e+06	22.8633	22.5237	-0.339555	0.0272686	411	0.202624
P10768	ESTD	ESD	5.27775e+06	4.82393e+06	6.02731e+06	5.50696e+06	4.2841e+06	3.78616e+06	22.3669	21.9442	-0.422743	0.0275027	412	0.203043
O14530	TXND9	TXNDC9	241099	230688	207131	208134	180974	136419	17.7587	17.2759	-0.482751	0.0275326	413	0.203043
P19784	CSK22	CSNK2A2	542869	475897	490926	484524	426120	348001	18.9274	18.5622	-0.36519	0.0276379	414	0.203043
Q9H6V9	LDAH	LDAH	281215	220425	220720	228219	172519	135159	17.8584	17.2311	-0.627385	0.0276434	415	0.203043
Q13885	TBB2A	TUBB2A	4.13315e+07	4.14021e+07	4.5871e+07	4.54754e+07	3.7953e+07	3.39008e+07	25.3752	25.0986	-0.276614	0.0276575	416	0.203043
P50395	GDIB	GDI2	2.57044e+07	2.32752e+07	2.41209e+07	2.34554e+07	2.03057e+07	1.42587e+07	24.5249	24.0428	-0.482082	0.0277824	417	0.203438
Q13283	G3BP1	G3BP1	1.02212e+06	837407	1.01138e+06	1.06666e+06	742240	711979	19.9089	19.4718	-0.437057	0.0278987	418	0.203438
P11274	BCR	BCR	906603	835446	812215	976203	715349	652276	19.7514	19.3832	-0.368187	0.0279111	419	0.203438
P39060	COIA1	COL18A1	3.01607e+06	2.83011e+06	4.11778e+06	4.36717e+06	6.93454e+06	5.33008e+06	21.7726	22.548	0.775352	0.028385	420	0.205277
Q9UQF2	JIP1	MAPK8IP1	1.24581e+06	1.22454e+06	1.14998e+06	1.35914e+06	1.01063e+06	691197	20.2476	19.6987	-0.548905	0.0284129	421	0.205277
Q02410	APBA1	APBA1	564220	629064	595846	674344	511684	432983	19.2323	18.8494	-0.382817	0.0284231	422	0.205277
Q8NEY1	NAV1	NAV1	491750	360432	437790	504171	303784	234913	18.7749	18.0391	-0.735748	0.0284323	423	0.205277
Q9BTE6	AASD1	AARSD1	841645	858385	793224	823970	721175	540031	19.6615	19.2664	-0.395173	0.0285	424	0.205281
O75525	KHDR3	KHDRBS3	757729	740442	436462	680759	2.5301e+06	1.33661e+06	19.3186	20.8827	1.56408	0.0285944	425	0.205476
Q9NQX7	ITM2C	ITM2C	37924		46876.9	47343.3	77218.9	63032.8	15.4268	16.0977	0.670867	0.0289632	426	0.207111
P49815	TSC2	TSC2	167077	177114	150558	149792	132137	113792	17.2979	16.9079	-0.390028	0.0290205	427	0.207111
O43795	MYO1B	MYO1B	343844	273674	348435	349763	247910	208949	18.3274	17.8014	-0.526028	0.0290253	428	0.207111
Q9UPY3	DICER	DICER1	692722	658997	621900	716038	577301	474606	19.359	19.0046	-0.354415	0.0291204	429	0.207305
P02452	CO1A1	CO1A1	1.07561e+08	1.09975e+08	1.47579e+08	1.92103e+08	4.01919e+08	2.47367e+08	27.0537	28.2743	1.22061	0.0295051	430	0.208676
Q92896	GSLG1	GLG1	1.02319e+08	1.00533e+08	1.2155e+08	1.03852e+08	7.51935e+07	8.58375e+07	26.6739	26.2628	-0.411125	0.0295056	431	0.208676
Q15126	PMVK	PMVK	5.92789e+06	4.94134e+06	4.70308e+06	5.77946e+06	304358	3.40086e+06	22.3479	20.8211	-1.52673	0.0295315	432	0.208676
P10301	RRAS	RRAS	70964.1	74728.7	75071.4	90068.6	105649	96040.5	16.2458	16.6218	0.375995	0.0295975	433	0.208676
Q02978	M2OM	SLC25A11	1.32849e+07	1.28639e+07	1.21599e+07	1.34416e+07	1.12166e+07	8.54931e+06	23.6251	23.2365	-0.388551	0.0296547	434	0.208676
Q6IAN0	DRS7B	DHRS7B	138367	132237	129384	144813	121097	115493	17.0554	16.852	-0.203348	0.0298518	435	0.209126
O00622	CYR61	CCN1	3.15186e+06	3.22032e+06	3.69331e+06	2.87821e+06	5.02065e+06	4.04343e+06	21.6257	22.1117	0.485982	0.0298895	436	0.209126
Q9NX47	MARH5	MARCHF5	427486	392245	390499	363190	333048	266832	18.5855	18.1943	-0.391158	0.0299649	437	0.209126
Q01469	FABP5	FABP5	6.28848e+06	5.59641e+06	5.5987e+06	5.47609e+06	4.92565e+06	4.16318e+06	22.4526	22.1157	-0.336936	0.0300515	438	0.209126
Q13011	ECH1	ECH1	6.27897e+06	5.78965e+06	5.1252e+06	5.44795e+06	4.60073e+06	3.92544e+06	22.4325	22.0235	-0.409018	0.030061	439	0.209126
P30086	PEBP1	PEBP1	3.15947e+07	2.97425e+07	2.82746e+07	2.93453e+07	2.54949e+07	1.87118e+07	24.8259	24.3978	-0.428106	0.0302452	440	0.209793
Q92522	H1X	H1-10	1.67856e+06	1.58082e+06	1.86312e+06	2.15256e+06	1.2792e+06	871515	20.7945	20.0364	-0.758144	0.0302943	441	0.209793
Q00765	REEP5	REEP5	3.49827e+06	3.36715e+06	3.23513e+06	3.03847e+06	2.81825e+06	2.23882e+06	21.6474	21.2699	-0.377483	0.0304782	442	0.210589
P55072	TERA	VCP	1.0256e+08	9.51992e+07	9.50837e+07	1.04159e+08	8.46197e+07	6.09745e+07	26.5646	26.1174	-0.447193	0.0306988	443	0.210901
Q53GQ0	DHB12	HSD17B12	3.74686e+06	3.60389e+06	3.83985e+06	4.20518e+06	3.29537e+06	2.80561e+06	21.876	21.5406	-0.335421	0.0307019	444	0.210901
Q8NFD5	ARI1B	ARI1B	91311.8	91167.5	110034	118026	72820.9	63144.1	16.6472	16.0529	-0.594287	0.0307305	445	0.210901
P23470	PTPRG	PTPRG	351588	406243	334483	322250	275247	221722	18.4319	17.9228	-0.509128	0.03114	446	0.213232
P15880	RS2	RPS2	1.34289e+07	1.38446e+07	1.48472e+07	1.55147e+07	1.22764e+07	9.85401e+06	23.7805	23.3995	-0.380926	0.0312261	447	0.213344
P29401	TKT	TKT	4.80519e+07	4.68037e+07	4.49942e+07	4.75896e+07	4.24866e+07	3.5065e+07	25.4818	25.2087	-0.273196	0.0313445	448	0.213675
O00462	MANBA	MANBA	650477	637245	491407	556979	985798	759609	19.1557	19.7351	0.579457	0.0314451	449	0.213882
P49327	FAS	FASN	8.53679e+07	8.1127e+07	8.14838e+07	8.92763e+07	7.35006e+07	5.6414e+07	26.3293	25.953	-0.376277	0.0315526	450	0.214137
P21333	FLNA	FLNA	6.61305e+07	6.4941e+07	6.05558e+07	6.65089e+07	1.06709e+08	7.89775e+07	25.9436	26.4683	0.52474	0.0316508	451	0.214323
P14543	NID1	NID1	527384	500146	662546	1.51073e+06	5.49911e+06	2.4923e+06	19.61	21.93	2.32002	0.0318693	452	0.214323
Q8N158	GPC2	GPC2	2.37034e+06	2.05093e+06	2.81959e+06	3.10231e+06	1.56356e+06	1.27058e+06	21.3022	20.4345	-0.867699	0.0318775	453	0.214323
O60229	KALRN	KALRN	251044	256463	285011	314857	213647	191124	18.0787	17.6267	-0.451965	0.0321873	454	0.214323
P40926	MDHM	MDH2	7.01364e+07	6.87883e+07	6.05492e+07	6.09239e+07	5.45362e+07	4.75194e+07	25.9561	25.6048	-0.351362	0.0322235	455	0.214323
O00468	AGRIN	AGRIN	310204	267227	258965	318567	552540	385286	18.1394	18.839	0.699546	0.0322475	456	0.214323
P29323	EPHB2	EPHB2	1.29758e+06	1.21733e+06	1.0757e+06	1.25263e+06	1.00775e+06	816095	20.2075	19.7986	-0.40899	0.0322683	457	0.214323
Q58FF6	H90B4	HSP90AB4P	577835	468451	607205	498993	122477	371279	19.0376	17.9134	-1.12413	0.0323426	458	0.214323
Q6ZVM7	TM1L2	TOM1L2	674210	607637	637034	695939	561376	437926	19.3183	18.9306	-0.38772	0.0323481	459	0.214323
P13861	KAP2	PRKAR2A	1.10196e+07	1.1292e+07	9.74612e+06	1.06374e+07	9.20196e+06	7.56126e+06	23.3476	22.9988	-0.34877	0.0324093	460	0.214323
Q96F86	EDC3	EDC3	149260	106508	105951	117635	75327.9	63534.8	16.8707	16.0833	-0.787437	0.0324156	461	0.214323
P13797	PLST	PLS3	2.03804e+06	1.85651e+06	1.98311e+06	1.7231e+06	3.06505e+06	2.33091e+06	20.8577	21.3634	0.505734	0.0324686	462	0.214323
P05556	ITB1	ITGB1	6.61922e+06	6.22679e+06	6.40269e+06	6.71396e+06	9.68976e+06	7.5782e+06	22.6299	23.0416	0.41166	0.0324923	463	0.214323
P25786	PSA1	PSMA1	8.83502e+06	8.56519e+06	8.89468e+06	9.35189e+06	8.03502e+06	6.65448e+06	23.0873	22.8083	-0.278986	0.032671	464	0.215037
Q8TC12	RDH11	RDH11	4.52923e+06	4.32527e+06	3.82885e+06	4.27581e+06	3.53596e+06	2.55485e+06	22.0156	21.5382	-0.477361	0.0328695	465	0.215432
Q9Y277	VDAC3	VDAC3	2.46761e+07	2.21601e+07	2.21411e+07	2.17722e+07	1.94913e+07	1.50211e+07	24.4354	24.0406	-0.394775	0.0328903	466	0.215432
O60701	UGDH	UGDH	1.54552e+06	1.41222e+06	1.55107e+06	1.76996e+06	2.90794e+06	2.05173e+06	20.582	21.2418	0.659763	0.0330098	467	0.215432
P24844	MYL9	MYL9	337420	253265	270195	262466	384721	364799	18.0994	18.5156	0.416237	0.0330799	468	0.215432
P60763	RAC3	RAC3	1.54329e+06	1.45082e+06	1.32321e+06	1.35209e+06	1.20327e+06	972249	20.4348	20.0529	-0.38184	0.0330837	469	0.215432
Q63HR2	TNS2	TNS2	167691	167229	148776	181537	260578	202509	17.3435	17.8209	0.477425	0.0331615	470	0.215478
Q9P291	ARMX1	ARMCX1	393171	367037	399591	312841	250121	285256	18.49	18.0302	-0.459777	0.0332319	471	0.215478
P04792	HSPB1	HSPB1	2.56602e+07	2.44817e+07	2.14278e+07	2.27998e+07	3.29664e+07	2.77444e+07	24.4918	24.8555	0.363632	0.0333079	472	0.215513
P56199	ITA1	ITGA1	279150	307648	508414	448525	743448	612515	18.558	19.3709	0.812891	0.0335795	473	0.216734
Q9NPH2	INO1	ISYNA1	952604	1.08234e+06	1.3191e+06	1.18006e+06	573841	816963	20.1124	19.4075	-0.704898	0.0336728	474	0.216734
Q9H0U3	MAGT1	MAGT1	560558	566293	528246	598861	775696	643116	19.104	19.4363	0.332223	0.0338487	475	0.216734
Q9ULK5	VANG2	VANGL2	235798	214281	191111	219321	177290	155693	17.7148	17.3451	-0.369744	0.0338634	476	0.216734
Q9HC36	MRM3	MRM3	3.30348e+06	3.71598e+06	3.24183e+06	2.78543e+06	2.46901e+06	1.6656e+06	21.6372	20.9793	-0.657864	0.0339236	477	0.216734
O60502	OGA	OGA	6.55301e+06	5.68248e+06	5.78923e+06	6.31108e+06	5.16184e+06	3.98025e+06	22.5366	22.1241	-0.412486	0.0339814	478	0.216734
Q9UDY2	ZO2	TJP2	369906	390954	147552	343812	964793	578210	18.2561	19.5573	1.30125	0.0342334	479	0.216734
Q9BPU6	DPYL5	DPYSL5	6.03083e+07	5.87732e+07	5.84753e+07	6.85437e+07	5.10359e+07	3.74807e+07	25.8747	25.3994	-0.475227	0.034265	480	0.216734
P06756	ITAV	ITGAV	1.47744e+06	1.31745e+06	1.1444e+06	1.29954e+06	2.39576e+06	1.70559e+06	20.3208	20.9677	0.646849	0.0342827	481	0.216734
P04062	GLCM	GBA1	647614	542463	509132	580108	296167	443429	19.1202	18.4964	-0.623794	0.0343328	482	0.216734
Q99988	GDF15	GDF15	63230.2		106099	90130.3	150510	196417	16.4002	17.4043	1.00409	0.0343484	483	0.216734
Q9NP80	PLPL8	PNPLA8	211061	189223	182736	206840	169706	153561	17.5912	17.3024	-0.28887	0.0343498	484	0.216734
Q13825	AUHM	AUH	75926.2	71539.8	67457	74217.8	58715.8	64807.8	16.1414	15.9144	-0.226984	0.0344191	485	0.216734
Q9Y3B8	ORN	REXO2	101449	133488	120745	105410	67807.5	85462.3	16.8147	16.2257	-0.588979	0.0347438	486	0.217187
O00629	IMA3	KPNA4	355226	339030	382424	421052	301932	258247	18.5143	18.0955	-0.418821	0.0348368	487	0.217187
Q5JTZ9	SYAM	AARS2	474786	508031	492256	534129	448520	382840	18.9382	18.6651	-0.273078	0.0348744	488	0.217187
Q9BXJ8	T120A	TMEM120A	320191	307653	284334	289112	255184	177954	18.1962	17.7245	-0.471684	0.035093	489	0.217187
Q8N568	DCLK2	DCLK2	323674	281697	258010	295819	234661	198887	18.1447	17.7258	-0.418866	0.0351249	490	0.217187
Q93050	VPP1	ATP6V0A1	12618838	1.12278e+07	1.07965e+07	1.16317e+07	9.85996e+06	7.57788e+06	23.4637	23.0557	-0.408005	0.0352103	491	0.217187
P62826	RAN	RAN	3.32722e+07	3.2667e+07	3.1401e+07	3.18168e+07	2.97126e+07	2.49856e+07	24.9446	24.705	-0.23956	0.0352156	492	0.217187
Q9UNZ2	NSF1C	NSFL1C	6.98485e+06	7.32637e+06	6.06038e+06	6.37408e+06	5.53381e+06	4.53408e+06	22.6728	22.2633	-0.409544	0.0352305	493	0.217187
P38606	VATA	ATP6V1A	4.10686e+07	3.85351e+07	3.932e+07	4.2373e+07	3.58806e+07	2.85487e+07	25.2651	24.9412	-0.323927	0.0352412	494	0.217187
Q8N183	MIMIT	NDUFAF2	129732	159076	115659	145510	99763.9	73559.8	17.069	16.4031	-0.665905	0.0353266	495	0.217187
Q13561	DCTN2	DCTN2	1.07283e+07	1.06553e+07	1.26596e+07	1.13166e+07	9.31586e+06	6.63284e+06	23.4349	22.9269	-0.507974	0.0353381	496	0.217187
Q9UBN7	HDAC6	HDAC6	307498	265856	266606	353049	200914	201556	18.1862	17.6185	-0.567653	0.0353444	497	0.217187
P05413	FABPH	FABP3	4.94921e+06	4.65598e+06	3.8031e+06	3.8624e+06	3.16967e+06	2.47596e+06	22.0418	21.4287	-0.613122	0.0355989	498	0.218264
O94826	TOM70	TOMM70	6.06425e+06	5.61005e+06	5.94774e+06	6.32757e+06	5.27201e+06	4.14805e+06	22.5135	22.1673	-0.346193	0.0357225	499	0.218264
Q9H2C0	GAN	GAN	193330	197864	193633	190769	176719	140314	17.5649	17.2743	-0.290672	0.0357341	500	0.218264
P29590	PML	PML	168343	164037	162369	191066	225867	336244	17.3875	18.1005	0.713035	0.0358681	501	0.218645
P13807	GYS1	GYS1	3.88731e+06	3.59904e+06	3.01759e+06	3.20292e+06	4.97223e+06	4.21065e+06	21.7084	22.1305	0.422121	0.0359641	502	0.218793
P61927	RL37	RPL37	4383345	4451630	5.30542e+06	5315451	3844060	2919579	22.2137	21.6894	-0.524332	0.0365754	503	0.22207
O14994	SYN3	SYN3	1.21117e+07	1.16276e+07	1.26227e+07	1.39541e+07	1.05446e+07	8.21522e+06	23.5845	23.1611	-0.42338	0.0366945	504	0.222351
P18206	VINC	VCL	2.5312e+07	2.45056e+07	2.37912e+07	2.24526e+07	3.24294e+07	2.70969e+07	24.5175	24.827	0.30957	0.0371062	505	0.224352
P40121	CAPG	CAPG	101118	68482.8		118703	159564	174614	16.5523	17.3503	0.797987	0.0371717	506	0.224352
Q9Y2W6	TDRKH	TDRKH	75262	78622.4	79793.3	86366.2	68840.5	50289.3	16.2879	15.8622	-0.425735	0.0373946	507	0.225223
Q13045	FLII	FLII	2.32907e+06	2.188e+06	2.40806e+06	2.39825e+06	2.11827e+06	1.83282e+06	21.1524	20.9138	-0.238602	0.0374634	508	0.225223
Q7Z4S6	KI21A	KIF21A	5.79558e+06	4.9843e+06	5.80236e+06	5.63325e+06	4.7678e+06	3.79251e+06	22.4051	22.0292	-0.37583	0.0378054	509	0.226548
Q14206	RCAN2	RCAN2	182800	158186	137110	110224	56102.4	85981.8	17.1662	16.1164	-1.04986	0.0378321	510	0.226548
P06865	HEXA	HEXA	728829	636129	585210	545284	1.07887e+06	801582	19.2509	19.8426	0.591778	0.0379293	511	0.226685
Q13387	JIP2	MAPK8IP2	665190	548886	619272	684615	488572	494731	19.2638	18.9073	-0.35655	0.0382397	512	0.227294
P49720	PSB3	PSMB3	1.45997e+06	1.40902e+06	1.43759e+06	1.45781e+06	1.32929e+06	1.08516e+06	20.4587	20.2033	-0.255472	0.0382409	513	0.227294
Q99719	SEPTIN5	SEPTIN5	1.39687e+07	1.30537e+07	1.33543e+07	1.4827e+07	1.19575e+07	8.87088e+06	23.7183	23.312	-0.406215	0.0382545	514	0.227294
Q9Y399	RT02	MRPS2	263370	226367	277177	307607	202213	170518	18.0353	17.5078	-0.527488	0.0384437	515	0.227699
P62314	SMD1	SNRPD1	2.33797e+06	1.97544e+06	1.92835e+06	2.08236e+06	1.72813e+06	1.49271e+06	20.9889	20.619	-0.369861	0.0385726	516	0.227699
Q6UN15	FIP1	FIP1L1	118718	118702	97810.8	133518	219530	153914	16.8385	17.5105	0.672079	0.0385899	517	0.227699
O60518	RNBP6	RANBP6	451169	386916	425958	428173	371617	338807	18.6905	18.4383	-0.25216	0.0386868	518	0.227699
P08670	VIME	VIM	1.38638e+08	1.39273e+08	1.98546e+08	2.18819e+08	3.25557e+08	2.52765e+08	27.373	28.1073	0.734285	0.0386954	519	0.227699
Q14764	MVP	MVP		36534.3	17740.4	17715.8	200157	104789	14.5506	17.2182	2.66764	0.0387886	520	0.227808
Q9Y3F4	STRAP	STRAP	8.46867e+06	8.11172e+06	8.18705e+06	8.64894e+06	7.73183e+06	6.61056e+06	22.9941	22.7738	-0.22027	0.038957	521	0.227863
Q9UPQ3	AGAP1	AGAP1	765752	740772	710913	916628	608100	485999	19.5796	19.0613	-0.518292	0.0389651	522	0.227863
P50991	TCPD	CCT4	3.32346e+07	3.18929e+07	3.2294e+07	3.34201e+07	3.01702e+07	2.48485e+07	24.9632	24.7134	-0.249828	0.0390217	523	0.227863
P50542	PEX5	PEX5	233006	222119	209970	227160	199919	159816	17.7671	17.4566	-0.31052	0.039215	524	0.228555
P15848	ARSB	ARSB	857091	822209	685727	677201	584994	429069	19.5367	18.9517	-0.584983	0.0395307	525	0.229956
Q9H3H3	CK068	CK068	189864	226868	181604	214208	162303	142220	17.6321	17.2162	-0.415895	0.0396902	526	0.230444
P53801	PTTG	PTTG1IP	121494	120115	100804	99539.4	76960.8	87110.5	16.7535	16.324	-0.42957	0.0398472	527	0.230917
Q9H7Z7	PGES2	PTGES2	891922	801389	798987	740071	684489	521470	19.6242	19.2017	-0.422412	0.0402704	528	0.232927
P12814	ACTN1	ACTN1	2.39253e+07	2.25567e+07	2.0852e+07	2.1855e+07	3.56408e+07	2.65558e+07	24.4104	24.8903	0.479972	0.0404171	529	0.233
P00505	AATM	GOT2	3.2141e+07	2.95512e+07	2.58052e+07	2.73757e+07	2.35592e+07	1.92127e+07	24.7755	24.3502	-0.425302	0.0404696	530	0.233
Q8TB36	GDAP1	GDAP1	1.94406e+06	1.66746e+06	1.80698e+06	2.10344e+06	1.47571e+06	812604	20.8427	20.1259	-0.716818	0.0405118	531	0.233
O95302	FKBP9	FKBP9	292586	257698	279501	268788	389387	313500	18.0672	18.4229	0.355731	0.0408079	532	0.234046
Q8IZ83	A16A1	ALDH16A1	143580	150498	148227	142065	131972	100898	17.1565	16.8292	-0.327356	0.0408587	533	0.234046
Q9H2S9	IKZF4	IKZF4	2.02385e+06	1.99668e+06	1.71472e+06	1.96196e+06	1.64775e+06	1.28451e+06	20.8759	20.4836	-0.392323	0.0409236	534	0.234046
Q9NVT9	ARMC1	ARMC1	242378	225134	251601	236174	216046	181176	17.8656	17.5996	-0.265991	0.0411845	535	0.235098
Q15286	RAB35	RAB35	2.12254e+06	2.1077e+06	1.80602e+06	2.18007e+06	1.71828e+06	1.23e+06	20.9701	20.4914	-0.478621	0.0413909	536	0.235836
P82912	RT11	MRPS11	561804	374205	508037	497046	311168	307359	18.8884	18.2385	-0.64996	0.0415531	537	0.236279
P62993	GRB2	GRB2	9.76805e+06	9.78745e+06	8.93932e+06	1.01766e+07	8.42405e+06	6.08527e+06	23.2048	22.7905	-0.414289	0.0416235	538	0.236279
Q8WY54	PPM1E	PPM1E	629575	592773	603626	707018	523361	339119	19.2724	18.7181	-0.554281	0.0418092	539	0.236546
Q01484	ANK2	ANK2	5.24982e+07	4.81819e+07	5.62463e+07	5.62382e+07	4.56653e+07	3.44395e+07	25.6674	25.2554	-0.412008	0.0418255	540	0.236546
Q86YP4	P66A	GATAD2A	119772	104312	111242	143823	85413.6	76168	16.8701	16.3019	-0.568209	0.042034	541	0.236865
P57723	PCBP4	PCBP4	229494	257815	209358	229800	194977	163982	17.8214	17.4535	-0.367917	0.0421204	542	0.236865
Q9Y4W6	AFG32	AFG3L2	1.73097e+06	1.69917e+06	1.67865e+06	2.0312e+06	1.4712e+06	1.31536e+06	20.7675	20.4101	-0.357435	0.0421784	543	0.236865
Q10471	GALT2	GALNT2	81646.6	68950.6	67524.3	79114	175393	104614	16.1812	17.0951	0.913855	0.0422383	544	0.236865
P62266	RS23	RPS23	1.88366e+07	1.94618e+07	1.89032e+07	2.08402e+07	1.75717e+07	1.43731e+07	24.2177	23.9291	-0.288667	0.0422696	545	0.236865
Q9BUF5	TBB6	TUBB6	3.59948e+07	3.67079e+07	4.1018e+07	3.09529e+07	1.76392e+07	2.82793e+07	25.1082	24.4526	-0.655653	0.0423825	546	0.237063
P22102	PUR2	GART	5.27297e+06	4.5702e+06	5.07087e+06	5.23916e+06	4.43755e+06	4.04483e+06	22.2645	22.016	-0.248468	0.0424944	547	0.237233
Q9BUQ8	DDX23	DDX23	173795	159119	183874	148494	95688.5	136435	17.3436	16.8245	-0.519074	0.042597	548	0.237233
Q9NSE4	SYIM	IARS2	684445	688453	648029	638029	618317	574031	19.3424	19.1854	-0.157054	0.0428877	549	0.237233
P09429	HMGB1	HMGB1	5.68605e+06	5.64919e+06	5.36314e+06	5.51593e+06	5.01616e+06	3.77456e+06	22.405	22.0676	-0.337434	0.0429481	550	0.237233
Q14141	SEPTIN6	SEPTIN6	5.26516e+06	4916376	4.13218e+06	4.98104e+06	3.92727e+06	3.3684e+06	22.2017	21.7986	-0.403096	0.0430791	551	0.237233
Q969Q0	RL36L	RPL36AL	3.21715e+06	2.82082e+06	3.46684e+06	3.60105e+06	2.44798e+06	2.58269e+06	21.6437	21.2623	-0.381388	0.043145	552	0.237233
Q9UDT6	CLIP2	CLIP2	4.95605e+06	5.00765e+06	4.6779e+06	5.00038e+06	4.54587e+06	3.84439e+06	22.2274	22.0003	-0.227153	0.0431692	553	0.237233
P28072	PSB6	PSMB6	7.65836e+06	7.50235e+06	7.77036e+06	8.34217e+06	7.0624e+06	5.79166e+06	22.8984	22.6157	-0.282706	0.0431787	554	0.237233
Q8TBC4	UBA3	UBA3	6.43172e+06	5.95131e+06	7.57009e+06	6.92503e+06	5.46059e+06	4.40083e+06	22.6799	22.2334	-0.446567	0.0432012	555	0.237233
P51151	RAB9A	RAB9A	370390	378473	321258	355744	310226	276853	18.4434	18.1632	-0.28021	0.0432024	556	0.237233
Q9H7P6	MB12B	MVB12B	660614	580276	688088	749859	542056	416785	19.3532	18.8709	-0.482243	0.0433538	557	0.237233
Q9P270	SLAI2	SLAIN2	143755	194879	146960	135556	76754.6	105619	17.2446	16.4765	-0.768043	0.0433799	558	0.237233
O00159	MYO1C	MYO1C	393405	287060	285170	328082	464673	418516	18.3031	18.7524	0.44927	0.0435037	559	0.237233
Q8TDZ2	MICA1	MICAL1	800340	822692	964423	1.03821e+06	694258	580935	19.7898	19.2823	-0.50753	0.0435442	560	0.237233
O94805	ACL6B	ACTL6B	383238	362821	457058	473543	311330	285034	18.6772	18.1858	-0.491326	0.0435782	561	0.237233
Q00341	VIGLN	HDLBP	2.27973e+06	2.2569e+06	2.0247e+06	2.09548e+06	3.9763e+06	2.69436e+06	21.0454	21.6694	0.623994	0.0439721	562	0.238355
Q9UKV3	ACINU	ACIN1	422598	434871	482886	503533	388572	286897	18.8143	18.3655	-0.44879	0.0440043	563	0.238355
Q9NXW2	DJB12	DJB12	149958	162363	161983	136657	129288	93753.6	17.2207	16.767	-0.453767	0.0440184	564	0.238355
Q9Y2X7	GIT1	GIT1	576210	399738	543473	490701	345929	324052	18.9389	18.3538	-0.585092	0.0450189	565	0.243341
P35442	TSP2	THBS2	1.37773e+06	1.43714e+06	1.08416e+06	1.23811e+06	1.97931e+06	1.57424e+06	20.2925	20.7608	0.468297	0.045164	566	0.243637
Q9GZQ8	MLP3B	MAP1LC3B	1.07464e+06	1279558	1.8638e+06	1.30238e+06	92585.3	776766	20.3963	18.7296	-1.66675	0.0453249	567	0.243637
Q9GZT9	EGLN1	EGLN1	129683	109245	92719.8	113268	82870.7	70995	16.7632	16.2313	-0.531859	0.0454817	568	0.243637
P14854	CX6B1	COX6B1	752048	786935	806617	816424	709646	525293	19.5924	19.236	-0.356409	0.0455672	569	0.243637
P50502	F10A1	ST13	8.6862e+06	7.81238e+06	7.7494e+06	8.42187e+06	7.31355e+06	6.05373e+06	22.9615	22.6722	-0.289254	0.0455905	570	0.243637
P26373	RL13	RPL13	1.64718e+07	1.98946e+07	2.54277e+07	2.63015e+07	1.24937e+07	1.14192e+07	24.3926	23.5113	-0.881281	0.0456648	571	0.243637
P51116	FXR2	FXR2	5.57562e+06	5.46488e+06	6.00525e+06	6.41332e+06	5.04426e+06	3.75528e+06	22.4836	22.069	-0.414647	0.0457162	572	0.243637
P07910	HNRPC	HNRNPC	3.325e+07	3.47579e+07	4.01827e+07	4.12544e+07	3.03405e+07	2.50514e+07	25.155	24.7232	-0.431867	0.0457915	573	0.243637
Q9BVC6	TM109	TMEM109	239061	237007	209407	248501	368186	275927	17.833	18.297	0.463929	0.0458078	574	0.243637
O95573	ACSL3	ACSL3	1.97607e+06	1.79856e+06	1.95009e+06	2.39251e+06	1.52797e+06	1.42313e+06	20.9526	20.4928	-0.459733	0.0458714	575	0.243637
P10636	TAU	MAPT	6.3465e+07	6.52158e+07	6.50389e+07	7.21548e+07	5.91916e+07	4.77801e+07	25.9862	25.6727	-0.313516	0.046037	576	0.244092
P55290	CAD13	CDH13	2.16204e+06	2.13143e+06	2.98361e+06	3.5533e+06	1.34625e+06	1.08801e+06	21.3686	20.2151	-1.15353	0.0461982	577	0.244388
Q8NFW8	NEUA	CMAS	3.60957e+06	3657551	3.34103e+06	3.6477e+06	3.22718e+06	2.54145e+06	21.7651	21.4598	-0.305255	0.0462543	578	0.244388
Q9H9C1	SPE39	VIPAS39	279430	266112	272574	290408	256548	220106	18.0802	17.8626	-0.217625	0.0463328	579	0.244388
P56559	ARL4C	ARL4C	479950	429608	396741	325465	223667	292431	18.638	17.9773	-0.660715	0.0472774	580	0.24894
P17980	PRS6A	PSMC3	3.75858e+06	3.39721e+06	3.27066e+06	3.50658e+06	3.12389e+06	2.7393e+06	21.732	21.4833	-0.248752	0.0474252	581	0.249289
Q8N126	CADM3	CADM3	1.82072e+06	1.71272e+06	1.71385e+06	1.79514e+06	1.61634e+06	1.28535e+06	20.7476	20.4685	-0.27918	0.0475208	582	0.249362
Q9Y296	TPPC4	TRAPPC4	124494	92201.3	99192.7	97618.6	72332.7	73489.2	16.6575	16.1538	-0.503702	0.0477918	583	0.249474
Q9BWD1	THIC	ACAT2	1.61789e+07	1.55483e+07	1.61596e+07	1.89388e+07	1.394e+07	9.56903e+06	23.9939	23.4867	-0.507187	0.0478679	584	0.249474
P78362	SRPK2	SRPK2	849352	755780	678274	638856	563714	477050	19.4787	18.9892	-0.489443	0.0478713	585	0.249474
P62917	RL8	RPL8	4.15242e+07	4.07159e+07	4.54393e+07	4.38287e+07	3.89987e+07	3.31396e+07	25.3537	25.1043	-0.24944	0.0479443	586	0.249474
P52272	HNRPM	HNRNPM	3.84151e+07	3.78257e+07	3.73626e+07	4.16799e+07	3.53143e+07	3.00456e+07	25.2103	24.9619	-0.248424	0.0479507	587	0.249474
O75964	ATP5L	ATP5MG	1.54649e+06	1471373	1.38902e+06	1.53647e+06	1.33468e+06	1.03239e+06	20.5028	20.1747	-0.328174	0.0480801	588	0.249722
Q6UUV9	CRTC1	CRTC1	155740	153031	146640	169006	137998	104885	17.2522	16.8899	-0.362249	0.0485128	589	0.251077
O60641	AP180	SNAP91	7.71413e+06	7.5878e+06	7.38572e+06	8.00104e+06	7.02419e+06	5.52222e+06	22.8712	22.5808	-0.290432	0.0485856	590	0.251077
P47985	UCRI	UQCRFS1	4.68974e+06	4.29294e+06	4.04995e+06	4.53717e+06	3.86693e+06	2.94794e+06	22.0666	21.7003	-0.36634	0.0486829	591	0.251077
P51665	PSMD7	PSMD7	3.80208e+06	3.65974e+06	3.6159e+06	3.69379e+06	3.47951e+06	2.96909e+06	21.8163	21.6206	-0.195759	0.0487436	592	0.251077
P07305	H10	H1-0	1.23177e+07	1.27955e+07	1.69011e+07	1.68712e+07	9.91361e+06	8.83447e+06	23.8114	23.1602	-0.651169	0.0487755	593	0.251077
Q99832	TCPH	CCT7	2.52989e+07	2.40912e+07	2.39173e+07	2.46118e+07	2.2933e+07	1.93381e+07	24.5451	24.3332	-0.211919	0.0488956	594	0.251077
Q8IWZ6	BBS7	BBS7	789439	783063	682637	707188	602806	642765	19.4983	19.2484	-0.249923	0.0489841	595	0.251077
Q14694	UBP10	USP10	293990	277920	294489	291262	270418	226578	18.1428	17.9229	-0.219907	0.0490744	596	0.251077
Q6P4R8	NFRKB	NFRKB	132134	153607	187546	178202	99342	117235	17.3134	16.7245	-0.588857	0.0490808	597	0.251077
Q2TAY7	SMU1	SMU1	215795	213001	204067	209956	197574	165965	17.6849	17.4718	-0.213111	0.049524	598	0.25292
P20338	RAB4A	RAB4A	6.24929e+06	5.66704e+06	5.03498e+06	5.50517e+06	4.75727e+06	3.61525e+06	22.4206	21.9972	-0.423398	0.049752	599	0.25366
O14950	ML12B	MYL12B	1.21915e+07	1.25299e+07	1.12016e+07	1.18885e+07	2.10546e+07	1.4394e+07	23.5109	24.0792	0.568372	0.0502928	600	0.255568
Q96RF0	SNX18	SNX18	8.54361e+06	8.56895e+06	9.21819e+06	1.05691e+07	7.62492e+06	6.19193e+06	23.1371	22.7199	-0.417187	0.0502935	601	0.255568
P18621	RL17	RPL17	1.94549e+07	1.94566e+07	2.04973e+07	2.13477e+07	1.84111e+07	1.47944e+07	24.2671	23.9849	-0.282156	0.0512323	602	0.259906
O60422	ONEC3	ONECUT3	629594	535823	620631	708893	505044	406634	19.2506	18.7982	-0.45241	0.0513251	603	0.259945
Q96CS3	FAF2	FAF2	1.29958e+06	1.23662e+06	1.29217e+06	1.14805e+06	1.12735e+06	962986	20.2467	19.9953	-0.251376	0.0520697	604	0.262545
Q9Y5A9	YTHD2	YTHDF2	855349	834090	1.09131e+06	1.03375e+06	721752	642675	19.8631	19.3799	-0.483196	0.0520731	605	0.262545
P03886	NU1M	MT-ND1	259180	202153	169798	244549	151917	73889.9	17.74	16.7847	-0.955314	0.0521946	606	0.262545
Q9UBH6	XPR1	XPR1	3.56549e+06	3.53188e+06	2.73652e+06	2.96201e+06	2.51666e+06	1.70213e+06	21.6092	21.0084	-0.600779	0.0522128	607	0.262545
O43464	HTRA2	HTRA2	304869	328817	273276	328784	205053	265228	18.237	17.8432	-0.393789	0.0522682	608	0.262545
Q13243	SRSF5	SRSF5	706020	514465	781487	630741	465735	341206	19.3281	18.6221	-0.706015	0.0528063	609	0.264704
Q8IWE2	NXP20	FAM114A1	197690	163340	94081.9	134175	319556	219805	17.1686	18.0409	0.872281	0.0528714	610	0.264704
Q9BQB6	VKOR1	VKORC1	124162	108931	200543	181627	290137	226304	17.2308	17.9782	0.747399	0.0532745	611	0.2653
P10909	CLUS	CLU	1.25632e+06	1.12496e+06	856115	779740	2.11481e+06	1.39634e+06	19.9377	20.7435	0.805777	0.0532917	612	0.2653
Q6T4P5	PLPR3	PLPPR3	4.0265e+06	4.14644e+06	3.34854e+06	4.0337e+06	3.21847e+06	1.86476e+06	21.8909	21.2773	-0.613577	0.0533378	613	0.2653
P04075	ALDOA	ALDOA	1.3774e+08	1.35934e+08	1.36652e+08	1.38463e+08	1.30354e+08	1.10142e+08	27.0317	26.8414	-0.190236	0.0533379	614	0.2653
P49756	RBM25	RBM25	391827	405397	358230	391633	342848	236704	18.5611	18.1446	-0.416544	0.053667	615	0.265559
Q96QD9	UIF	FYTTD1	1.87247e+06	1.81435e+06	2.35383e+06	2.57473e+06	1.49423e+06	1.26045e+06	21.0385	20.3935	-0.645029	0.0537127	616	0.265559
Q6P4E1	CASC4	CASC4	274980	366114	335032	357137	210461	265953	18.3465	17.8619	-0.484674	0.0537639	617	0.265559
O75718	CRTAP	CRTAP	54585.3	35734.7	49511.9	70624.9	158875	83796.2	15.6832	16.8886	1.20548	0.0537916	618	0.265559
P31948	STIP1	STIP1	1.35999e+07	1.38038e+07	1.34121e+07	1.38184e+07	1.26021e+07	9.46629e+06	23.7033	23.3955	-0.307825	0.0539241	619	0.265559
P02679	FIBG	FGG	32534		18607.2		182604	122625	14.6422	17.2195	2.57733	0.0540123	620	0.265559
Q9H115	SNAB	NAPB	6.0911e+06	5.90374e+06	6.42216e+06	6.94076e+06	5.60511e+06	4.67146e+06	22.5959	22.2929	-0.303068	0.0541128	621	0.265559
Q5VWQ8	DAB2P	DAB2IP	387754	372447	350705	400504	336441	244751	18.5275	18.1487	-0.378809	0.05424	622	0.265559
P54764	EPHA4	EPHA4	140952	147462	173352	175402	128484	115659	17.2813	16.8974	-0.383951	0.0542587	623	0.265559
Q9UN86	G3BP2	G3BP2	3.89107e+06	3.90715e+06	3.61293e+06	4.31367e+06	3.46523e+06	2.85532e+06	21.9065	21.5916	-0.314922	0.0542597	624	0.265559
Q9Y6R0	NUMBL	NUMBL	1.01017e+06	872211	1.04741e+06	1.09379e+06	848438	734943	19.94	19.5946	-0.345473	0.05457	625	0.266285
P37268	FDFT	FDFT1	1.87069e+06	1.86645e+06	2.16361e+06	2.29011e+06	1.69653e+06	1.13489e+06	20.9656	20.4331	-0.532491	0.0545823	626	0.266285
O75751	S22A3	SLC22A3	91617.3	85482.4	8551.37		222460	158491	15.9173	17.5392	1.62198	0.0547207	627	0.266497
P38919	IF4A3	EIF4A3	3.96337e+06	3.10118e+06	3.47181e+06	3.71246e+06	2.893e+06	2.72759e+06	21.7643	21.4223	-0.342049	0.0548793	628	0.266497
Q9C0C9	UBE2O	UBE2O	1.95551e+06	1.84904e+06	1.54722e+06	1.63711e+06	1.44488e+06	1.15504e+06	20.7366	20.31	-0.42659	0.0548875	629	0.266497
P50148	GNAQ	GNAQ	7.25262e+06	6.79437e+06	6.85442e+06	7.70339e+06	6.43634e+06	5.1176e+06	22.7698	22.4619	-0.307872	0.0551092	630	0.267148
O75122	CLAP2	CLAP2	5.84153e+06	5.46576e+06	4.87207e+06	5.49598e+06	4.74278e+06	3.51993e+06	22.3696	21.9782	-0.391368	0.0553911	631	0.26809
Q92558	WASF1	WASF1	548130	554106	592122	635583	516022	403241	19.1519	18.8101	-0.341744	0.0555732	632	0.268545
Q5JSH3	WDR44	WDR44	623219	555823	482086	529607	394407	448880	19.063	18.6857	-0.377318	0.0558092	633	0.269016
Q9H307	PININ	PININ	838937	975899	1.04868e+06	1.03738e+06	802893	753540	19.8954	19.5698	-0.325561	0.0558469	634	0.269016
P35612	ADDB	ADD2	8.88481e+06	8.472e+06	7.26405e+06	7.96992e+06	7.04304e+06	5.54941e+06	22.958	22.5861	-0.371904	0.0561651	635	0.269726
P62269	RS18	RPS18	6.58014e+07	6.66983e+07	6.77944e+07	7.65771e+07	6.13529e+07	5.09264e+07	26.0446	25.7425	-0.302123	0.0561709	636	0.269726
Q5T447	HECD3	HECTD3	209772	243528	241621	230576	206886	172800	17.8199	17.5344	-0.285423	0.056439	637	0.270182
O75334	LIPA2	PPFIA2	984330	933165	786216	830500	736947	619419	19.753	19.3713	-0.381643	0.0564428	638	0.270182
Q9Y4E1	WAC2C	WAC2C	163759	188609	169171	197094	154467	115021	17.4549	17.0399	-0.415034	0.0566129	639	0.270572
Q52LJ0	FA98B	FA98B	676002	620430	564383	633547	548576	417083	19.2502	18.8812	-0.369084	0.0567677	640	0.270889
Q9H9G7	AGO3	AGO3	330423	305020	324772	368853	289242	256617	18.342	18.0582	-0.283815	0.056943	641	0.271132
Q59EK9	RUN3A	RUNDC3A	439878	409249	423518	442044	396742	315886	18.7095	18.4428	-0.266727	0.0569963	642	0.271132
Q9UJC5	SH3L2	SH3BGRL2	546647	569468	529852	507724	492554	394271	19.0384	18.7583	-0.280089	0.0572295	643	0.271801
P50995	ANX11	ANXA11	316205	337772	247051	300289	480965	341557	18.1962	18.6497	0.45351	0.0980785	900	0.332813
O76062	ERG24	TM7SF2	94904.5	110266	123438	134459	54078.2	89195.5	16.8209	16.1284	-0.692449	0.0575855	645	0.272661
Q99729	ROAA	HNRNPAB	1.26437e+06	1.14488e+06	1.05762e+06	1.2685e+06	1.0235e+06	770557	20.175	19.7748	-0.400251	0.0577605	646	0.273066
P11940	PABP1	PABPC1	1.3334e+07	1.33084e+07	1.30617e+07	1.5103e+07	1.22407e+07	1.03764e+07	23.7079	23.4309	-0.276947	0.0579099	647	0.273349
P16930	FAAA	FAH	226731	204778	265030	227454	129809	191769	17.8175	17.2948	-0.522715	0.0580827	648	0.273513
P49207	RL34	RPL34	9.79366e+06	1.06248e+07	1.22496e+07	1.2545e+07	9.25204e+06	7.25477e+06	23.4302	22.9766	-0.453682	0.0581755	649	0.273513
Q9BV38	WDR18	WDR18	452004	429290	349622	415436	340736	292182	18.6508	18.2717	-0.379183	0.0582133	650	0.273513
P31749	AKT1	AKT1	85593	104231	109376	117345	82028.9	69333.5	16.6681	16.2076	-0.460465	0.0584507	651	0.273658
P49674	KC1E	CSNK1E	313506	316809	381553	430134	272466	196347	18.4596	17.8387	-0.62099	0.058493	652	0.273658
P60660	MYL6	MYL6	1.31871e+07	1.34187e+07	1.18727e+07	1.35644e+07	2.03908e+07	1.49268e+07	23.6332	24.0739	0.440688	0.0585131	653	0.273658
Q6PCE3	PGM2L	PGM2L1	8.31382e+06	7.80493e+06	7.48985e+06	7.90491e+06	7.13494e+06	5.10972e+06	22.9095	22.5456	-0.363818	0.058851	654	0.274171
P62753	RS6	RPS6	1.30705e+07	1.41335e+07	1.46033e+07	1.57233e+07	1.26932e+07	1.04947e+07	23.7778	23.4669	-0.310954	0.0588578	655	0.274171
Q04837	SSBP	SSBP1	8.67511e+06	8.75826e+06	1.02641e+07	1.00168e+07	8.12607e+06	7.03544e+06	23.1686	22.8539	-0.314697	0.058892	656	0.274171
P40189	IL6RB	IL6ST	131514	138181	116032	122954	111545	81625.4	16.9564	16.5595	-0.396889	0.0591031	657	0.274735
Q8TDJ6	DMXL2	DMXL2	1.377e+06	1.21721e+06	1.32262e+06	1.36956e+06	1.20542e+06	995713	20.3338	20.0698	-0.264032	0.0594373	658	0.275243
Q9BV68	RN126	RN126	356645	392909	342946	372081	329543	248486	18.4821	18.1408	-0.341274	0.0595492	659	0.275243
Q15257	PTPA	PTPA	1283852	1.21238e+06	1.46475e+06	1.78675e+06	969047	895991	20.4546	19.8308	-0.623789	0.0596116	660	0.275243
O95861	BPNT1	BPNT1	689468	670709	710335	743225	656076	595111	19.4241	19.2549	-0.169191	0.0596155	661	0.275243
O60462	NRP2	NRP2	1.86318e+06	1.88931e+06	2.05278e+06	2.35047e+06	1.64741e+06	1.5374e+06	20.9594	20.6028	-0.356607	0.059663	662	0.275243
Q15717	ELAV1	ELAVL1	4.48861e+06	4.25945e+06	4.82756e+06	5.12146e+06	4.09842e+06	3.27523e+06	22.1563	21.8139	-0.342362	0.0600033	663	0.27534
P62913	RL11	RPL11	1.14766e+07	1.06339e+07	1.05076e+07	1.14967e+07	1.02096e+07	8.83119e+06	23.3948	23.1826	-0.212172	0.0601455	664	0.27534
P62760	VISL1	VSNL1	468644	419856	312571	360963	706371	498558	18.575	19.2005	0.625523	0.0601931	665	0.27534
P07355	ANXA2	ANXA2	183815738	1.7921e+08	1.3446e+08	1.43463e+08	1.83468e+08	1.47977e+08	27.2556	27.3042	0.0485622	0.812167	2724	0.909834
Q8IWB7	WDFY1	WDFY1	404981	420147	519269	425041	357873	311431	18.7549	18.3523	-0.402558	0.0603299	667	0.27534
P62280	RS11	RPS11	3.65545e+07	3.46811e+07	3.60691e+07	3.85727e+07	3.40147e+07	3.01633e+07	25.1202	24.9356	-0.184607	0.0604173	668	0.27534
P61020	RAB5B	RAB5B	2.60031e+06	2.44546e+06	2.14649e+06	2.46033e+06	2.1247e+06	1.72643e+06	21.2025	20.8768	-0.325634	0.060551	669	0.27534
Q9UJV9	DDX41	DDX41	915114	849231	924652	984646	830936	662402	19.8088	19.5101	-0.29867	0.060593	670	0.27534
Q99733	NP1L4	NAP1L4	6.93034e+06	6.96368e+06	6.77755e+06	7.35705e+06	6.52427e+06	5.24508e+06	22.7404	22.4885	-0.251867	0.0606311	671	0.27534
Q9BTT0	AN32E	ANP32E	153273	154476		157275	225475	181399	17.242	17.6342	0.392238	0.0607249	672	0.27534
Q9H902	REEP1	REEP1	626386	595921	684888	792427	537177	447350	19.3643	18.9091	-0.455255	0.0607351	673	0.27534
O95749	GGPPS	GGPS1	456455	401385	393784	436945	374499	276524	18.6874	18.3123	-0.375021	0.060766	674	0.27534
Q96TA2	YMEL1	YME1L1	103731	102762	122727	119735	96229.6	81236.6	16.7762	16.4372	-0.339029	0.0609636	675	0.275465
P56192	SYMC	MARS1	8.31065e+06	7.9821e+06	7.4145e+06	8.37297e+06	7.3316e+06	6.0002e+06	22.9352	22.6684	-0.266813	0.0609978	676	0.275465
P35611	ADDA	ADD1	8.59392e+06	7.98623e+06	7.392e+06	8.16765e+06	7.21535e+06	5.42486e+06	22.9379	22.5915	-0.34634	0.0610642	677	0.275465
Q9H2G2	SLK	SLK	173632	203731	173022	186914	162714	135594	17.4919	17.1864	-0.305445	0.0614981	678	0.276977
Q96CW1	AP2M1	AP2M1	1.35024e+07	1.27142e+07	1.26244e+07	1.3945e+07	1.21555e+07	9.8566e+06	23.6537	23.3918	-0.26186	0.0615807	679	0.276977
Q9NRY4	RHG35	ARHGAP35	505511	462458	590246	503928	435670	329858	18.9757	18.5461	-0.429617	0.0619652	680	0.27828
O75110	ATP9A	ATP9A	2.55741e+06	2.30385e+06	2.20771e+06	2.11616e+06	1.99781e+06	1.3899e+06	21.1309	20.6919	-0.43899	0.0620525	681	0.27828
Q96PE3	INP4A	INPP4A	921933	843025	803221	814153	752769	524019	19.6896	19.2841	-0.405499	0.0622669	682	0.278831
Q86UR5	RIMS1	RIMS1	593421	578778	682991	798663	506043	392986	19.3397	18.778	-0.561647	0.0623597	683	0.278838
Q8NFW1	COMA1	COL22A1	324955	333976	27496.7	78822.3	664984	434094	17.5456	19.0679	1.52229	0.0625779	684	0.279241
Q92616	GCN1	GCN1	703167	705337	693329	672547	775455	718257	19.4037	19.5105	0.106737	0.0626326	685	0.279241
Q96M27	PRRC1	PRRC1	131803	118024	132622	142052	196211	149020	17.0006	17.3972	0.396616	0.063021	686	0.280563
Q08209	PP2BA	PPP3CA	313452	330709	358154	302126	70977.5	264584	18.315	17.3562	-0.958782	0.0631572	687	0.28076
Q9Y237	PIN4	PIN4	212457	253520	249496	252867	212097	185986	17.8852	17.6027	-0.282444	0.0633653	688	0.281276
Q8NBS9	TXND5	TXNDC5	2.62491e+06	2.40474e+06	2.50338e+06	2.54454e+06	4.11066e+06	2.879e+06	21.2646	21.7368	0.472145	0.0636634	689	0.282189
Q96CQ1	S2536	SLC25A36	214221	200349	175721	208133	174711	147590	17.6068	17.2981	-0.308744	0.0641704	690	0.284024
O95139	NDUB6	NDUFB6	591937	701155	736098	723263	263786	572238	19.3923	18.6732	-0.719102	0.0642959	691	0.284167
P07686	HEXB	HEXB	3.84757e+06	3.4152e+06	2.48424e+06	2.62114e+06	4.97597e+06	4.05825e+06	21.5601	22.107	0.546841	0.0644291	692	0.284345
Q3MHD2	LSM12	LSM12	243214	233588	240037	296891	205268	187382	17.9512	17.5829	-0.36836	0.0649509	693	0.285583
Q9H0D6	XRN2	XRN2	304408	349246	323653	315417	292456	278487	18.302	18.123	-0.178995	0.0650353	694	0.285583
Q9Y2Z4	SYYM	YARS2	175333	194899	205264	152648	139735	136376	17.4739	17.0749	-0.398979	0.06507	695	0.285583
Q99627	CSN8	COPS8	1.31187e+06	1.30783e+06	1251815	1.27886e+06	1.22269e+06	1.01624e+06	20.2962	20.0944	-0.201871	0.0650837	696	0.285583
Q9ULC4	MCTS1	MCTS1	740757	712983	594869	654424	564613	267498	19.3661	18.6664	-0.699733	0.0655173	697	0.286969
P32119	PRDX2	PRDX2	4.92195e+07	4.9725e+07	45701959	4.84433e+07	4.48215e+07	3.46528e+07	25.5247	25.244	-0.280711	0.0655876	698	0.286969
Q9UPY6	WASF3	WASF3	259102	314243	263839	304247	235763	97865.2	18.1224	17.3479	-0.774531	0.0657249	699	0.287033
Q14624	ITIH4	ITIH4	302247	306112	282782	305769	277993	278598	18.1909	18.0863	-0.104623	0.0658325	700	0.287033
Q9NRN7	ADPPT	AASDHPPT	4.24499e+06	4.03554e+06	3622125	3.77074e+06	3.50378e+06	2.62478e+06	21.9018	21.5471	-0.354697	0.0658841	701	0.287033
Q9Y2G5	OFUT2	POFUT2	141673	117277	125622	111547	159923	143515	16.9203	17.211	0.290715	0.0661669	702	0.287679
Q5MNZ6	WIPI3	WDR45B	94956	102235	121496	102327	38595.8	86641.9	16.6835	15.9343	-0.749199	0.0662281	703	0.287679
Q5RI15	COX20	COX20	247956	222104	241877	230529	213870	149620	17.8461	17.4716	-0.374526	0.0663151	704	0.287679
P36969	GPX4	GPX4	1.51695e+06	1.30714e+06	1.18496e+06	1.18929e+06	1.07415e+06	842233	20.3096	19.87	-0.439663	0.0668112	705	0.28942
P35813	PPM1A	PPM1A	1.97299e+06	1.82809e+06	2.00174e+06	2.23038e+06	1.77021e+06	1.49545e+06	20.9375	20.6389	-0.2986	0.0671624	706	0.290164
P23528	COF1	CFL1	1.13933e+08	1.16054e+08	1.08488e+08	1.32178e+08	1.03209e+08	7.88318e+07	26.8101	26.4397	-0.370403	0.0671728	707	0.290164
P52943	CRIP2	CRIP2	1.468e+07	1.2558e+07	1.83519e+07	1.50513e+07	1.09069e+07	1.04303e+07	23.8538	23.3469	-0.506928	0.0672755	708	0.290197
P23588	IF4B	EIF4B	5.46747e+06	5.69831e+06	5.45725e+06	5.79557e+06	5.23359e+06	4.01787e+06	22.4182	22.1412	-0.276943	0.0675323	709	0.290713
Q5VST6	AB17B	ABHD17B	70992.2	75334	84120.8	80245.5	68943.8	48025.9	16.2451	15.8358	-0.409353	0.0675856	710	0.290713
P02774	VTDB	HEL-S-51	1.16026e+06	1.29778e+06	1.77568e+06	1.11426e+06	108934	906647	20.3506	18.9539	-1.39669	0.0677203	711	0.290883
Q96F07	CYFP2	CYFIP2	6.48084e+06	5.58163e+06	6.45882e+06	6.44685e+06	5.59183e+06	4.12299e+06	22.5736	22.2118	-0.361829	0.0681217	712	0.292081
P35573	GDE	AGL	4.67836e+06	4.20646e+06	4.63023e+06	4.8534e+06	6.58457e+06	5.08945e+06	22.1307	22.4768	0.346072	0.0681905	713	0.292081
P09651	ROA1	HNRNPA1	3.69698e+07	3.42038e+07	4.08976e+07	4.31675e+07	3.31699e+07	2.63977e+07	25.2099	24.828	-0.38189	0.0685136	714	0.292709
Q7Z2K8	GRIN1	GPRIN1	3.6002e+07	3.5952e+07	3.45215e+07	4.06429e+07	3.27573e+07	2.29868e+07	25.1324	24.7323	-0.400086	0.0685289	715	0.292709
Q92905	CSN5	COPS5	2.95913e+06	2.85449e+06	2.59891e+06	2.67029e+06	2.53975e+06	2.14359e+06	21.4018	21.1591	-0.242717	0.0687642	716	0.292938
Q53HC9	TSSC1	EIPR1	199643	193455	197458	227439	182910	149130	17.6417	17.341	-0.300736	0.0687743	717	0.292938
P51805	PLXA3	PLXA3	561826	507518	532630	559530	498377	380208	19.0436	18.7448	-0.29878	0.0691138	718	0.293802
Q9BYD3	RM04	MRPL4	376199	431853	344921	376089	315107	315559	18.5442	18.2665	-0.277697	0.0692343	719	0.293802
O15173	PGRC2	PGRMC2	1.76554e+06	1.67993e+06	1.61223e+06	1.6927e+06	2.01505e+06	1.78157e+06	20.6865	20.8563	0.169745	0.0696161	720	0.293802
P52292	IMA1	KPNA2	626508	622529	546427	548917	523005	459812	19.1608	18.9066	-0.254214	0.0698261	721	0.293802
Q15070	OXA1L	OXA1L	186113	174391		138085	109074	118345	17.3425	16.795	-0.547531	0.0698495	722	0.293802
Q92974	ARHG2	ARHGEF2	329435	354026	427464	445750	257404	302950	18.57	18.096	-0.474059	0.0700346	723	0.293802
Q96RE7	NACC1	NACC1	494624	503703	677752	497951	409401	323730	19.0519	18.4837	-0.568227	0.0701875	724	0.293802
P01834	IGKC	IGKC	60645.7	62137.7	77084.2	80348.8	117055	84494.4	16.0962	16.6208	0.524592	0.0702395	725	0.293802
Q9UKY7	CDV3	CDV3	682351	759320	684476	1.00595e+06	511880	491061	19.5787	18.9358	-0.642892	0.0702942	726	0.293802
Q4V328	GRAP1	GRAP1	1.24582e+06	1.25221e+06	1.12643e+06	1.19716e+06	1.12099e+06	919837	20.2011	19.9607	-0.240362	0.0703045	727	0.293802
Q96EY7	PTCD3	PTCD3	129655	150084	94322.2	131830	79243.1	87176.3	16.9485	16.3445	-0.604002	0.0703561	728	0.293802
P61421	VA0D1	ATP6V0D1	4.40898e+06	4.40024e+06	4.13595e+06	5.04026e+06	3.96862e+06	3.04222e+06	22.1003	21.7412	-0.359168	0.0703628	729	0.293802
Q9HD26	GOPC	GOPC	623734	624758	596553	698985	574896	501595	19.2787	19.0379	-0.240779	0.0703864	730	0.293802
O75874	IDHC	IDH1	2.6131e+07	2.50242e+07	2.29774e+07	2.5425e+07	2.27591e+07	1.68299e+07	24.569	24.2386	-0.330429	0.0705108	731	0.293802
O00330	ODPX	PDHX	2.35414e+06	2.4605e+06	1.85831e+06	1.97669e+06	1.75108e+06	1.35073e+06	21.0442	20.5647	-0.479527	0.0705782	732	0.293802
O43852	CALU	CALU	1.05651e+06	1.07212e+06	774246	1.14392e+06	2.50621e+06	1.35025e+06	19.9484	20.8788	0.930492	0.0706044	733	0.293802
Q9Y5V3	MAGD1	MAGED1	608721	600642	656492	655683	589418	516010	19.2659	19.0762	-0.1897	0.0706126	734	0.293802
O60488	ACSL4	ACSL4	5.41795e+06	4.88549e+06	4.80437e+06	5.18287e+06	4.66371e+06	3.63502e+06	22.2743	21.9845	-0.289855	0.0716766	735	0.297823
P17812	PYRG1	CTPS1	3.71597e+06	3.50094e+06	3.515e+06	3.72629e+06	3.3855e+06	2.62275e+06	21.7854	21.5185	-0.266872	0.0719604	736	0.29817
Q9Y4D8	HECD4	HECTD4	1.32776e+06	1.19118e+06	1.29459e+06	1.48554e+06	1.14108e+06	1.03931e+06	20.3373	20.0562	-0.281155	0.0721571	737	0.29817
Q3LXA3	TKFC	TKFC	231226	253048	213662	230553	209051	189816	17.8245	17.6055	-0.218976	0.0721588	738	0.29817
Q9Y2Q9	RT28	MRPS28	251998	343014	328624	395772	240789	189694	18.3315	17.7156	-0.615863	0.0721608	739	0.29817
O43290	SNUT1	SART1	137875	149001	132299	128080	123899	112958	17.0619	16.8537	-0.208196	0.072248	740	0.29817
Q14011	CIRBP	CIRBP	2.9345e+06	3.10797e+06	5.41067e+06	4.87912e+06	1.42193e+06	2.0991e+06	21.9612	20.7476	-1.21366	0.0724355	741	0.298369
P78406	RAE1L	RAE1	91985.3	94470.2	106360	73810	71793.5	59147.5	16.4839	15.9986	-0.485392	0.0724918	742	0.298369
P05997	CO5A2	COL5A2	3.39404e+06	3.41963e+06	3.10115e+06	4.07194e+06	7.23229e+06	4.32322e+06	21.7376	22.4621	0.72452	0.0726954	743	0.298554
Q9H4G0	E41L1	EPB41L1	8.65667e+06	8.65187e+06	8.30349e+06	9.07848e+06	8.13596e+06	6.42713e+06	23.048	22.7958	-0.252225	0.0727321	744	0.298554
Q5BKZ1	ZN326	ZNF326	496754	450245	645157	630508	399663	355124	19.0839	18.5257	-0.558149	0.073564	745	0.300735
Q9Y4K4	M4K5	M4K5	132647	140669	140547	160342	127834	98475.7	17.1312	16.7879	-0.343272	0.0736303	746	0.300735
Q14315	FLNC	FLNC	2.601e+07	2.64513e+07	1.90338e+07	1.95773e+07	3.78539e+07	2.80886e+07	24.4405	24.9747	0.534196	0.0738446	747	0.300735
Q9BXT8	RNF17	RNF17	2.39893e+06	2.65378e+06	3.47936e+06	3.16187e+06	2070827	2.01493e+06	21.4793	20.9622	-0.517086	0.0739863	748	0.300735
Q86V59	PNML1	PNMA8A	36386036	30831100	32579520	28987636	27362086	25223954	24.9404	24.6482	-0.292205	0.0739994	749	0.300735
Q15555	MARE2	MAPRE2	9.87191e+06	1.05239e+07	9.68735e+06	1.1672e+07	9.25128e+06	7.29907e+06	23.3155	22.9804	-0.335094	0.0740263	750	0.300735
Q92530	PSMF1	PSMF1	180459	172867	188866	226712	101663	160559	17.5524	17.0004	-0.552016	0.0740719	751	0.300735
P27816	MAP4	MAP4	1.04336e+07	1.10217e+07	9.51043e+06	1.11522e+07	1.60626e+07	1.1809e+07	23.3279	23.7323	0.404356	0.0741867	752	0.300735
Q5JSZ5	PRC2B	PRRC2B	1.2252e+06	1.64586e+06	1.63838e+06	1.56029e+06	1.2553e+06	790201	20.5332	19.964	-0.569178	0.0743272	753	0.300735
Q13449	LSAMP	LSAMP	9154168	9.47867e+06	7.09943e+06	7.59098e+06	6.72207e+06	5.17713e+06	22.99	22.5044	-0.485664	0.0744009	754	0.300735
Q9Y5M8	SRPRB	SRPRB	1.83642e+06	1.7599e+06	1.60348e+06	1.60734e+06	1.54957e+06	1.28081e+06	20.6986	20.4326	-0.266052	0.074547	755	0.300735
P56545	CTBP2	CTBP2	453150	467897	550337	583646	430192	265901	18.9707	18.4089	-0.561808	0.0746177	756	0.300735
Q5JTV8	TOIP1	TOR1AIP1	140331	115050	114576	124456	195138	141654	16.9154	17.3615	0.446142	0.0747594	757	0.300735
O95159	ZFPL1	ZFPL1	177420	205575	167794	215954	132696	159780	17.5484	17.158	-0.390424	0.0748836	758	0.300735
P11387	TOP1	TOP1	908769	926498	832697	929462	821981	560579	19.7785	19.3989	-0.379623	0.0749639	759	0.300735
Q6GMV2	SMYD5	SMYD5	117205	127191	118095	114479	111862	95262.7	16.8635	16.6601	-0.203402	0.0749639	760	0.300735
P07437	TBB5	TUBB	1.94046e+09	1.81729e+09	1.85394e+09	2.04684e+09	1.77255e+09	1.40084e+09	30.8344	30.5634	-0.27104	0.0751488	761	0.300735
Q15417	CNN3	CNN3	2.51984e+06	2.5826e+06	2.49228e+06	2.28031e+06	2.96148e+06	2.64062e+06	21.2354	21.4175	0.182183	0.0751802	762	0.300735
P28066	PSA5	PSMA5	4.6599e+06	4.44924e+06	5.02295e+06	5.27753e+06	4.35764e+06	3.76131e+06	22.2103	21.9529	-0.257407	0.0751964	763	0.300735
P61962	DCAF7	DCAF7	484330	460717	487931	497696	451054	333819	18.8807	18.5821	-0.298574	0.0752741	764	0.300735
Q8IU85	KCC1D	CAMK1D	348663	337103	353823	360805	269585	332251	18.4174	18.199	-0.218393	0.0753653	765	0.300735
P43155	CACP	CRAT	904175	827422	689137	784497	673565	580147	19.612	19.2578	-0.354223	0.07543	766	0.300735
O15269	SPTC1	SPTLC1	594805	666309	929726	913563	382743	524764	19.5659	18.7915	-0.774336	0.0756567	767	0.300826
O75962	TRIO	TRIO	2.08571e+06	1.91934e+06	1.8652e+06	2138388	1.8212e+06	1.33916e+06	20.9331	20.5917	-0.341469	0.0757985	768	0.300826
P62424	RL7A	RPL7A	3.20903e+07	3.21205e+07	3.47349e+07	3.79244e+07	3.04656e+07	2.65853e+07	25.0282	24.7657	-0.262486	0.0758396	769	0.300826
Q86Y82	STX12	STX12	1.04374e+07	9.9249e+06	8.24125e+06	8.80981e+06	8.04578e+06	5.79561e+06	23.1571	22.7225	-0.434565	0.0758803	770	0.300826
Q9NUQ6	SPS2L	SPATS2L	143043	146940	242462	264712	436166	281653	17.6045	18.4533	0.848757	0.0759716	771	0.300826
Q9ULP0	NDRG4	NDRG4	3.36139e+06	2.25419e+06	2.10065e+06	2.1376e+06	1.57075e+06	1.10029e+06	21.2323	20.349	-0.883285	0.0760438	772	0.300826
Q6ZRI8	RHG36	ARHGAP36		126178	92853.7	80003.7	202057	144900	16.605	17.4044	0.799402	0.0762853	773	0.301053
O60884	DNJA2	DNAJA2	3.08143e+06	2.75635e+06	2.7992e+06	2.80556e+06	2.64311e+06	1.99086e+06	21.4479	21.1438	-0.304087	0.0762984	774	0.301053
Q7Z7K6	CENPV	CENPV	3.60707e+06	3.19698e+06	5.14133e+06	4.96527e+06	2.73876e+06	2.16045e+06	22.0114	21.2241	-0.78731	0.0765447	775	0.301635
P30825	CTR1	SLC7A1	134417	118416	98189.6	130376	99141.6	52358.3	16.8769	16.209	-0.667915	0.0767606	776	0.302097
Q8NHP8	PLBL2	PLBD2	3.76878e+06	3.51928e+06	3.60001e+06	3.83874e+06	3.46804e+06	2.81835e+06	21.8119	21.5838	-0.228141	0.0771806	777	0.302954
Q96JE9	MAP6	MAP6	1.21007e+07	1.25364e+07	1.15557e+07	1.39729e+07	1.11856e+07	7.99959e+06	23.5802	23.1935	-0.386707	0.0772269	778	0.302954
Q9NYR9	KBRS2	NKIRAS2	100317	97301.3	120065	114515	90999.3	85322.7	16.7213	16.4279	-0.293482	0.0773536	779	0.302954
P04066	FUCO	FUCA1	794450	677574	581512	691269	1.45412e+06	848085	19.3883	20.1346	0.746313	0.0773981	780	0.302954
P37802	TAGL2	TAGLN2	1.80057e+07	1.78445e+07	1.62918e+07	2.10594e+07	2.7448e+07	2.09296e+07	24.1254	24.5278	0.402465	0.0776127	781	0.302954
P00734	THRB	F2	173872	175904	211986	349343	577393	335037	17.7973	18.7994	1.0021	0.0777063	782	0.302954
P26599	PTBP1	PTBP1	1.0252e+06	951944	1.11224e+06	1.19263e+06	1.66018e+06	1.21841e+06	20.0299	20.4569	0.427072	0.0777479	783	0.302954
Q99714	HCD2	HSD17B10	6.79946e+06	6.73226e+06	6.13459e+06	6.9196e+06	6.18279e+06	4.99849e+06	22.6642	22.4146	-0.249577	0.0777721	784	0.302954
Q05086	UBE3A	UBE3A	611092	601630	551145	651900	548158	397315	19.204	18.8507	-0.353374	0.0778822	785	0.302997
Q08170	SRSF4	SRSF4	96100.5	94811.1	129459	83118	23112.9	75535.1	16.6222	15.59	-1.03217	0.0785071	786	0.304793
Q00325	MPCP	SLC25A3	3.44426e+07	3.18426e+07	3.14822e+07	3.26328e+07	3.06132e+07	2.40122e+07	24.9584	24.7031	-0.255302	0.0785437	787	0.304793
P53999	TCP4	SUB1	772735	1.53442e+06	500063	886768	1.49715e+06	3.00243e+06	19.8167	21.1014	1.28461	0.0791525	788	0.306711
P48730	KC1D	CSNK1D	724434	658936	935487	1.02725e+06	572283	476052	19.6741	18.9997	-0.674384	0.0792388	789	0.306711
Q01082	SPTB2	SPTBN1	6.38546e+07	5.98967e+07	6.15079e+07	6.35719e+07	5.87098e+07	4.49437e+07	25.8906	25.6272	-0.263398	0.0795622	790	0.307064
O00399	DCTN6	DCTN6	425478	455396	440640	353109	360604	281137	18.6754	18.2916	-0.383773	0.0795975	791	0.307064
Q86T03	TM55B	PIP4P1	433107	393722	434206	426628	364797	113952	18.6866	17.8689	-0.817685	0.0796896	792	0.307064
P55265	DSRAD	ADAR	1.1672e+06	1.05708e+06	1.43333e+06	1.34942e+06	1.01888e+06	825711	20.2555	19.8149	-0.440652	0.0798481	793	0.307064
Q12955	ANK3	ANK3	550325	523927	422999	503379	430303	331775	18.932	18.5396	-0.392442	0.0799596	794	0.307064
Q96CT7	CC124	CCDC124	496513	505245	483610	435521	440668	344096	18.8733	18.5819	-0.291443	0.0800394	795	0.307064
Q9H0R4	HDHD2	HDHD2	282583	254675	245601	241976	233275	188919	17.967	17.6875	-0.279414	0.0801267	796	0.307064
P84090	ERH	ERH	7.84966e+06	6.41379e+06	1.01569e+07	1.11304e+07	5.55021e+06	4.59634e+06	23.0834	22.2745	-0.808896	0.0802503	797	0.307064
Q15020	SART3	SART3	83344.2	78021.9	84192.1	96160.5	74865.1	66967.1	16.3824	16.1138	-0.268625	0.0803304	798	0.307064
P05386	RLA1	RPLP1	462179	429807	476156	435907	416449	290921	18.7828	18.4321	-0.350702	0.0803352	799	0.307064
P29120	NEC1	PCSK1	1.79381e+06	1.64231e+06	1.54346e+06	1.61089e+06	2.26494e+06	1.79474e+06	20.652	20.9529	0.300984	0.0806958	800	0.307514
Q14444	CAPR1	CAPRIN1	3.26107e+06	3.4584e+06	3.32639e+06	3.85833e+06	3.14112e+06	2.36845e+06	21.729	21.3935	-0.335508	0.0807556	801	0.307514
Q92777	SYN2	SYN2	885805	891744	771894	905981	1.2694e+06	955041	19.7204	20.085	0.364578	0.0807634	802	0.307514
Q71U36	TBA1A	TUBA1A	1.94139e+09	1.78576e+09	1.80726e+09	1.97201e+09	1.75685e+09	1.44213e+09	30.8055	30.575	-0.230514	0.0808558	803	0.307514
P18077	RL35A	RPL35A	3.61696e+06	3.43609e+06	3.58038e+06	5.02641e+06	2.77337e+06	2.41124e+06	21.9006	21.3058	-0.594761	0.0809876	804	0.307632
P06744	G6PI	GPI	2.82816e+07	2.65461e+07	2.83354e+07	3.15572e+07	2.60827e+07	2.01285e+07	24.7735	24.4617	-0.311806	0.081285	805	0.308378
Q96DA2	RB39B	RAB39B	500860	451358	435740	444857	421856	333590	18.8056	18.527	-0.27866	0.0815652	806	0.308876
Q8NFP9	NBEA	NBEA	2.07447e+06	1.76628e+06	1.87697e+06	2.07348e+06	1.75427e+06	1.23782e+06	20.8934	20.5127	-0.380692	0.0816186	807	0.308876
Q9H6S0	YTDC2	YTHDC2	5.90446e+06	5145831	9397874	5.62551e+06	17200.3	4.11639e+06	22.6361	20.979	-1.65713	0.0817406	808	0.308955
Q00169	PIPNA	PITPNA	4.47924e+06	4.61769e+06	5.25271e+06	5.41899e+06	4.37512e+06	3.12886e+06	22.2367	21.8392	-0.397485	0.0823415	809	0.310629
P61513	RL37A	RPL37A	5.98863e+06	6.58094e+06	9.17502e+06	8.44587e+06	5.28988e+06	4.46222e+06	22.8476	22.2173	-0.630308	0.0824575	810	0.310629
P09211	GSTP1	GSTP1	3.3676e+07	3.34846e+07	2.91912e+07	3.07172e+07	2.91003e+07	2.35938e+07	24.921	24.6511	-0.269899	0.0824886	811	0.310629
Q00059	TFAM	TFAM	485065	482255	552174	619431	450156	363372	19.0285	18.6338	-0.394622	0.0826504	812	0.310855
P12270	TPR	TPR	146755	166257	147477	150485	140045	96617	17.2208	16.8525	-0.368282	0.082975	813	0.311692
Q15185	TEBP	PTGES3	7.47884e+06	7.3051e+06	6.74812e+06	7.16215e+06	6.69677e+06	4.87764e+06	22.7743	22.4644	-0.309821	0.0834018	814	0.312338
P55263	ADK	ADK	395950	394634	326398	350039	321534	280392	18.4845	18.1992	-0.285232	0.0834184	815	0.312338
P62241	RS8	RPS8	1.45395e+07	1.38959e+07	1.57699e+07	1.56894e+07	1.38697e+07	1.13902e+07	23.8359	23.5903	-0.245577	0.0835523	816	0.312338
Q6ZT07	TBCD9	TBC1D9	115879	116608	129397	117245	110521	76904.4	16.8701	16.516	-0.354099	0.083556	817	0.312338
P62942	FKB1A	FKBP1A	4.02707e+06	4.3728e+06	4.39332e+06	5.45194e+06	3.66127e+06	3.27568e+06	22.121	21.7259	-0.395136	0.084048	818	0.31365
Q9UHJ6	SHPK	SHPK	62049.3	52587.4	85177.1	92966.1	127876	96859.5	16.1595	16.7779	0.618409	0.0841125	819	0.31365
Q14103	HNRPD	HNRNPD	7.10904e+06	6.91131e+06	7.47129e+06	7.88906e+06	6.73301e+06	4.49378e+06	22.8084	22.4204	-0.387922	0.0842978	820	0.313958
Q92688	AN32B	ANP32B	110513	99675.4	133879	91546.3	61550.5	85197	16.7327	16.163	-0.569714	0.08456	821	0.31432
P38159	RBMX	RBMX	1.57792e+07	1.56786e+07	2.05079e+07	2.25272e+07	1.38332e+07	1.0975e+07	24.1506	23.5643	-0.586285	0.0846686	822	0.31432
P55327	TPD52	TPD52	2.3091e+06	2.70014e+06	2.78814e+06	3.03821e+06	2.32907e+06	1.8739e+06	21.3693	21.003	-0.366296	0.0847038	823	0.31432
P13646	K1C13	KRT13	79738.3	57327.3	136385	147072	35743.6	25546.6	16.6818	14.9034	-1.77845	0.0852679	824	0.314977
P25787	PSA2	PSMA2	4.41257e+06	4.2917e+06	4.26957e+06	4.84e+06	4.13848e+06	3.47604e+06	22.0865	21.8603	-0.226174	0.0853004	825	0.314977
P45974	UBP5	USP5	1.29334e+07	1.28741e+07	1.1625e+07	1.29951e+07	1.17019e+07	8.41298e+06	23.5877	23.2618	-0.325954	0.0853098	826	0.314977
Q9BRQ6	MIC25	CHCHD6	2.19815e+06	2.48636e+06	2.41458e+06	3.03363e+06	2.05423e+06	1.70662e+06	21.2725	20.8426	-0.42989	0.0853277	827	0.314977
P61106	RAB14	RAB14	1.22118e+07	1.13611e+07	1.05173e+07	1.1087e+07	1.04392e+07	8.09724e+06	23.4291	23.1439	-0.285228	0.0853965	828	0.314977
Q99598	TSNAX	TSNAX	319999	325794	292210	327294	296978	253191	18.271	18.0695	-0.201529	0.0859348	829	0.31658
O43399	TPD54	TPD52L2	1.49143e+06	1.62678e+06	1.41494e+06	1.46763e+06	1.38619e+06	1.26357e+06	20.5167	20.3374	-0.179292	0.086182	830	0.317108
P78559	MAP1A	MAP1A	1.81789e+08	1.71401e+08	1.83227e+08	2.17036e+08	1.64852e+08	1.0452e+08	27.4889	27.005	-0.483921	0.08635	831	0.317344
P84103	SRSF3	SRSF3	6.75349e+06	6.20225e+06	6.43241e+06	7.34545e+06	6.10156e+06	4.75846e+06	22.6722	22.3725	-0.299627	0.086632	832	0.317998
Q9UJZ1	STML2	STOML2	1.36064e+06	1.31853e+06	1.15266e+06	1.20047e+06	1.14297e+06	931218	20.2628	19.9841	-0.278675	0.0867456	833	0.318032
P37837	TALDO	TALDO1	7.97218e+06	7.61314e+06	7.39902e+06	7.94056e+06	7.36019e+06	5.98056e+06	22.8823	22.6693	-0.212929	0.0869329	834	0.318337
Q9UIW2	PLXA1	PLXNA1	1.77317e+06	1.57046e+06	1.41396e+06	1.71853e+06	1.42744e+06	888110	20.6267	20.1429	-0.483771	0.0873426	835	0.319454
Q13867	BLMH	BLMH	2.01706e+06	1.82621e+06	1.67722e+06	1.76248e+06	1.65021e+06	1.18179e+06	20.7961	20.4334	-0.362707	0.0874491	836	0.319461
O75832	PSD10	PSMD10	236990	192931	204057	232022	191729	134599	17.724	17.316	-0.408045	0.087868	837	0.320608
Q5TCQ9	MAGI3	MAGI3	124686	153165	115248	133146	96634.3	109352	17.0054	16.6522	-0.353189	0.0881127	838	0.32094
P62906	RL10A	RPL10A	6.24363e+06	5.68503e+06	7.03867e+06	6.79753e+06	5.67251e+06	4.94798e+06	22.6189	22.3403	-0.278554	0.0884325	839	0.32094
Q9NSD9	SYFB	FARSB	6.86588e+06	6.29828e+06	6.29488e+06	6.8939e+06	6.15974e+06	4.62728e+06	22.6515	22.3628	-0.288669	0.088453	840	0.32094
O75251	NDUS7	NDUFS7	1.24819e+06	1.12563e+06	1.1024e+06	1.23484e+06	1.08929e+06	821272	20.1676	19.8656	-0.302051	0.0884568	841	0.32094
P14866	HNRPL	HNRNPL	9.7661e+06	9.61211e+06	1.1411e+07	1.18704e+07	9.31536e+06	7.17273e+06	23.3464	22.9749	-0.371447	0.0884845	842	0.32094
O75953	DNJB5	DNAJB5	340062	351040	288835	273316	228072	262470	18.2572	17.904	-0.35323	0.0888069	843	0.321365
Q9Y646	CBPQ	CPQ	81054.9	67318	66592.5	58647.9	117167	79719.6	16.0618	16.587	0.525223	0.0888122	844	0.321365
Q7Z6G3	NECA2	NECAB2		82298.7	148592	169308	61414.5	22618.4	17.0254	15.3587	-1.66673	0.0891921	845	0.32139
P46781	RS9	RPS9	1.59909e+07	1.68122e+07	1.85392e+07	2.07605e+07	1.54739e+07	1.2233e+07	24.1036	23.7237	-0.379811	0.0892412	846	0.32139
Q9Y3E1	HDGR3	HDGFL3	2.18405e+06	2.34448e+06	2.18386e+06	2.25827e+06	2.11483e+06	1.52563e+06	21.0968	20.7957	-0.301093	0.0894368	847	0.32139
Q8TAQ2	SMRC2	SMARCC2	448583	402942	484906	499479	409341	317693	18.8081	18.4717	-0.336402	0.0894648	848	0.32139
P42704	LPPRC	LRPPRC	11804142	1.03911e+07	1.07455e+07	1.17177e+07	1.0331e+07	7.70347e+06	23.4124	23.1043	-0.308179	0.0895062	849	0.32139
Q9ULC3	RAB23	RAB23	716564	724048	721666	725707	695011	548719	19.4616	19.2462	-0.215391	0.0895613	850	0.32139
O60888	CUTA	CUTA	356338	331605	346654	365403	325322	210250	18.417	18.0307	-0.386275	0.0895894	851	0.32139
P24752	THIL	ACAT1	6.07583e+06	6.13775e+06	5.62541e+06	7.0384e+06	5.53325e+06	4.35423e+06	22.5683	22.2372	-0.331161	0.0896609	852	0.32139
Q07866	KLC1	KLC1	2.09806e+07	1.94904e+07	2.18421e+07	2.39181e+07	1.94448e+07	1.35373e+07	24.3617	23.9752	-0.386528	0.0903186	853	0.322739
Q9BQE3	TBA1C	TUBA1C	3.00353e+06	2.14221e+06	2.75274e+06	2.29863e+06	1.83788e+06	1.92665e+06	21.2817	20.844	-0.437619	0.09032	854	0.322739
P46940	IQGA1	IQGAP1	1.35628e+07	9.09447e+06	9.72085e+06	8.37628e+06	1.54272e+07	1.32289e+07	23.2805	23.7723	0.491888	0.0903659	855	0.322739
O43396	TXNL1	TXNL1	3.00281e+06	2.52002e+06	2.48642e+06	2.96905e+06	2.4288e+06	1.741e+06	21.3882	20.9915	-0.396606	0.0905523	856	0.322739
Q9H9A6	LRC40	LRRC40	3.81222e+06	3.54898e+06	3.41493e+06	3.44865e+06	3.35234e+06	2.81113e+06	21.7619	21.5553	-0.206592	0.0905957	857	0.322739
O60313	OPA1	OPA1	9.04903e+06	8.5651e+06	8.96314e+06	9.90658e+06	8.43589e+06	6.00523e+06	23.1208	22.7837	-0.337075	0.0906713	858	0.322739
Q9BRK5	CAB45	SDF4	138711	131179	118746	138324	273128	154358	17.0073	17.7055	0.698185	0.0911855	859	0.323345
P61313	RL15	RPL15	1.17729e+07	1.23754e+07	1.41616e+07	1.41458e+07	1.15348e+07	1.02886e+07	23.6446	23.3794	-0.265223	0.0913376	860	0.323345
P45880	VDAC2	VDAC2	6.43744e+07	6.07309e+07	5.39382e+07	5.89523e+07	5.46177e+07	4.14666e+07	25.8264	25.5178	-0.308564	0.0913535	861	0.323345
P48681	NEST	NES	8.52137e+06	8.28822e+06	1.27002e+07	1.63829e+07	2.69203e+07	1.57896e+07	23.4518	24.3481	0.896307	0.0913972	862	0.323345
Q9P121	NTRI	NTM	773518	834701	1.21641e+06	1.35236e+06	593128	551701	19.994	19.1267	-0.867329	0.0914089	863	0.323345
P07339	CATD	CTSD	2.16833e+07	2.06887e+07	1.96411e+07	2.2127e+07	1.97632e+07	1.57677e+07	24.3263	24.0826	-0.243717	0.0914769	864	0.323345
P61163	ACTZ	ACTR1A	2.70257e+07	2.60983e+07	2.34199e+07	2.6078e+07	2.38659e+07	1.79191e+07	24.6128	24.3165	-0.296283	0.09235	865	0.32575
Q9Y6A4	CFA20	CFAP20	328078	292309	304244	328172	292341	220091	18.2567	17.967	-0.289728	0.0924612	866	0.32575
P46060	RAGP1	RANGAP1	2.12631e+06	1.95445e+06	1.82214e+06	1.81036e+06	1.6823e+06	1.68818e+06	20.8789	20.6845	-0.194384	0.0926262	867	0.32575
Q9Y5S2	MRCKB	CDC42BPB	2.02764e+06	1.81408e+06	1.89072e+06	1.99086e+06	1.82004e+06	1.45468e+06	20.8808	20.6429	-0.237841	0.0927276	868	0.32575
P24666	PPAC	ACP1	2.3803e+06	2.09842e+06	2.1565e+06	2.83526e+06	1.97655e+06	1.43884e+06	21.175	20.7036	-0.471387	0.0927873	869	0.32575
P31939	PUR9	ATIC	3.63215e+06	3.20402e+06	3.68598e+06	4223517	3.19138e+06	2.56664e+06	21.8138	21.4571	-0.356647	0.0927971	870	0.32575
P62820	RAB1A	RAB1A	2.97818e+07	2.82619e+07	2.60197e+07	2.11183e+07	2.18684e+07	1.59904e+07	24.6483	24.1741	-0.474182	0.0933877	871	0.326924
A6NHQ2	FBLL1	FBLL1	271426	250173	431198	414940	186086	187523	18.3834	17.5112	-0.87219	0.0933905	872	0.326924
O43504	LTOR5	LAMTOR5	312363	310030	247677	281418	254694	169292	18.1351	17.6937	-0.441412	0.0935529	873	0.326924
P62847	RS24	RPS24	4.04386e+06	4.32635e+06	5.05131e+06	5.46647e+06	3.98804e+06	2.70185e+06	22.171	21.6736	-0.497414	0.0935598	874	0.326924
Q0ZGT2	NEXN	NEXN	122865	94947.8	69270.7	100838	288019	129957	16.5654	17.6731	1.10765	0.0936737	875	0.326948
Q08431	MFGM	MFGE8	6.93574e+06	6.35402e+06	6.5898e+06	6.74342e+06	1.01358e+07	7.19588e+06	22.6662	23.0469	0.380744	0.0939466	876	0.327526
Q8N4V1	MMGT1	MMGT1	118577	117092	101070	123208	104487	79818.8	16.8111	16.4917	-0.319368	0.0942922	877	0.327919
Q53FA7	QORX	TP53I3	474233	298184	530622	654838	1.08219e+06	650796	18.9009	19.7248	0.823968	0.0943029	878	0.327919
Q5T8D3	ACBD5	ACBD5	71498.8	65804	56924.6	58659.9	52160.4	52260.3	15.9481	15.672	-0.276088	0.0943813	879	0.327919
P25686	DNJB2	DNAJB2	841065	891120	655856	780151	645386	601542	19.5952	19.2499	-0.345281	0.0946507	880	0.328342
Q8WWM7	ATX2L	ATXN2L	864922	859573	766038	779056	759687	571336	19.6407	19.3441	-0.296573	0.0947182	881	0.328342
Q8N6H7	ARFG2	ARFGAP2	1.64714e+06	1.46394e+06	1654806	1.60862e+06	1.49684e+06	1.20715e+06	20.6039	20.3667	-0.237223	0.0948994	882	0.328597
O75390	CISY	CS	2.85597e+07	2.67518e+07	2.41974e+07	2.59099e+07	2.43711e+07	2.04153e+07	24.6516	24.4166	-0.234998	0.0952964	883	0.329598
Q8NDV7	TNR6A	TNRC6A	649915	584172	810532	804184	560996	479032	19.4419	18.9882	-0.453734	0.0956047	884	0.329982
Q86X10	RLGPB	RALGAPB	368806	320926	376263	404157	330368	229771	18.4875	18.0954	-0.392108	0.0956235	885	0.329982
Q9NS86	LANC2	LANCL2	2.05421e+06	1.83241e+06	1874673	1.9725e+06	1.81696e+06	1.35029e+06	20.8827	20.5948	-0.287943	0.0958578	886	0.330327
P16104	H2AX	H2AX	4.33499e+06	5.18141e+06	5.18889e+06	6.17717e+06	4.33964e+06	3.26786e+06	22.3158	21.859	-0.456797	0.0959397	887	0.330327
Q13310	PABP4	PABPC4	2.21574e+06	2.07298e+06	2.36031e+06	2.49252e+06	2.07942e+06	1.78674e+06	21.124	20.8825	-0.241537	0.0964175	888	0.331598
Q3SXM5	HSDL1	HSDL1	4.45687e+06	3.83564e+06	4.6932e+06	4.96175e+06	3.97595e+06	2.72556e+06	22.0973	21.6761	-0.421223	0.0968369	889	0.332666
P30153	2AAA	PPP2R1A	2.4388e+07	2.27171e+07	2.3863e+07	2.65747e+07	2.26747e+07	1.82357e+07	24.5395	24.286	-0.253567	0.0971684	890	0.332813
P31689	DNJA1	DNAJA1	9.71028e+06	9.83698e+06	9.06312e+06	9.787e+06	9.07204e+06	6.34754e+06	23.1945	22.8783	-0.316244	0.097509	891	0.332813
Q9NY47	CA2D2	CACNA2D2	1.89705e+06	1.62323e+06	2.15538e+06	2.3144e+06	1.64435e+06	1.22769e+06	20.9298	20.4536	-0.476128	0.0975157	892	0.332813
Q6Y7W6	GGYF2	GIGYF2	298384	269188	244705	270860	234594	236082	18.0468	17.8444	-0.202409	0.0976468	893	0.332813
O43295	SRGP3	SRGAP3	5.5806e+07	5.18241e+07	6.20563e+07	7.12714e+07	5.11203e+07	3.32851e+07	25.8442	25.3308	-0.513372	0.0977225	894	0.332813
P53396	ACLY	ACLY	7.03314e+07	6.57347e+07	7.76877e+07	7.85997e+07	6.58682e+07	5.78298e+07	26.1231	25.8822	-0.240892	0.0977895	895	0.332813
Q08211	DHX9	DHX9	1.28874e+07	1.21266e+07	1.34917e+07	1.45468e+07	1.21674e+07	9.98893e+06	23.6609	23.4012	-0.2597	0.0979369	896	0.332813
Q92598	HS105	HSPH1	1.18988e+07	1.15729e+07	1.06791e+07	1.13063e+07	1.07723e+07	8.30864e+06	23.438	23.1856	-0.252371	0.0979575	897	0.332813
P21579	SYT1	SYT1	2.66571e+06	2.49206e+06	2.19053e+06	2.30021e+06	2.18795e+06	1.4257e+06	21.2019	20.785	-0.41685	0.098011	898	0.332813
Q9UN37	VPS4A	VPS4A	1.5778e+06	1.49255e+06	1.59122e+06	1.65807e+06	1.5084e+06	1.29357e+06	20.5914	20.418	-0.173401	0.0980232	899	0.332813
P12429	ANXA3	ANXA3	1.41997e+06	1.35002e+06	1.13934e+06	1.11576e+06	1.51857e+06	1.42084e+06	20.2607	20.4871	0.226373	0.143769	1113	0.394494
Q15424	SAFB1	SAFB	1.33805e+06	1.29275e+06	1.51402e+06	1.76865e+06	1.23986e+06	863483	20.4956	20.0043	-0.491315	0.0982321	901	0.332964
Q14677	EPN4	CLINT1	176631	206777	209560	214572	183372	149395	17.6232	17.3442	-0.279022	0.0983542	902	0.333009
P45983	MK08	MAPK8	904615	799691	812440	892610	795308	599682	19.7011	19.4118	-0.289244	0.0987904	903	0.334115
O75323	NIPS2	NIPSNAP2	1.30557e+06	1404436	1.21302e+06	1.2637e+06	1.18283e+06	1.14652e+06	20.3064	20.1515	-0.154896	0.0999256	904	0.337581
P61978	HNRPK	HNRNPK	4.56135e+07	4.31275e+07	4.45241e+07	4.78654e+07	4.2959e+07	3.22345e+07	25.4325	25.1641	-0.26835	0.10032	905	0.338211
A4UGR9	XIRP2	XIRP2	4645368	5.02883e+06	4.61382e+06	6.05031e+06	4395391	2.62928e+06	22.2777	21.744	-0.533698	0.10037	906	0.338211
P61086	UBE2K	UBE2K	1.19794e+06	1.12574e+06	1.18073e+06	1.35165e+06	1.11487e+06	813530	20.2114	19.879	-0.33238	0.100444	907	0.338211
Q9ULX6	AKP8L	AKP8L	153237	130544	128467	139739	126004	104091	17.0743	16.8119	-0.262407	0.100715	908	0.338747
Q9H0Q3	FXYD6	FXYD6	375178	346082	401606	557890	307522	201597	18.6807	17.9576	-0.723035	0.1009	909	0.33875
Q13724	MOGS	MOGS	781226	742968	678271	750386	1.22945e+06	809732	19.4937	19.9596	0.465885	0.101012	910	0.33875
P30085	KCY	CMPK1	1.90628e+06	1.73234e+06	1.59624e+06	1.77634e+06	1.6218e+06	1.3043e+06	20.7412	20.4805	-0.260682	0.101119	911	0.33875
P20336	RAB3A	RAB3A	5.11586e+07	4.58742e+07	4.28966e+07	4.83935e+07	4.34751e+07	3.14573e+07	25.4886	25.1591	-0.329547	0.101159	912	0.33875
P18124	RL7	RPL7	7.70295e+06	7.65711e+06	8.41212e+06	8.96128e+06	7.53907e+06	6.14406e+06	22.9643	22.7059	-0.258369	0.10144	913	0.339319
Q9GZN8	CT027	ADISSP	349217	339909	351949	367756	339628	284089	18.4261	18.2505	-0.175532	0.10212	914	0.341219
Q9H6Z4	RANB3	RANBP3	138408	126834	151023	173986	119810	110186	17.171	16.8113	-0.359714	0.102453	915	0.341886
O95716	RAB3D	RAB3D	385153	366300	370266	412899	362315	286316	18.5494	18.307	-0.24241	0.102715	916	0.341886
Q9UGJ1	GCP4	TUBGCP4	109090	100031	133155	129419	166333	134526	16.8475	17.1987	0.35123	0.102722	917	0.341886
Q9P2T1	GMPR2	GMPR2	488002	470885	419695	402519	404024	307332	18.7643	18.4402	-0.324126	0.102767	918	0.341886
P18065	IBP2	IGFBP2	381189	339130	419479	455216	527472	453995	18.6051	18.9046	0.299443	0.103037	919	0.341985
Q9BRP8	PYM1	PYM1	315513	377152	341355	395442	319636	253292	18.447	18.128	-0.319048	0.103056	920	0.341985
Q92604	LGAT1	LPGAT1	340359	333116	285099	310041	421073	342018	18.2748	18.5415	0.266671	0.103208	921	0.341985
Q8IZD9	DOCK3	DOCK3	524949	466025	487578	643166	432567	363716	19.0168	18.6029	-0.41388	0.103246	922	0.341985
Q16775	GLO2	HAGH	2.68833e+06	2.23216e+06	2.10782e+06	2.03709e+06	1.93042e+06	1.5697e+06	21.1119	20.739	-0.372969	0.103509	923	0.341985
P33778	H2B1B	H2BC3	2.52875e+06	2.55154e+06	4.09874e+06	3.24328e+06	1.91896e+06	1.95831e+06	21.5664	20.8866	-0.67982	0.103574	924	0.341985
Q9Y2Q0	AT8A1	ATP8A1	4.67557e+06	4.16995e+06	4.25453e+06	4.72061e+06	4.14911e+06	2.7285e+06	22.087	21.7135	-0.373571	0.103698	925	0.341985
P18583	SON	SON	116479	113581	124318	125427	111709	109676	16.8721	16.7562	-0.115892	0.103751	926	0.341985
P16870	CBPE	CPE	6.12524e+06	5.96416e+06	4.70227e+06	5.01405e+06	4.60975e+06	3.91678e+06	22.3782	22.0235	-0.354676	0.103815	927	0.341985
Q15125	EBP	EBP	727074	641080	600235	731670	610688	430906	19.3646	18.9904	-0.374197	0.103917	928	0.341985
O95714	HERC2	HERC2	818950	809273	1.02467e+06	1.09441e+06	776883	572805	19.8374	19.3642	-0.473227	0.104443	929	0.343168
Q15436	SC23A	SEC23A	3.60681e+06	3.06111e+06	3.93274e+06	4.54036e+06	6.44508e+06	4.39381e+06	21.852	22.3697	0.517754	0.104501	930	0.343168
Q9P1F3	ABRAL	ABRACL	132427	113540	153037	115918	109777	75750.8	16.974	16.5013	-0.472714	0.10474	931	0.343168
Q12906	ILF3	ILF3	9.44754e+06	9.14679e+06	8.84446e+06	1.04152e+07	8.79027e+06	7.0835e+06	23.1739	22.9201	-0.253802	0.104853	932	0.343168
P31930	QCR1	UQCRC1	4.77672e+06	4.29224e+06	4.54226e+06	4.55313e+06	4.32322e+06	3.23677e+06	22.1146	21.85	-0.264655	0.104921	933	0.343168
Q96L92	SNX27	SNX27	700055	704413	665309	742926	668121	492380	19.4235	19.1463	-0.277211	0.104951	934	0.343168
Q9Y512	SAM50	SAMM50	1.3992e+06	1.19028e+06	1.2249e+06	1.35185e+06	1.19244e+06	957997	20.3007	20.0362	-0.264483	0.105389	935	0.343976
Q8IUD2	RB6I2	ERC1	2.69362e+06	2.51281e+06	2.35336e+06	2.59507e+06	2.39451e+06	1.79685e+06	21.2757	20.999	-0.276679	0.105423	936	0.343976
Q96GY0	ZC21A	ZC2HC1A	2.69602e+06	2.6663e+06	3.39525e+06	4.04266e+06	2.44771e+06	1.68686e+06	21.6097	20.9793	-0.630362	0.105601	937	0.344035
P17252	KPCA	PRKCA	350007	278758	343716	328730	292454	228067	18.3114	17.9896	-0.321828	0.105669	938	0.344035
Q9UBV2	SE1L1	SEL1L	688865	705466	740836	718509	689142	563641	19.4444	19.2567	-0.187684	0.105791	939	0.344035
P23921	RIR1	RRM1	408812	330682	336454	412840	326191	242843	18.5057	18.1182	-0.387552	0.105892	940	0.344035
Q9UL18	AGO1	AGO1	2.29774e+06	2.01971e+06	2.77891e+06	3.0692e+06	1.99669e+06	1.47354e+06	21.2772	20.7266	-0.550587	0.106329	941	0.345009
Q9BWH2	FUND2	FUNDC2	486146	384582	374099	304229	263065	277285	18.563	18.0435	-0.519423	0.106417	942	0.345009
Q15942	ZYX	ZYX	4.60993e+06	4.50975e+06	4.23237e+06	4.14306e+06	6.28083e+06	4.65016e+06	22.0604	22.3819	0.321472	0.106684	943	0.345175
Q7Z3B1	NEGR1	NEGR1	462153	451171	497755	565101	440573	352118	18.9143	18.5964	-0.317883	0.106695	944	0.345175
O95864	FADS2	FADS2	1.45257e+06	1.3657e+06	1.38668e+06	1.67464e+06	1.33417e+06	921528	20.4873	20.1051	-0.382139	0.106812	945	0.345189
O60664	PLIN3	PLIN3	3.23052e+06	2.91796e+06	2.38379e+06	2.60573e+06	4.0357e+06	3.14414e+06	21.409	21.7755	0.366534	0.107118	946	0.345813
Q14C86	GAPD1	GAPVD1	502582	473654	396037	471114	397427	381687	18.8139	18.5715	-0.242452	0.107425	947	0.346437
O94929	ABLM3	ABLIM3	127326	123005	138865	148731	118587	113908	17.0371	16.8268	-0.210212	0.107918	948	0.347661
Q9GZT3	SLIRP	SLIRP	1.39029e+06	1.4256e+06	1.45125e+06	1.81132e+06	1.29672e+06	1.07327e+06	20.5353	20.1764	-0.358824	0.108067	949	0.347772
P43304	GPDM	GPD2	440706	427763	523231	602360	401898	327143	18.9273	18.4756	-0.451638	0.108292	950	0.348129
P23246	SFPQ	SFPQ	3.90515e+07	3.72915e+07	4.11253e+07	4.19786e+07	3.78801e+07	3.05771e+07	25.2485	25.0287	-0.219803	0.108852	951	0.349424
Q8NF37	PCAT1	LPCAT1	1.29152e+06	1.29306e+06	1.32924e+06	1.41607e+06	1.2742e+06	988922	20.3457	20.1099	-0.235788	0.108932	952	0.349424
O15143	ARC1B	ARPC1B	4.1046e+06	4.02488e+06	2.95497e+06	3.42298e+06	5.02579e+06	4.19653e+06	21.7903	22.1367	0.346409	0.109061	953	0.349424
Q9NZ32	ARP10	ACTR10	1.12719e+06	1.02814e+06	1.03905e+06	1.03302e+06	1.00672e+06	731188	20.0113	19.7289	-0.282419	0.109152	954	0.349424
Q16777	H2A2C	H2AC20	6.89044e+06	8.19192e+06	8.95747e+06	1.07943e+07	6.54829e+06	5.75419e+06	23.054	22.5524	-0.501552	0.109699	955	0.350806
P11171	EPB41	EPB41	1.58327e+06	1.44029e+06	1.3186e+06	1.4676e+06	1.35111e+06	947107	20.47	20.1321	-0.337965	0.109959	956	0.350932
O14907	TX1B3	TAX1BP3	94448.3	85729	65532.8	78833.3	123828	92632.3	16.3081	16.7237	0.41569	0.109968	957	0.350932
P48723	HSP13	HSPA13	1.07802e+06	962613	1.15843e+06	1.26206e+06	964715	853633	20.089	19.7942	-0.294779	0.110545	958	0.352057
P19086	GNAZ	GNAZ	1.43913e+06	1.32649e+06	1.35665e+06	1.55456e+06	1.3251e+06	968967	20.4367	20.1295	-0.307175	0.110551	959	0.352057
P47914	RL29	RPL29	4.16771e+06	5.11162e+06	6.75114e+06	6.13826e+06	3.65533e+06	3.92638e+06	22.402	21.8541	-0.547931	0.11086	960	0.352401
O15372	EIF3H	EIF3H	333091	358342	378957	362698	337614	214570	18.4507	18.0748	-0.375908	0.11089	961	0.352401
Q16881	TRXR1	TXNRD1	2.63407e+06	2.42262e+06	2.29677e+06	2.17213e+06	2.20041e+06	1.66567e+06	21.1834	20.8824	-0.300936	0.111863	962	0.354618
Q9P032	NDUF4	NDUFAF4	92762	88484.9	88688.6	119628	82166.4	57977.9	16.5715	16.0966	-0.474946	0.111893	963	0.354618
P55786	PSA	NPEPPS	1.61771e+07	1.51895e+07	1.46055e+07	1.61409e+07	1.48145e+07	1.14835e+07	23.8884	23.6485	-0.239939	0.111936	964	0.354618
Q07065	CKAP4	CKAP4	3.27793e+07	3.16873e+07	3.03341e+07	3.50973e+07	4.91863e+07	3.47402e+07	24.9528	25.3226	0.36982	0.112201	965	0.355092
Q9H0E2	TOLIP	TOLLIP	770896	844853	699559	809491	722417	585144	19.5753	19.3184	-0.256885	0.112416	966	0.355093
Q13433	S39A6	SLC39A6	183417	180387	182929	214027	175083	140567	17.5371	17.268	-0.269116	0.112489	967	0.355093
P06241	FYN	FYN	4.20873e+06	3.66169e+06	3.48396e+06	3.69928e+06	3.45525e+06	2.90123e+06	21.8436	21.5998	-0.243814	0.112551	968	0.355093
Q99962	SH3G2	SH3GL2	326845	276261	259602	347196	264689	157784	18.2065	17.6885	-0.517962	0.11293	969	0.355921
Q9Y608	LRRF2	LRRFIP2	73214.1	77252	73244.8	80623.5	72692	54678.2	16.2153	15.9587	-0.25663	0.113232	970	0.356246
Q5SW79	CE170	CEP170	6.38915e+06	6.78714e+06	6.38069e+06	6.83988e+06	6.30581e+06	4.31352e+06	22.6539	22.3402	-0.313674	0.113266	971	0.356246
P53985	MOT1	SLC16A1	207112	221957	215334	241775	208211	167839	17.7572	17.5206	-0.236675	0.113734	972	0.356444
Q9Y6K8	KAD5	AK5	213843	186786	359377	360764	139918	139253	18.0961	17.0908	-1.00527	0.11374	973	0.356444
P49841	GSK3B	GSK3B	4.24425e+06	3.81499e+06	3.78456e+06	4.15007e+06	3.79107e+06	2.93496e+06	21.931	21.6813	-0.249695	0.113863	974	0.356444
P09417	DHPR	QDPR	3.64339e+06	3.62261e+06	4.41268e+06	4.01726e+06	3.4265e+06	3278719	21.9039	21.6769	-0.227035	0.113891	975	0.356444
Q9Y5K5	UCHL5	UCHL5	259385	353915	322763	253628	192697	241958	18.1822	17.7295	-0.452642	0.113913	976	0.356444
P68400	CSK21	CSNK2A1	5.98228e+06	5.1674e+06	4.78684e+06	5.1152e+06	4.79178e+06	3.6657e+06	22.3274	22.0118	-0.315638	0.114538	977	0.357844
P40227	TCPZ	CCT6A	1.51986e+07	1.4532e+07	1.38455e+07	1.51419e+07	1.41215e+07	1.17917e+07	23.8073	23.6272	-0.180112	0.114672	978	0.357844
Q10713	MPPA	PMPCA	294843	311648	353143	309196	292100	251973	18.2751	18.0534	-0.221626	0.114712	979	0.357844
Q9Y5Z4	HEBP2	HEBP2	942087	1.01223e+06	748433	1.07908e+06	2.36608e+06	1.11856e+06	19.8507	20.7326	0.881926	0.114964	980	0.358006
O00764	PDXK	PDXK	5.18896e+06	4.73187e+06	4.58981e+06	4.59903e+06	4.53e+06	3.52145e+06	22.1878	21.9408	-0.246984	0.114998	981	0.358006
O75326	SEM7A	SEMA7A	221806	183759	162564	178275	164313	95411.1	17.5096	16.9866	-0.522976	0.115372	982	0.358447
Q6PL24	TMED8	TMED8	169959	139598	195811	151496	118188	134042	17.3252	16.9444	-0.380851	0.115374	983	0.358447
Q15771	RAB30	RAB30	565055	548024	563389	644197	542383	385639	19.1461	18.8238	-0.322308	0.115658	984	0.358493
Q9C0H9	SRCN1	SRCN1	1.82909e+06	1.62536e+06	1.95208e+06	2.20172e+06	1.67699e+06	1.18434e+06	20.8591	20.4483	-0.410877	0.115782	985	0.358493
O95819	M4K4	MAP4K4	2.20289e+06	2.07395e+06	2.39735e+06	2.81884e+06	2.06954e+06	1.4073e+06	21.1784	20.7293	-0.449089	0.116034	986	0.358493
P27694	RFA1	RPA1	163479	193061	168353	161809	158224	127741	17.3893	17.1255	-0.263848	0.11609	987	0.358493
O00116	ADAS	AGPS	2.35617e+06	2.19962e+06	2.47974e+06	2.54973e+06	2.2625e+06	1.80014e+06	21.1924	20.954	-0.238399	0.116157	988	0.358493
O00299	CLIC1	CLIC1	1.9838e+07	1.87815e+07	1.74983e+07	1.90676e+07	2.5935e+07	1.97595e+07	24.1639	24.4455	0.281568	0.116314	989	0.358493
Q9BYC5	FUT8	FUT8	538859	496237	587361	695918	485189	392240	19.1447	18.7429	-0.40176	0.116398	990	0.358493
P15924	DESP	DSP	1.62261e+06	1.17683e+06	1.77911e+06	2.79632e+06	4.17573e+06	2.45259e+06	20.8142	21.6602	0.846024	0.116435	991	0.358493
Q9UPQ9	TNR6B	TNRC6B	151834	171927	110689	140117	111341	97406	17.1321	16.6714	-0.460719	0.11654	992	0.358493
Q8TCF1	ZFAN1	ZFAND1	83604.6	99884.3	127665	103204	76011.7	76677.4	16.6605	16.2202	-0.440278	0.116572	993	0.358493
Q15165	PON2	PON2	165271	150753	167253	149840	148560	81625.7	17.2721	16.8124	-0.459676	0.116681	994	0.358493
Q96C19	EFHD2	EFHD2	698447	790090	766740	916035	683819	618423	19.5966	19.3126	-0.284083	0.116807	995	0.358521
Q86WA6	BPHL	BPHL	920643	871123	677588	670265	655365	459017	19.5822	19.0878	-0.494346	0.117373	996	0.359872
Q9HCC0	MCCB	MCCC2	82875.8	99594.1	85313.9	83422.7	78139.5	72969.4	16.422	16.2052	-0.216731	0.117483	997	0.359872
Q9Y6X4	F169A	FAM169A	212415	144647	178340	163645	145413	106256	17.415	16.9412	-0.473859	0.117607	998	0.359891
P48643	TCPE	CCT5	2.61154e+07	2.55553e+07	2.4752e+07	2.60511e+07	2.48025e+07	1.82397e+07	24.6107	24.3592	-0.251429	0.118128	999	0.361125
Q9Y2D5	AKAP2	AKAP2	329553	187477	139889	147377	368270	306486	17.6174	18.364	0.74664	0.118549	1000	0.36205
P61019	RAB2A	RAB2A	2.08652e+07	1.80984e+07	1.66906e+07	1.80935e+07	1.68877e+07	1.28583e+07	24.1361	23.8262	-0.309902	0.11894	1001	0.362525
Q15334	L2GL1	LLGL1	54569	16493.2	192089	81084.3	216051	183528	16.393	17.6081	1.21508	0.119036	1002	0.362525
Q8N1G4	LRC47	LRRC47	5.82188e+06	5.60101e+06	5.11031e+06	5.65967e+06	5.28853e+06	4.39049e+06	22.4036	22.2064	-0.197163	0.119161	1003	0.362525
P16402	H13	H1-3	1.06551e+06	841516	1.41429e+06	1.40595e+06	816420	709534	20.1726	19.5413	-0.631295	0.11918	1004	0.362525
Q9UBB6	NCDN	NCDN	6.01157e+06	5.44338e+06	5.578e+06	5.79789e+06	5.49216e+06	4.26451e+06	22.4445	22.218	-0.226524	0.119511	1005	0.36317
P07814	SYEP	EPRS1	1.11904e+07	1.05474e+07	9.67169e+06	9.89341e+06	9.75695e+06	7.34395e+06	23.2997	23.0276	-0.27217	0.119909	1006	0.364018
P60866	RS20	RPS20	8.6568e+06	8.25909e+06	9.53422e+06	9.27202e+06	8.24233e+06	7839055	23.0903	22.9389	-0.151427	0.120165	1007	0.364367
Q5T653	RM02	MRPL2	873292	785202	774765	778112	746341	279218	19.6148	18.968	-0.64678	0.120346	1008	0.364367
O14818	PSA7	PSMA7	8.23184e+06	7.94019e+06	8.12876e+06	8.50782e+06	7.94274e+06	5.88881e+06	22.9676	22.7215	-0.246112	0.120382	1009	0.364367
Q12996	CSTF3	CSTF3	110149	96930.5	93168.2	88139.1	88507.2	70364.8	16.5671	16.2775	-0.28963	0.120806	1010	0.364422
Q8WUY3	PRUN2	PRUNE2	625204	596668	567077	730177	943484	687966	19.2645	19.6377	0.373231	0.120907	1011	0.364422
Q00839	HNRPU	HNRNPU	1.56022e+07	1.51822e+07	2.38038e+07	2.43543e+07	1.29505e+07	1.16372e+07	24.2343	23.5514	-0.682864	0.120985	1012	0.364422
Q9Y2A7	NCKP1	NCKAP1	4.23454e+06	3.60885e+06	4.38204e+06	5.03755e+06	3.71104e+06	2.98477e+06	22.0412	21.6748	-0.366351	0.121027	1013	0.364422
O00244	ATOX1	ATOX1	236987	219547	204106	307201	157295	187674	17.8844	17.3961	-0.488302	0.121078	1014	0.364422
P49368	TCPG	CCT3	3.36936e+07	3.26172e+07	3.0739e+07	3.45474e+07	3.15567e+07	2.53657e+07	24.9716	24.7625	-0.209062	0.121116	1015	0.364422
P13637	AT1A3	ATP1A3	7.8554e+07	7.51989e+07	6.96361e+07	8.07158e+07	7.20777e+07	5.26215e+07	26.18	25.8939	-0.286117	0.121286	1016	0.364575
P51148	RAB5C	RAB5C	9.26106e+06	9.08627e+06	8.49937e+06	9.26989e+06	8.70678e+06	6.5404e+06	23.1062	22.862	-0.244119	0.121531	1017	0.364756
P84098	RL19	RPL19	9.06732e+06	9.81611e+06	1.18478e+07	1.29484e+07	8.70381e+06	7.74627e+06	23.3805	22.9716	-0.408867	0.121585	1018	0.364756
Q3V6T2	GRDN	CCDC88A	2.50085e+06	2.3192e+06	2.63882e+06	2.37847e+06	2.33859e+06	1.57229e+06	21.2298	20.8991	-0.330773	0.12203	1019	0.365732
P68871	HBB	HBB	770963	777238	788641	1.07384e+06	1.24927e+06	989349	19.7016	20.0942	0.392549	0.122187	1020	0.365844
P18615	NELFE	NELFE	52039.8	54526.3	74032.9	45617.8	23728.7	45252.9	15.7873	15.0739	-0.713423	0.122651	1021	0.366554
Q15370	ELOB	ELOB	983373	968996	992641	1.05965e+06	968908	811844	19.9332	19.7641	-0.169193	0.122665	1022	0.366554
P61266	STX1B	STX1B	5.09656e+06	4.99376e+06	4.68177e+06	5.12279e+06	4.77721e+06	3.22893e+06	22.2459	21.9327	-0.313219	0.122965	1023	0.366968
Q8NBX0	SCPDL	SCCPDH	2.77372e+06	2.48499e+06	2.95613e+06	3.05213e+06	2.55729e+06	2.27011e+06	21.4256	21.2028	-0.22278	0.123043	1024	0.366968
P53007	TXTP	SLC25A1	1.52054e+07	1.45827e+07	1.26742e+07	1.32501e+07	1.29158e+07	1.0388e+07	23.7315	23.4741	-0.257434	0.123334	1025	0.367477
Q6ZU35	K1211	CRACD	238938	199523	195077	225109	197952	129469	17.7117	17.3208	-0.390918	0.123526	1026	0.367689
P62166	NCS1	NCS1	961096	864852	956211	1.09098e+06	893163	617252	19.8851	19.5265	-0.358557	0.123675	1027	0.367707
Q8IVD9	NUDC3	NUDCD3	415295	391015	319878	364403	338910	232177	18.5075	18.1234	-0.384102	0.123773	1028	0.367707
P62318	SMD3	SNRPD3	1.42816e+06	1.49842e+06	1.35486e+06	1.60321e+06	1.38582e+06	1082043	20.4885	20.2348	-0.253697	0.124274	1029	0.368707
Q01433	AMPD2	AMPD2	2.23014e+06	2.80408e+06	3.18418e+06	3.30109e+06	2.07943e+06	2.26025e+06	21.4576	21.0492	-0.408414	0.124351	1030	0.368707
Q9NRW1	RAB6B	RAB6B	7.96522e+06	7.74016e+06	6.2207e+06	6.77683e+06	6.4151e+06	5.06431e+06	22.7747	22.4525	-0.322148	0.124528	1031	0.368872
P68371	TBB4B	TUBB4B	2.38956e+07	2.42233e+07	2.57756e+07	2.65346e+07	2.41098e+07	2.02371e+07	24.5816	24.4023	-0.179272	0.12478	1032	0.369121
P14373	TRI27	TRIM27	220386	184619	184182	225923	286064	221840	17.6366	17.9542	0.317558	0.124853	1033	0.369121
P48729	KC1A	CSNK1A1	281114	276208	294029	349866	266443	223478	18.1961	17.9022	-0.293877	0.125244	1034	0.369917
P50914	RL14	RPL14	6.82115e+06	6.11905e+06	6.58339e+06	7.61074e+06	6.24256e+06	4.98286e+06	22.6936	22.4203	-0.27335	0.125658	1035	0.370782
Q8TB96	TIP	ITFG1	2.37661e+06	2.23535e+06	2.28648e+06	2.55734e+06	2.25461e+06	1.77634e+06	21.1728	20.9427	-0.230076	0.126303	1036	0.37215
P78371	TCPB	CCT2	3.43451e+07	3.10431e+07	3.13038e+07	3.36753e+07	3.13188e+07	2.44001e+07	24.958	24.7317	-0.226343	0.12657	1037	0.37215
O60343	TBCD4	TBC1D4	190990	197419	265538	251784	195336	106159	17.7887	17.2018	-0.586946	0.126571	1038	0.37215
Q8TF61	FBX41	FBXO41	130004	107817	126031	133660	115308	82875.9	16.9244	16.5965	-0.327895	0.126609	1039	0.37215
P49407	ARRB1	ARRB1	630032	569585	499616	553541	518258	399622	19.1033	18.8079	-0.295325	0.12688	1040	0.372559
Q14088	RB33A	RAB33A	755625	666440	684547	814065	677805	460144	19.4779	19.118	-0.359867	0.126992	1041	0.372559
Q8N9N7	LRC57	LRRC57	625724	594702	464223	558203	486812	416969	19.0969	18.7856	-0.311289	0.127307	1042	0.372948
P10644	KAP0	PRKAR1A	3.25822e+06	3.13504e+06	2.90171e+06	3.12743e+06	2.99118e+06	2.25571e+06	21.5664	21.323	-0.243408	0.127413	1043	0.372948
Q9H9B4	SFXN1	SFXN1	2.83865e+07	2.7518e+07	2.44867e+07	2.57941e+07	2.52086e+07	1.95821e+07	24.662	24.4167	-0.245313	0.127491	1044	0.372948
P37108	SRP14	SRP14	2.45626e+06	2.59462e+06	2.61878e+06	3.58468e+06	2.29694e+06	1.66279e+06	21.424	20.917	-0.507007	0.127777	1045	0.37323
Q9NVH1	DJC11	DNAJC11	1.08952e+06	915620	906756	906438	884469	626256	19.8645	19.5268	-0.337703	0.127879	1046	0.37323
Q9UH62	ARMX3	ARMCX3	1.13652e+06	1.07552e+06	973075	1.09889e+06	1.01831e+06	764891	20.0305	19.766	-0.264492	0.127954	1047	0.37323
Q04917	1433F	YWHAH	3.31506e+07	3.47674e+07	3.31917e+07	4.10113e+07	3.23897e+07	2.45847e+07	25.0825	24.7638	-0.318731	0.128152	1048	0.373452
O43264	ZW10	ZW10	136695	153140	131273	120814	119908	110956	17.0477	16.8167	-0.23104	0.128407	1049	0.373765
O60814	H2B1K	H2BC12	1.37236e+08	1.38328e+08	1.74822e+08	1.88594e+08	1.29721e+08	1.1267e+08	27.2512	26.8528	-0.398433	0.128599	1050	0.373765
Q9UHD9	UBQL2	UBQLN2	4.29511e+06	4.76225e+06	3.75309e+06	3.86139e+06	3.76005e+06	2.95473e+06	21.9909	21.6789	-0.312	0.128627	1051	0.373765
Q9NZB2	F120A	FAM120A	252878	231180	265065	270235	241946	174961	17.9592	17.6694	-0.289862	0.128886	1052	0.37416
P62899	RL31	RPL31	1.07526e+07	1.04144e+07	1.31567e+07	1.49266e+07	9.59715e+06	8887201	23.5536	23.1398	-0.413828	0.129284	1053	0.37496
Q9UFN0	NPS3A	NIPSNAP3A	3.67075e+06	3.33563e+06	2.78962e+06	2.90311e+06	2.77983e+06	2.26347e+06	21.5982	21.2659	-0.332286	0.129584	1054	0.375387
P47756	CAPZB	CAPZB	1.31415e+07	1.20036e+07	1.24635e+07	1.31908e+07	1.22759e+07	1.03559e+07	23.5983	23.4318	-0.166461	0.129748	1055	0.375387
Q9Y2W1	TR150	THRAP3	2.24097e+07	2.36351e+07	2.61365e+07	3.14047e+07	2.20627e+07	1.68104e+07	24.6263	24.2123	-0.413982	0.1298	1056	0.375387
O75947	ATP5H	ATP5PD	617120	636135	683678	986834	479906	488979	19.4794	18.886	-0.593432	0.13013	1057	0.375985
O14964	HGS	HGS	1.56809e+06	1.3925e+06	1.34392e+06	1.44487e+06	1.36543e+06	1.06113e+06	20.455	20.2105	-0.244494	0.130271	1058	0.376038
Q99798	ACON	ACO2	2.06072e+07	2.03433e+07	1.68421e+07	1.90627e+07	1.77619e+07	1.44325e+07	24.1956	23.9403	-0.255335	0.130808	1059	0.376994
P04040	CATA	CAT	645928	724908	804010	1.04663e+06	1.21101e+06	967628	19.6193	20.055	0.435704	0.130962	1060	0.376994
O00567	NOP56	NOP56	970935	901351	1.01427e+06	1.07183e+06	913685	846970	19.9165	19.7477	-0.1688	0.130991	1061	0.376994
P53597	SUCA	SUCLG1	5.11208e+06	4.90559e+06	4.09502e+06	3.53416e+06	3.39024e+06	3.35453e+06	22.0729	21.6853	-0.38757	0.131096	1062	0.376994
Q13435	SF3B2	SF3B2	1.06861e+06	903757	1.0603e+06	1.14951e+06	942954	826938	19.9958	19.7552	-0.240592	0.131316	1063	0.377272
Q6ZMI0	PPR21	PPP1R21	1.00811e+06	915307	882790	978299	902526	747913	19.8517	19.6544	-0.197257	0.13152	1064	0.377501
Q9BY77	PDIP3	POLDIP3	508190	469305	721675	827494	401877	375049	19.2688	18.5674	-0.701384	0.131925	1065	0.378308
Q9Y4P1	ATG4B	ATG4B	114802	96103.5	99153.9	114432	97862.9	78648.6	16.6954	16.4294	-0.265973	0.132138	1066	0.378483
P08243	ASNS	ASNS	2.82079e+06	2.26587e+06	1.95667e+06	2.0838e+06	1.90731e+06	1.46048e+06	21.1217	20.6834	-0.438358	0.132234	1067	0.378483
P59190	RAB15	RAB15	524148	461235	592538	592149	474822	422349	19.0493	18.775	-0.274287	0.13298	1068	0.380262
P16278	BGAL	GLB1	1.03386e+06	1.00929e+06	867124	985553	1.43913e+06	1.02665e+06	19.8935	20.2336	0.340108	0.133692	1069	0.381941
P61289	PSME3	PSME3	640296	609738	622693	747438	580989	548220	19.3212	19.1069	-0.214344	0.133852	1070	0.38204
Q9Y281	COF2	CFL2	4.86466e+06	4.97054e+06	3.75915e+06	4.21504e+06	3.98506e+06	2.86036e+06	22.0861	21.7067	-0.379427	0.134011	1071	0.382138
P51991	ROA3	HNRNPA3	1.33644e+07	1.21623e+07	1.59217e+07	1.51951e+07	1.28115e+07	9.05909e+06	23.7554	23.3825	-0.372918	0.134564	1072	0.383088
P49840	GSK3A	GSK3A	3.45127e+06	3.08052e+06	3.35168e+06	3.58214e+06	3.21981e+06	2.406e+06	21.6828	21.4236	-0.259147	0.134702	1073	0.383088
P39656	OST48	DDOST	4.07068e+06	4.06848e+06	4.06629e+06	4.12447e+06	4.85245e+06	4.13623e+06	21.961	22.0997	0.138662	0.134909	1074	0.383088
Q9UPT6	JIP3	MAPK8IP3	3.71999e+06	3.40987e+06	3.72135e+06	4.337e+06	3.52488e+06	2.22466e+06	21.8564	21.455	-0.401433	0.134956	1075	0.383088
Q6ICG6	K0930	KIAA0930	112080	113174	105649	115663	106703	104307	16.7685	16.687	-0.0815646	0.134972	1076	0.383088
O15254	ACOX3	ACOX3	116441	132861	148452	148336	118522	110923	17.0588	16.8078	-0.250988	0.13535	1077	0.383805
Q02790	FKBP4	FKBP4	1.4805e+07	1.40401e+07	1.31612e+07	1.45919e+07	1.36532e+07	1.00692e+07	23.7543	23.4997	-0.254509	0.135744	1078	0.384566
Q9NRD5	PICK1	PICK1	102459	94821.2	78425.2	77903.8	59075.9	77566	16.4318	16.06	-0.371754	0.135887	1079	0.384614
Q99447	PCY2	PCYT2	965222	969153	990368	1.07644e+06	965113	781429	19.932	19.7361	-0.195926	0.136946	1080	0.387248
Q99471	PFD5	PFDN5	198980	163416	210554	273252	151489	143931	17.6906	17.1724	-0.518232	0.137071	1081	0.387248
Q7Z460	CLAP1	CLASP1	3.72469e+06	3.45564e+06	3.56636e+06	4.00675e+06	3.52898e+06	2.64266e+06	21.8145	21.5572	-0.257326	0.137667	1082	0.388251
Q15149	PLEC	PLEC	9.43297e+06	1.03377e+07	1.01581e+07	1.14813e+07	1.55826e+07	1.09157e+07	23.3035	23.6594	0.355922	0.13768	1083	0.388251
Q9HCE1	MOV10	MOV10	4.0855e+06	4082766	4577450	5006895	3.91764e+06	3.69939e+06	22.0815	21.8608	-0.220729	0.137889	1084	0.38848
Q8NBQ5	DHB11	DHB11	137508	114228	94025.5	103779	157691	128503	16.7781	17.1266	0.348541	0.138178	1085	0.388684
O43765	SGTA	SGTA	1.9362e+06	1.83536e+06	1.99813e+06	2.27878e+06	1.87858e+06	1.33903e+06	20.9403	20.6176	-0.322726	0.138216	1086	0.388684
Q6P1M0	S27A4	SLC27A4	939522	811580	595298	915550	602667	593186	19.6373	19.1896	-0.447694	0.138354	1087	0.388714
Q9BVG4	PBDC1	PBDC1	831055	789884	788501	1.16504e+06	707782	541818	19.7693	19.253	-0.516266	0.138719	1088	0.389381
P13232	IL7	IL7	886731	807789	851394	1.15995e+06	752104	644675	19.8214	19.4137	-0.407706	0.138939	1089	0.389641
Q8N6T3	ARFG1	ARFGAP1	187846	178190	162370	237165	348286	211964	17.5462	18.0957	0.549535	0.139758	1090	0.390988
Q96H20	SNF8	SNF8	708896	608898	873876	1.49171e+06	2.73064e+06	1.17509e+06	19.8126	20.8972	1.08456	0.139811	1091	0.390988
O75914	PAK3	PAK3	1977414	1.84145e+06	1.66008e+06	1.83735e+06	1.74453e+06	1.27728e+06	20.8027	20.527	-0.275702	0.140042	1092	0.390988
O00217	NDUS8	NDUFS8	730245	689522	617515	744416	658463	454219	19.4075	19.0856	-0.321925	0.140098	1093	0.390988
Q05682	CALD1	CALD1	2.40358e+07	2.45629e+07	2.17779e+07	2.54205e+07	3.41242e+07	2.49497e+07	24.5135	24.816	0.302539	0.140098	1094	0.390988
Q07889	SOS1	SOS1	156260	176161	159029	160400	156881	130252	17.3142	17.1314	-0.18282	0.140375	1095	0.390988
Q9Y4D1	DAAM1	DAAM1	121387	110602	121687	135403	115780	76647.4	16.8997	16.554	-0.34575	0.140426	1096	0.390988
P61764	STXB1	STXBP1	2.81684e+07	2.61343e+07	2.67791e+07	2.7641e+07	2.65448e+07	1.92195e+07	24.6961	24.4477	-0.248363	0.140443	1097	0.390988
O95834	EMAL2	EML2	154756	160297	165531	182136	222136	173115	17.338	17.5924	0.254367	0.14081	1098	0.391601
P30048	PRDX3	PRDX3	1.02316e+07	9.27903e+06	8.18518e+06	9.19131e+06	8.60089e+06	6.73233e+06	23.1366	22.8702	-0.266457	0.140938	1099	0.391601
O14681	EI24	EI24	80011.7	72263.1	80342.4	82137.6	75796.1	61858.3	16.2639	16.0707	-0.193178	0.141154	1100	0.391601
P50579	MAP2	METAP2	223942	254290	200269	228663	212527	135021	17.791	17.4069	-0.384152	0.141176	1101	0.391601
P62081	RS7	RPS7	6.12547e+06	5.63952e+06	8.41725e+06	8.48353e+06	5.86463e+06	3.71254e+06	22.7728	22.1912	-0.581657	0.141651	1102	0.392089
Q7Z6Z7	HUWE1	HUWE1	8.03178e+06	7.22249e+06	7.05102e+06	7.70147e+06	7.22618e+06	4.93096e+06	22.8388	22.5353	-0.303484	0.14172	1103	0.392089
P22061	PIMT	PCMT1	7.30659e+06	7.02134e+06	7.4212e+06	8.19533e+06	7.12459e+06	5.93037e+06	22.8358	22.6381	-0.197692	0.141737	1104	0.392089
P54920	SNAA	NAPA	1.33157e+06	1.17356e+06	1.35463e+06	1.74764e+06	1.20025e+06	797574	20.4189	19.93	-0.4889	0.142018	1105	0.39251
P42126	ECI1	ECI1	391110	368697	365142	556018	310812	277194	18.6809	18.1655	-0.515387	0.142186	1106	0.392619
Q9Y5L0	TNPO3	TNPO3	416156	386440	348815	397401	369697	254699	18.5627	18.2521	-0.310627	0.142391	1107	0.39283
Q6IAA8	LTOR1	LAMTOR1	360900	326581	304177	305037	304305	248147	18.3064	18.0755	-0.23092	0.142709	1108	0.393352
Q8N163	CCAR2	CCAR2	3.12468e+06	2.02355e+06	2.20693e+06	2.05013e+06	1.62377e+06	1.65387e+06	21.165	20.6442	-0.520814	0.142905	1109	0.393537
P78540	ARGI2	ARG2	347481	363502	269836	284314	266058	236455	18.2709	17.9388	-0.332055	0.143146	1110	0.393846
Q9UIC8	LCMT1	LCMT1	685543	630716	604715	728419	625694	463884	19.3372	19.0553	-0.281892	0.143317	1111	0.393962
Q9NUD5	ZCHC3	ZCHC3	986725	988116	1.11585e+06	1.37667e+06	962626	681071	20.091	19.6485	-0.44248	0.143457	1112	0.393989
P09525	ANXA4	ANXA4	2.77688e+06	2.49987e+06	1.35215e+06	1.34164e+06	2.74369e+06	2.39487e+06	20.9262	21.2929	0.366686	0.373142	1826	0.624084
Q7Z6L0	PRRT2	PRRT2	1651648	1.15096e+06	1.27597e+06	1.57041e+06	1.24216e+06	697602	20.4296	19.8874	-0.542115	0.144007	1114	0.39457
Q96JQ0	PCD16	DCHS1	314916	294953	372659	340380	306994	227747	18.3353	18.0285	-0.306801	0.144234	1115	0.39457
Q5VWZ2	LYPL1	LYPLAL1	911744	872339	1.01097e+06	1.048e+06	905981	678147	19.8738	19.5953	-0.278565	0.14447	1116	0.39457
Q15007	FL2D	WTAP	112743	85019.2	115116	90998.2	81863.3	78674.6	16.6236	16.2926	-0.331001	0.144567	1117	0.39457
Q96DS6	M4A6E	MS4A6E	107405480	96543216	104285168	85603152	46749500	92770816	26.553	26.0559	-0.497124	0.144668	1118	0.39457
Q9NR71	ASAH2	ASAH2	107405480	96543216	104285168	85603152	46749500	92770816	26.553	26.0559	-0.497124	0.144668	1119	0.39457
Q9NYF8	BCLF1	BCLAF1	4.95553e+06	5.07699e+06	5.77115e+06	7.433e+06	4.69145e+06	3.60828e+06	22.4699	21.9846	-0.485266	0.144801	1120	0.39457
P31949	S10AB	S100A11	1.34607e+06	1.24138e+06	1.3924e+06	1.59175e+06	1.92975e+06	1487398	20.4097	20.7044	0.294701	0.144831	1121	0.39457
Q9H479	FN3K	FN3K	1.48592e+06	1.35755e+06	1.26789e+06	1.3582e+06	1.31567e+06	876594	20.383	20.064	-0.319003	0.145482	1122	0.395992
Q9UBG0	MRC2	MRC2	52557.2	62426.1	75947.7	90915.9	130350	81128.8	16.1046	16.6902	0.585599	0.145969	1123	0.396962
P52209	6PGD	PGD	1.89768e+07	1.72167e+07	1.58118e+07	1.72583e+07	1.6547e+07	1.16795e+07	24.0456	23.7505	-0.295052	0.146202	1124	0.397242
O95218	ZRAB2	ZRANB2	97012	126846	160739	105805	12819.7	105154	16.9036	15.8481	-1.0555	0.146491	1125	0.397674
Q9BUT1	BDH2	BDH2	71864.5	71311.5			184741	116389	16.1274	17.2	1.0726	0.147056	1126	0.398855
O95817	BAG3	BAG3	297487	289930	367609	417080	432463	417141	18.388	18.6964	0.308471	0.1475	1127	0.399704
Q9Y696	CLIC4	CLIC4	1.82369e+06	1.72642e+06	1.7836e+06	1.88612e+06	2.46294e+06	1.8467e+06	20.7835	21.0391	0.255601	0.14772	1128	0.399945
O43324	MCA3	EEF1E1	919419	837646	860644	1.18219e+06	801842	635213	19.8575	19.4547	-0.402845	0.148249	1129	0.40102
Q16181	SEPTIN7	SEPTIN7	2.83348e+07	27345097	2.60923e+07	2.90098e+07	2.70065e+07	2.05138e+07	24.7231	24.502	-0.221108	0.148712	1130	0.401918
P25789	PSA4	PSMA4	6.14011e+06	5.60183e+06	5.60372e+06	6.07406e+06	5.69428e+06	4.41998e+06	22.4812	22.2699	-0.211334	0.149256	1131	0.403031
Q09666	AHNK	AHNAK	4.61208e+06	4.61034e+06	2.91956e+06	3.28695e+06	6.45369e+06	4.46553e+06	21.8791	22.3804	0.501232	0.149533	1132	0.40308
Q8NFZ8	CADM4	CADM4	1.0784e+06	914825	683916	742818	680637	523175	19.7055	19.1992	-0.50637	0.149571	1133	0.40308
P82979	SARNP	SARNP	1.86979e+06	2.04775e+06	1.81613e+06	2.16265e+06	1.86372e+06	1.50669e+06	20.9127	20.6845	-0.228256	0.149772	1134	0.40308
Q9NRP0	OSTC	OSTC	325336	241031	260966	278902	555835	296132	18.0772	18.7004	0.623213	0.149802	1135	0.40308
Q9NYL9	TMOD3	TMOD3	359277	342881	184566	355295	457652	397104	18.2443	18.7052	0.460898	0.150588	1136	0.404088
Q9Y3D9	RT23	MRPS23	317073	341202	309726	373156	318862	220406	18.355	18.0406	-0.314404	0.150642	1137	0.404088
Q9ULV4	COR1C	CORO1C	1.78408e+07	1.66033e+07	1.60851e+07	1.76943e+07	1.66116e+07	1.21587e+07	24.0238	23.7781	-0.245692	0.150695	1138	0.404088
P14625	ENPL	HSP90B1	8.6241e+07	8.38561e+07	8.36424e+07	8.76297e+07	1.04588e+08	8.64543e+07	26.3468	26.5093	0.162561	0.150706	1139	0.404088
O00264	PGRC1	PGRMC1	8.92281e+06	9.16054e+06	9.58706e+06	1.11288e+07	8.98437e+06	7.03145e+06	23.2095	22.933	-0.276529	0.150899	1140	0.404251
Q15005	SPCS2	SPCS2	1.27374e+06	1.18945e+06	1.18344e+06	1.16655e+06	1.17869e+06	924184	20.1986	20.0039	-0.194627	0.151552	1141	0.405407
Q92859	NEO1	NEO1	233327	207958	361257	307857	192639	175753	18.0826	17.4909	-0.591764	0.151596	1142	0.405407
P53602	MVD1	MVD	4.84309e+06	4.50376e+06	3.48607e+06	3.62996e+06	3.58501e+06	2.58719e+06	21.9727	21.5574	-0.415361	0.151887	1143	0.405568
P62136	PP1A	PPP1CA	8.9644e+06	8.46076e+06	7.84725e+06	8995305	8.2687e+06	6.30201e+06	23.0303	22.7966	-0.233778	0.151922	1144	0.405568
Q86UN3	R4RL2	RTN4RL2	128236	95325.9	96948.4	112437	151853	118846	16.7238	17.0463	0.322496	0.152073	1145	0.405616
P30519	HMOX2	HMOX2	1.25617e+06	1.29747e+06	963385	1.14422e+06	984255	949182	20.1523	19.8827	-0.269548	0.152405	1146	0.405616
O75061	AUXI	DNAJC6	1.56313e+06	1.4714e+06	1.55258e+06	1.85023e+06	1.5164e+06	944987	20.618	20.231	-0.386995	0.152463	1147	0.405616
O43143	DHX15	DHX15	2.03665e+06	1.74829e+06	1.86853e+06	1.97021e+06	1.83804e+06	1.35305e+06	20.8621	20.6056	-0.256439	0.152471	1148	0.405616
Q9H3G5	CPVL	CPVL	574297	562223	343149	553301	380789	340701	18.9552	18.4606	-0.494538	0.152834	1149	0.406156
O15371	EIF3D	EIF3D	960797	914704	1.11957e+06	867061	847597	786485	19.881	19.64	-0.240918	0.15294	1150	0.406156
P48449	ERG7	LSS	4.84428e+06	4.32035e+06	4.37571e+06	5.03805e+06	4.46406e+06	2.93301e+06	22.1471	21.8185	-0.328599	0.153537	1151	0.407387
Q8WX93	PALLD	PALLD	1.68435e+06	1.30609e+06	1.40454e+06	1.82847e+06	2.54037e+06	1.68794e+06	20.5693	21.0117	0.442366	0.15403	1152	0.408103
O00451	GFRA2	GFRA2	187446	195117	147642	174319	237560	189828	17.4263	17.7052	0.278894	0.154074	1153	0.408103
Q8IXJ6	SIR2	SIRT2	775878	754080	542031	616182	594140	369334	19.3582	18.8779	-0.480307	0.154346	1154	0.40847
P50897	PPT1	PPT1	1.34814e+06	1.17305e+06	1.2002e+06	1.25363e+06	1.20466e+06	885073	20.2463	19.9949	-0.251383	0.155174	1155	0.410115
P17302	CXA1	GJA1	262174	205099	176117	301807	476449	265894	17.8503	18.5017	0.651472	0.155237	1156	0.410115
O43426	SYNJ1	SYNJ1	2.52764e+06	2.89624e+06	2.56685e+06	2.47941e+06	2.52522e+06	1.65344e+06	21.3198	20.9946	-0.325172	0.155511	1157	0.410485
P46459	NSF	NSF	2.54667e+07	2.41501e+07	2.2885e+07	2.55086e+07	2.39199e+07	1.69807e+07	24.5464	24.2856	-0.260813	0.155909	1158	0.411009
Q9NWV8	BABA1	BABAM1	256726	280868	256150	247723	253413	189273	17.9902	17.7559	-0.23426	0.155979	1159	0.411009
P17900	SAP3	GM2A	237126	273494	226800	310982	412477	282631	17.9998	18.4069	0.407119	0.156287	1160	0.411451
P09874	PARP1	PARP1	2.10252e+06	1.87278e+06	1.80515e+06	2.13943e+06	1.8762e+06	1.47337e+06	20.917	20.6755	-0.241503	0.156416	1161	0.411451
Q00688	FKBP3	FKBP3	3.74684e+06	3.57472e+06	3.59497e+06	3984291	3.63603e+06	2730377	21.8289	21.602	-0.226841	0.156779	1162	0.411953
P56134	ATPK	ATP5MF	2.26819e+06	2.12868e+06	2.2531e+06	3.67039e+06	1.84133e+06	1.34371e+06	21.299	20.6029	-0.696107	0.15707	1163	0.411953
O00445	SYT5	SYT5	554295	528668	450279	503115	484816	343926	18.9576	18.6606	-0.296997	0.157262	1164	0.411953
Q9H0N0	RAB6C	RAB6C	123476	127500	97026.5	110390	166653	122053	16.8062	17.1392	0.333017	0.157522	1165	0.411953
P27635	RL10	LOC100768740; LOC101344695; LOC105294701; LOC112632580; Rpl10; RPL10	1.04205e+07	9.67233e+06	9.58512e+06	1.09852e+07	9.84567e+06	7.04369e+06	23.2772	23.0096	-0.267605	0.157583	1166	0.411953
P24928	RPB1	POLR2A	135001	90312		122631	58005	93036.8	16.8235	16.2046	-0.618945	0.157659	1167	0.411953
Q8NC96	NECP1	NECAP1	2.32643e+06	2.23649e+06	1.96679e+06	1.71207e+06	1.81062e+06	1.526e+06	20.9745	20.67	-0.304571	0.157718	1168	0.411953
P68402	PA1B2	PAFAH1B2	1.10777e+07	1.02402e+07	1.08042e+07	1.14667e+07	1.06567e+07	8.25881e+06	23.3775	23.1731	-0.204393	0.157794	1169	0.411953
O43390	HNRPR	HNRNPR	9.36831e+06	9.17834e+06	1.14797e+07	1.2549e+07	9.35309e+06	6.95952e+06	23.3435	22.9595	-0.384031	0.157821	1170	0.411953
Q96AY3	FKB10	FKBP10	5.43229e+06	4.80505e+06	5.22476e+06	4.5105e+06	4.66865e+06	4.06293e+06	22.2515	22.0578	-0.193709	0.157973	1171	0.411997
Q9UH99	SUN2	SUN2	44032.7	50506.2	42137.8	63082.8	121990	54020.9	15.6079	16.4253	0.817402	0.158473	1172	0.412723
P35052	GPC1	GPC1	1.33078e+06	1.27185e+06	1.92953e+06	2.01391e+06	1.25774e+06	955305	20.6422	20.0776	-0.564597	0.158656	1173	0.412723
P09622	DLDH	DLD	1.32531e+07	1.3198e+07	1.09641e+07	1.13363e+07	1.14037e+07	8.78705e+06	23.5389	23.2672	-0.271753	0.158656	1174	0.412723
P62191	PRS4	PSMC1	4.39147e+06	4.68778e+06	4.18086e+06	4.64729e+06	4.35932e+06	3.47783e+06	22.0941	21.9019	-0.192154	0.159136	1175	0.413619
P19367	HXK1	HK1	3.96963e+07	3.7042e+07	3.51374e+07	3.85953e+07	3.67383e+07	2.68965e+07	25.1649	24.9233	-0.241599	0.159315	1176	0.413731
P62316	SMD2	SNRPD2	305296	291825	318338	512203	230732	213069	18.4452	17.7596	-0.685669	0.159551	1177	0.413939
Q4G0F5	VP26B	VPS26B	2.57492e+06	2.18099e+06	1.97214e+06	2.26388e+06	2.1047e+06	1.4244e+06	21.1002	20.7509	-0.34933	0.159706	1178	0.413939
Q96MX6	WDR92	DNAAF10	130087	99389.8	102372	104027	95884.2	82798.5	16.7336	16.447	-0.286514	0.159801	1179	0.413939
P02461	CO3A1	COL3A1	8.16284e+06	8.34948e+06	1.34464e+07	1.65903e+07	2.20798e+07	1.44936e+07	23.4722	24.1243	0.652047	0.160044	1180	0.414217
Q8N7J2	AMER2	AMER2	337238	332845	272992	354544	302680	219697	18.3074	17.9947	-0.312703	0.161138	1181	0.416693
Q5EB52	MEST	MEST	122313	118272	192289	183858	259966	179913	17.2343	17.7467	0.512459	0.161531	1182	0.417356
Q9UBE0	SAE1	SAE1	245232	250367	288688	318163	245976	208621	18.0723	17.7942	-0.278056	0.16175	1183	0.417413
O95486	SC24A	SEC24A	106194	95312.7	91678.3	108346	95505.8	76043.2	16.6151	16.3883	-0.226888	0.161949	1184	0.417413
O14976	GAK	GAK	440796	381960	398521	413187	398039	276776	18.6404	18.3641	-0.276253	0.161963	1185	0.417413
Q9NX63	MIC19	CHCHD3	3.48104e+06	3.9057e+06	3.22936e+06	3.7009e+06	3.39538e+06	2.76983e+06	21.7712	21.5557	-0.215505	0.162158	1186	0.417565
P50402	EMD	EMD	3.77735e+06	3.38445e+06	3.15068e+06	3.59846e+06	3.33534e+06	2.51794e+06	21.7297	21.4808	-0.248902	0.162485	1187	0.418053
Q9Y2V2	CHSP1	CARHSP1	765860	769578	562616	649733	625522	401306	19.3898	18.9698	-0.420076	0.162766	1188	0.418083
Q14344	GNA13	GNA13	781141	820569	748532	909067	774519	601899	19.6361	19.3925	-0.243647	0.163004	1189	0.418083
Q13367	AP3B2	AP3B2	2.31059e+06	2.12953e+06	2.05782e+06	2.40103e+06	2.1454e+06	1.62843e+06	21.0852	20.8476	-0.237612	0.163097	1190	0.418083
Q9UMS4	PRP19	PRPF19	2.63287e+06	2.29227e+06	2.58718e+06	2.69547e+06	2.47247e+06	1.73862e+06	21.2832	21.0058	-0.277406	0.163164	1191	0.418083
P08559	ODPA	PDHA1	5.78809e+06	5.27897e+06	5.05509e+06	5.10983e+06	5.16246e+06	3.7443e+06	22.3397	22.0865	-0.253267	0.163417	1192	0.418083
Q9BQK8	LPIN3	LPIN3	18441119	12022686	1.26537e+07	1.0647e+07	19182375	1.68243e+07	23.6801	24.1018	0.421611	0.163539	1193	0.418083
O75445	USH2A	USH2A	18441119	12022686	1.26537e+07	1.0647e+07	19182375	1.68243e+07	23.6801	24.1018	0.421611	0.163539	1194	0.418083
P61088	UBE2N	UBE2N	8.89236e+06	8.26206e+06	7.51293e+06	9.19407e+06	8.10296e+06	5.58703e+06	23.0131	22.7066	-0.30652	0.163727	1195	0.418083
O75400	PR40A	PRPF40A	81019.3	12425.4	94545.8		148176	108996	15.9353	16.9724	1.03704	0.163808	1196	0.418083
P83731	RL24	RPL24	9.74886e+06	9.36292e+06	8.92093e+06	1.02843e+07	9.31818e+06	7.06013e+06	23.1915	22.9653	-0.226197	0.163866	1197	0.418083
O95848	NUD14	NUDT14	312603	398886	237912	311464	238050	223779	18.266	17.817	-0.448984	0.164156	1198	0.418475
Q14534	ERG1	SQLE	150423	118974	168268	188279	134230	91694.7	17.2557	16.7855	-0.47019	0.164464	1199	0.418909
Q9H3S7	PTN23	PTPN23	1.71494e+06	1.67688e+06	1.54818e+06	1.77099e+06	1.64135e+06	1.13536e+06	20.6781	20.4049	-0.273146	0.164699	1200	0.419058
P07099	HYEP	EPHX1	1.94248e+06	1.63018e+06	1.4783e+06	1.66648e+06	2.47487e+06	1.76825e+06	20.6795	21.0167	0.337213	0.164827	1201	0.419058
Q7L099	RUFY3	RUFY3	2.62503e+07	2.48138e+07	2.32431e+07	2.70586e+07	2.46633e+07	1.68363e+07	24.595	24.3066	-0.288403	0.165106	1202	0.419058
O43615	TIM44	TIMM44	1.11679e+06	1.04015e+06	900647	1.17578e+06	999672	620628	20.0134	19.6278	-0.385547	0.165169	1203	0.419058
Q6P2E9	EDC4	EDC4	3.20222e+06	2.95155e+06	2.88112e+06	2.98477e+06	2.95286e+06	2.19249e+06	21.5189	21.2948	-0.224054	0.165208	1204	0.419058
Q8NBF6	AVL9	AVL9	142970	126001	115362	112633	110571	101810	16.9228	16.6963	-0.22649	0.165585	1205	0.419665
Q9BTW9	TBCD	TBCD	2.52554e+06	2.35538e+06	1.91199e+06	2.12173e+06	2.03563e+06	1.61023e+06	21.0877	20.7978	-0.289914	0.165757	1206	0.419754
P28288	ABCD3	ABCD3	475174	382683	435556	429835	608296	446553	18.7167	19.0086	0.291906	0.165901	1207	0.419769
Q9BRX8	F213A	PRXL2A	1.76635e+06	1.47996e+06	1.53256e+06	1.73e+06	1.55227e+06	1.15935e+06	20.634	20.3707	-0.263249	0.166542	1208	0.420802
Q9UK22	FBX2	FBXO2	209545	169097	160837	190368	261692	193216	17.4772	17.7952	0.317978	0.166585	1209	0.420802
Q8IXS6	PALM2	PALM2	4.47951e+06	4.67395e+06	4.07151e+06	5.38573e+06	4.33344e+06	3.05662e+06	22.1496	21.8172	-0.332474	0.167081	1210	0.421707
P62910	RL32	RPL32	1.01693e+07	1.07363e+07	1.45178e+07	1.41615e+07	9.83102e+06	9.22251e+06	23.5634	23.1836	-0.379841	0.167807	1211	0.42276
Q9Y4I1	MYO5A	MYO5A	1.69095e+07	1.64547e+07	1.78259e+07	1.93221e+07	1.70695e+07	1.2507e+07	24.0714	23.8179	-0.253423	0.167942	1212	0.42276
Q13409	DC1I2	DYNC1I2	7.1876e+06	6.93257e+06	7.02305e+06	7.33018e+06	7.06366e+06	4.78311e+06	22.7631	22.498	-0.265122	0.167973	1213	0.42276
Q8ND56	LS14A	LSM14A	391326	366363	595953	549473	268087	375514	18.8599	18.2958	-0.564125	0.168052	1214	0.42276
Q02641	CACB1	CACNB1	1.86484e+07	12217951	1.28956e+07	1.08724e+07	1.93521e+07	1.69524e+07	23.7033	24.1136	0.41034	0.168429	1215	0.4233
P60520	GBRL2	GABARAPL2	2.95604e+06	2.88727e+06	2.37211e+06	2.57221e+06	2.44854e+06	2.21647e+06	21.3629	21.1534	-0.209426	0.168544	1216	0.4233
Q07954	LRP1	LRP1	7.43634e+06	7.17755e+06	7.09149e+06	7.00124e+06	7.12271e+06	5.08224e+06	22.7749	22.541	-0.233916	0.168776	1217	0.423535
Q07021	C1QBP	C1QBP	1.43502e+06	1.55048e+06	1.37196e+06	1.46714e+06	1.43173e+06	991564	20.4737	20.2085	-0.265193	0.168923	1218	0.423555
P78347	GTF2I	GTF2I	1.8338e+06	1.67082e+06	1.94748e+06	1.85465e+06	1.7722e+06	1.41263e+06	20.8008	20.6028	-0.198012	0.169302	1219	0.423899
Q13873	BMPR2	BMPR2	107708	127944	89959.6	98660.4	95369.2	65972.4	16.6946	16.2998	-0.394871	0.169455	1220	0.423899
Q96IZ0	PAWR	PAWR	266658	318249	144399	274785	635539	278002	17.9375	18.8011	0.86365	0.16954	1221	0.423899
Q6UVJ0	SAS6	SASS6	458454	549854	715954	450376	377775	399068	19.0523	18.5673	-0.48508	0.169615	1222	0.423899
P22694	KAPCB	PRKACB	1.73247e+07	1.61007e+07	1.38263e+07	1.57852e+07	1.50355e+07	1.09328e+07	23.9097	23.6302	-0.279448	0.170164	1223	0.424922
Q13630	FCL	GFUS	714482	662845	935186	927585	639620	625483	19.6276	19.2708	-0.356783	0.170638	1224	0.425486
P58546	MTPN	MTPN	1.12499e+06	964491	1.03546e+06	1.33405e+06	980982	812070	20.0883	19.774	-0.314297	0.17072	1225	0.425486
Q14671	PUM1	PUM1	351246	338568	198692	364561	158980	252406	18.257	17.6501	-0.606902	0.170808	1226	0.425486
Q9NRL3	STRN4	STRN4	845013	788003	782342	914336	797234	660446	19.667	19.4752	-0.191715	0.171756	1227	0.427392
P61970	NTF2	NUTF2	4.80443e+06	4.82793e+06	4.37491e+06	4.61704e+06	4.59598e+06	3.24598e+06	22.1507	21.9028	-0.247901	0.171852	1228	0.427392
P30533	AMRP	LRPAP1	456863	473603	450367	395929	642007	454559	18.7608	19.0646	0.303743	0.172175	1229	0.427845
P43034	LIS1	PAFAH1B1	2.16549e+07	1.9384e+07	1.89126e+07	2.13834e+07	1.98714e+07	1.31369e+07	24.2774	23.9763	-0.301047	0.17261	1230	0.428236
P62195	PRS8	PSMC5	7.51535e+06	7.04871e+06	6.73489e+06	7.14409e+06	7.0206e+06	4.97861e+06	22.7616	22.5164	-0.245136	0.172613	1231	0.428236
O00423	EMAL1	EML1	700631	672516	649135	585870	634631	420829	19.3146	19.0094	-0.305155	0.1729	1232	0.4286
Q6ZV65	FA47E	FAM47E	624565	632928	493892	606706	557338	384641	19.1692	18.8453	-0.323852	0.173924	1233	0.43079
P67870	CSK2B	CSNK2B	790918	702505	645543	782165	705170	423297	19.4781	19.1059	-0.372162	0.174392	1234	0.430887
Q9NWQ8	PHAG1	PAG1	1.15545e+06	978714	1.1495e+06	1368125	1.09324e+06	587301	20.1494	19.6805	-0.468861	0.17453	1235	0.430887
Q13200	PSMD2	PSMD2	8.23278e+06	7.66634e+06	7.48411e+06	8.17212e+06	7.79507e+06	5.34094e+06	22.9114	22.647	-0.264358	0.174564	1236	0.430887
P13073	COX41	COX4I1	1.28539e+07	1.22615e+07	1.00296e+07	1.14429e+07	1.0877e+07	8.64973e+06	23.4735	23.2189	-0.254504	0.174819	1237	0.430887
Q7L523	RRAGA	RRAGA	707740	671582	502301	744224	560675	473986	19.3244	18.9807	-0.343624	0.175011	1238	0.430887
Q93045	STMN2	STMN2	720783	803035	775942	1.18331e+06	659397	549421	19.7319	19.2052	-0.526763	0.175286	1239	0.430887
Q09028	RBBP4	RBBP4	894579	885570	781113	867921	840218	604632	19.7094	19.4625	-0.246946	0.17534	1240	0.430887
Q9UM22	EPDR1	EPDR1	793477	797721	564807	696680	955316	788654	19.4439	19.7339	0.290055	0.175519	1241	0.430887
P11021	GRP78	HSPA5	7.11272e+07	7.188e+07	6.93735e+07	7.64127e+07	9.65361e+07	7.28374e+07	26.1055	26.3356	0.23017	0.175548	1242	0.430887
Q9BY67	CADM1	CADM1	2.00638e+06	1.9092e+06	1.4576e+06	1.83777e+06	1.667e+06	1.15077e+06	20.7818	20.4261	-0.355633	0.175691	1243	0.430887
P08708	RS17	RPS17	2.98326e+06	2.84319e+06	3433017	3.74936e+06	2.81578e+06	2.65001e+06	21.633	21.382	-0.250989	0.175858	1244	0.430887
Q9NY33	DPP3	DPP3	2.80393e+06	2.50561e+06	2.18131e+06	2.28055e+06	2.28451e+06	1.70538e+06	21.2201	20.9279	-0.292215	0.175895	1245	0.430887
P28074	PSB5	PSMB5	1.0567e+07	9.77875e+06	9.62178e+06	1.08952e+07	1.00034e+07	7.44594e+06	23.2843	23.0567	-0.227618	0.175984	1246	0.430887
Q96S97	MYADM	MYADM	1.22807e+06	850661	989776	1.27709e+06	2.29685e+06	1.13988e+06	20.0511	20.7126	0.661482	0.176066	1247	0.430887
Q9NR12	PDLI7	PDLIM7	902647	948787	1.34989e+06	1.20794e+06	1.49562e+06	1.27714e+06	20.0721	20.4029	0.330784	0.17608	1248	0.430887
Q86U42	PABP2	PABPN1	503550	495145	502655	517801	503446	378429	18.9453	18.7502	-0.195102	0.176327	1249	0.431087
O14639	ABLM1	ABLIM1	2.962e+06	2.95133e+06	2.8331e+06	3.22121e+06	3.60924e+06	3.05849e+06	21.5126	21.6688	0.156129	0.176443	1250	0.431087
Q13177	PAK2	PAK2	4.45637e+06	4.04685e+06	4.49518e+06	4.18241e+06	4.23288e+06	3.14965e+06	22.0343	21.8157	-0.218611	0.17724	1251	0.432384
Q86YT6	MIB1	MIB1	66072.3	69321.5	71992.5	87766.7	66206.4	55376	16.1711	15.8916	-0.279529	0.177258	1252	0.432384
O75382	TRIM3	TRIM3	1.56662e+06	1.463e+06	1.32879e+06	1.52993e+06	1.42366e+06	1.13237e+06	20.4894	20.2855	-0.203958	0.177799	1253	0.433359
P56937	DHB7	HSD17B7	168987	129190	148844	177139	133965	124741	17.2516	16.981	-0.2706	0.178246	1254	0.43375
Q6UB35	C1TM	MTHFD1L	811156	790624	737581	816670	779191	595478	19.5897	19.3907	-0.199027	0.178661	1255	0.43375
Q5SSJ5	HP1B3	HP1BP3	3.93872e+06	3.72238e+06	5.02209e+06	5.28935e+06	3.75138e+06	3.27629e+06	22.0993	21.7446	-0.354675	0.178697	1256	0.43375
P26196	DDX6	DDX6	6.81325e+06	5.77454e+06	5.6841e+06	6.4245e+06	5.98113e+06	3.96034e+06	22.5578	22.245	-0.312769	0.178785	1257	0.43375
Q5D862	FILA2	FLG2	372961	251418	328517	457368	307453	109121	18.4275	17.6682	-0.75932	0.178807	1258	0.43375
Q86TX2	ACOT1	ACOT1	57965.9	55521.6	62266.5	78379.3	70367.2	86548.6	15.9552	16.2596	0.304406	0.178812	1259	0.43375
Q86YM7	HOME1	HOMER1	302815	300005	342197	397360	266410	291196	18.3564	18.0889	-0.267473	0.179294	1260	0.434574
P13804	ETFA	ETFA	4.43819e+06	5.18795e+06	5.73871e+06	5.9171e+06	4.80851e+06	4.04228e+06	22.3431	22.0774	-0.265752	0.179726	1261	0.435277
O00429	DNM1L	DNM1L	8.95878e+06	8.84718e+06	7.72128e+06	8.51666e+06	8.33062e+06	6.07683e+06	23.0209	22.7803	-0.240581	0.180754	1262	0.437258
Q9UGI8	TES	TES	2.94229e+06	3.33858e+06	2.69949e+06	2.57228e+06	3.69777e+06	3.09321e+06	21.4617	21.6952	0.23347	0.180831	1263	0.437258
O15084	ANR28	ANKRD28	123348	117479	154616	166718	114383	108559	17.1006	16.7663	-0.334315	0.181595	1264	0.438557
P17987	TCPA	TCP1	28777269	2.60407e+07	2.68099e+07	2.96767e+07	2.71773e+07	2.1645e+07	24.7299	24.541	-0.1889	0.181655	1265	0.438557
Q04446	GLGB	GBE1	647509	598936	653259	449754	745527	670425	19.1639	19.4333	0.269445	0.182215	1266	0.43956
P13591	NCAM1	NCAM1	5.84644e+07	5.4492e+07	5.58207e+07	6.21648e+07	5.70884e+07	3.63922e+07	25.783	25.4782	-0.304791	0.182519	1267	0.439683
Q712K3	UB2R2	UBE2R2	258223	246456	215451	182594	182175	187095	17.7839	17.4943	-0.28961	0.182553	1268	0.439683
O94875	SRBS2	SORBS2	107225	93229.7	117077	127736	96214.9	90533	16.7643	16.5107	-0.25358	0.182785	1269	0.439893
Q9UBQ7	GRHPR	GRHPR	5.037e+06	5.04476e+06	3.64309e+06	3.99947e+06	3.82479e+06	3.19711e+06	22.0792	21.7434	-0.335796	0.183277	1270	0.440363
Q9C0C7	AMRA1	AMBRA1	260336	243823	247222	292693	246772	211170	17.9938	17.8048	-0.188987	0.183533	1271	0.440363
P49006	MRP	MARCKSL1	1.32728e+07	1.51133e+07	1.34682e+07	2.35178e+07	1.24516e+07	7.61023e+06	23.9622	23.258	-0.704219	0.183574	1272	0.440363
Q969G3	SMCE1	SMARCE1	199354	124648	190084	208121	143153	124771	17.4621	17.0315	-0.430585	0.183947	1273	0.440363
Q96FW1	OTUB1	OTUB1	4.87984e+06	4.81404e+06	4.9065e+06	4.93651e+06	4.89594e+06	3.30765e+06	22.2197	21.9678	-0.251874	0.184045	1274	0.440363
P40925	MDHC	MDH1	2.50713e+07	2.35007e+07	2.0958e+07	2.52423e+07	2.30056e+07	1.60337e+07	24.498	24.2184	-0.279536	0.184056	1275	0.440363
P22234	PUR6	PAICS	3.97567e+06	3772546	4.92515e+06	4.75056e+06	3.90089e+06	3.34086e+06	22.0546	21.7879	-0.266659	0.184184	1276	0.440363
Q9UPA5	BSN	BSN	1.94469e+06	1.75146e+06	2.53814e+06	2.87934e+06	2.58066e+07	2.07686e+06	21.1196	23.7329	2.61331	0.184213	1277	0.440363
P30044	PRDX5	PRDX5	3.59356e+06	3.79106e+06	3.31989e+06	4.52542e+06	3.56054e+06	2.30747e+06	21.8604	21.4844	-0.375967	0.184278	1278	0.440363
Q15631	TSN	TSN	531744	422015	499543	598489	472188	328304	18.9685	18.6105	-0.357926	0.184906	1279	0.441194
P51149	RAB7A	RAB7A	2.62963e+07	2.34856e+07	2.12844e+07	2.29037e+07	2.26511e+07	1.6504e+07	24.4857	24.2227	-0.263	0.185104	1280	0.441194
P07900	HS90A	HSP90AA1	1.33639e+08	1.2515e+08	1.17245e+08	1.26404e+08	1.24245e+08	8.80723e+07	26.9044	26.6616	-0.24272	0.185146	1281	0.441194
O43488	ARK72	AKR7A2	982523	972323	988479	1.01817e+06	988858	819949	19.9176	19.7866	-0.131006	0.185203	1282	0.441194
P19623	SPEE	SRM	986374	762675	967157	935326	829277	734321	19.8001	19.5764	-0.223632	0.185449	1283	0.441435
P25685	DNJB1	DNAJB1	1.16952e+06	1.24546e+06	1.05333e+06	938066	754346	1.02975e+06	20.0712	19.7668	-0.304401	0.186421	1284	0.443346
P38571	LICH	LIPA	278080	212996	203252	234013	397888	239732	17.8243	18.2823	0.458041	0.186542	1285	0.443346
P20042	IF2B	EIF2S2	199291	254543	258329	221005	70730.4	228305	17.8318	17.19	-0.641821	0.186977	1286	0.44392
P61009	SPCS3	SPCS3	1040258	911526	947806	1.06406e+06	968616	696158	19.9184	19.6669	-0.251504	0.187195	1287	0.44392
Q92804	RBP56	TAF15	8.48014e+07	8.80073e+07	8.10941e+07	9.99229e+07	1.06301e+08	9.36244e+07	26.3985	26.5749	0.176426	0.18722	1288	0.44392
Q15293	RCN1	RCN1	613786	423120	343101	579294	1.19517e+06	513882	18.9019	19.7048	0.80286	0.187558	1289	0.444126
Q9Y4E8	UBP15	USP15	101094	108364	116648	103514	105242	80442.1	16.7127	16.5025	-0.210213	0.187597	1290	0.444126
P48047	ATPO	ATP5PO	1.43729e+07	1.40813e+07	1.78947e+07	2.36137e+07	1.30436e+07	1.12431e+07	24.0601	23.5337	-0.526417	0.187907	1291	0.444514
Q9Y6V0	PCLO	PCLO	4.17745e+08	4.01345e+08	4.23446e+08	4.71401e+08	4.86655e+08	4.50009e+08	28.6747	28.803	0.128291	0.189164	1292	0.446566
Q96E17	RAB3C	RAB3C	2.56054e+06	2.28042e+06	2.33019e+06	2.90422e+06	2.41841e+06	1.51697e+06	21.2643	20.9081	-0.356258	0.189263	1293	0.446566
Q9Y6C9	MTCH2	MTCH2	6.70638e+06	5.82193e+06	5.54903e+06	5.89015e+06	5.83622e+06	4.0709e+06	22.5146	22.24	-0.274542	0.189318	1294	0.446566
O75569	PRKRA	PRKRA	1.78702e+06	1.69179e+06	1.45907e+06	1.75204e+06	1.6337e+06	1.03425e+06	20.6736	20.3473	-0.326257	0.189428	1295	0.446566
Q14978	NOLC1	NOLC1	433413	461575	403751	371298	406490	258270	18.6714	18.3425	-0.328973	0.189505	1296	0.446566
A5YKK6	CNOT1	CNOT1	231240	234920	231363	241874	234507	197921	17.8414	17.7221	-0.119277	0.189701	1297	0.446682
O75306	NDUS2	NDUFS2	2.58765e+06	2.49569e+06	2.10356e+06	2.16348e+06	2.21158e+06	1.72997e+06	21.1566	20.9103	-0.246263	0.18994	1298	0.446747
Q6IBS0	TWF2	TWF2	1.30318e+06	1.26274e+06	1.2677e+06	1.24227e+06	1.27354e+06	874930	20.2752	20.0349	-0.240351	0.190021	1299	0.446747
O95571	ETHE1	ETHE1	195999	183930	148988	173589	257497	181178	17.4222	17.7428	0.320643	0.190466	1300	0.447448
Q9NUP9	LIN7C	LIN7C	1.92075e+06	1.96486e+06	1.81815e+06	2.25609e+06	1.93559e+06	1.24861e+06	20.9243	20.6025	-0.321811	0.191103	1301	0.4486
P14550	AK1A1	AKR1A1	7.09214e+06	6.70495e+06	6.47409e+06	7.21164e+06	6.7871e+06	5.38769e+06	22.712	22.5374	-0.174633	0.19172	1302	0.449664
Q86TP1	PRUNE	PRUNE1	163670	168186	159560	173525	166118	118339	17.3429	17.1178	-0.225017	0.191851	1303	0.449664
P08247	SYPH	SYP	4.42498e+06	4.0546e+06	4.02871e+06	5.06282e+06	4.20346e+06	2.88242e+06	22.0667	21.7565	-0.310187	0.192273	1304	0.450204
O43148	MCES	RNMT	453548	425229	459258	485867	452201	321143	18.7986	18.5608	-0.237846	0.192376	1305	0.450204
Q9C0E8	LNP	LNPK	472533	343777	470285	539900	399390	299038	18.8006	18.4138	-0.386893	0.192793	1306	0.450561
O43301	HS12A	HSPA12A	1.41933e+07	1.32663e+07	1.07776e+07	1.23462e+07	1.20218e+07	8.40307e+06	23.5922	23.2838	-0.308329	0.192823	1307	0.450561
P63261	ACTG	ACTG1	7.19669e+06	7.66703e+06	8.36506e+06	1.02513e+07	7.98712e+06	3.18024e+06	22.9968	22.4128	-0.584014	0.193238	1308	0.451183
O95210	STBD1	STBD1	448725	347811	182332	105556	622424	361507	18.0485	18.9082	0.8597	0.193537	1309	0.451536
Q9Y276	BCS1	BCS1L	461216	409006	358294	364392	369660	293695	18.6032	18.3394	-0.263811	0.193821	1310	0.451855
Q14240	IF4A2	EIF4A2	8.70028e+06	7.52534e+06	8.00735e+06	8.22218e+06	8.01176e+06	5.93167e+06	22.9519	22.7331	-0.218862	0.19491	1311	0.453965
P04035	HMDH	HMGCR	109784	111195	141426	167053	126236	14554.3	17.0142	16.1032	-0.910972	0.195124	1312	0.453965
Q01581	HMCS1	HMGCS1	1.03983e+07	1.01376e+07	1.36498e+07	1.45055e+07	1.06469e+07	7.86748e+06	23.5372	23.1421	-0.395015	0.195172	1313	0.453965
A6NHL2	TBAL3	TUBAL3	855072	686737	797737	991650	702064	666170	19.6676	19.3839	-0.283726	0.195574	1314	0.454372
Q9Y3S1	WNK2	WNK2	261625	257279	277065	319373	270142	177717	18.0891	17.7727	-0.316371	0.195705	1315	0.454372
P46821	MAP1B	MAP1B	2.55469e+08	2.37315e+08	2.4739e+08	2.74031e+08	2.51621e+08	1.69488e+08	27.9177	27.6496	-0.268082	0.195794	1316	0.454372
Q9NP72	RAB18	RAB18	5.9542e+06	5.4479e+06	5.4255e+06	6.24858e+06	5.60832e+06	4.5771e+06	22.4599	22.28	-0.179899	0.196365	1317	0.455178
Q8IWT6	LRC8A	LRRC8A	73969.4	69005.9	69160	89077.3	66717.5	61317.2	16.2004	15.9662	-0.234247	0.19654	1318	0.455178
Q9H270	VPS11	VPS11	601880	532061	537119	650338	536299	484392	19.1466	18.9611	-0.185446	0.196588	1319	0.455178
P42766	RL35	RPL35	8.29138e+06	8.91341e+06	1.56959e+07	1.6479e+07	7.90172e+06	6.65345e+06	23.5574	22.795	-0.762387	0.197025	1320	0.455845
P20340	RAB6A	RAB6A	1.38003e+07	1.36013e+07	1.18272e+07	1.26491e+07	1.27822e+07	9.00231e+06	23.6286	23.3768	-0.251817	0.19724	1321	0.455926
Q07020	RL18	RPL18	1.03518e+07	1.04106e+07	1.26072e+07	1.34354e+07	1.09106e+07	7.87157e+06	23.4802	23.1629	-0.3173	0.197359	1322	0.455926
P48637	GSHB	GSS	1.66583e+06	1.52221e+06	1.15107e+06	1.21039e+06	1.16789e+06	1.01841e+06	20.4039	20.0601	-0.343871	0.197821	1323	0.456647
P42785	PCP	PRCP	299911	267574	261613	230654	251836	190895	18.0153	17.7561	-0.259223	0.198567	1324	0.457792
Q6NYC8	PPR18	PPP1R18	111468	113176	102113	154470	106536	70467.9	16.8764	16.4334	-0.44294	0.198616	1325	0.457792
P62879	GBB2	GNB2	8.01349e+06	6.94243e+06	7.98481e+06	7.79602e+06	7.5185e+06	6.02769e+06	22.8735	22.6914	-0.182078	0.198985	1326	0.458296
P20618	PSB1	PSMB1	4.30859e+06	3.88682e+06	3.73022e+06	4.50662e+06	3.95786e+06	3.11098e+06	21.97	21.753	-0.216985	0.200675	1327	0.461839
O43813	LANC1	LANCL1	778280	622886	695892	706941	676494	516065	19.4191	19.1856	-0.233425	0.200899	1328	0.462006
P26640	SYVC	VARS1	7.25917e+06	6.54362e+06	6.06231e+06	6.56557e+06	6.44639e+06	5.02368e+06	22.6557	22.4514	-0.204338	0.20127	1329	0.462512
Q05193	DYN1	DNM1	1.47971e+07	1.3286e+07	1.28001e+07	1.37774e+07	1.35706e+07	9.39141e+06	23.704	23.4527	-0.251253	0.201593	1330	0.462906
Q12840	KIF5A	KIF5A	6.03432e+06	5.60386e+06	6.51062e+06	6.94883e+06	6.12673e+06	4.12577e+06	22.581	22.2895	-0.291575	0.201747	1331	0.462912
P21283	VATC1	ATP6V1C1	4.68957e+06	4.00249e+06	4.09847e+06	4.76488e+06	4.29055e+06	2.9359e+06	22.0654	21.7849	-0.280558	0.202384	1332	0.464024
Q14192	FHL2	FHL2	392157	380677	1.09423e+06	1.24837e+06	1.83178e+06	1.01616e+06	19.571	20.4415	0.870486	0.203127	1333	0.465379
Q8N0S2	SYCE1	SYCE1	3.47758e+07	37106056	4.90704e+07	4.78881e+07	8.05277e+06	41269228	25.3311	24.5557	-0.775357	0.203495	1334	0.465872
P51649	SSDH	ALDH5A1	2.50523e+06	3.50495e+06	1.87884e+06	3.17705e+06	2.18558e+06	1.62161e+06	21.3996	20.8603	-0.539345	0.204219	1335	0.467181
Q14699	RFTN1	RFTN1	570364	581014	608465	766996	913531	662155	19.2689	19.5875	0.318646	0.204752	1336	0.467751
Q2M2E3	ODFP4	ODF4	34655772	37106056	48983212	47768848	7933562	41269228	25.3283	24.5522	-0.776055	0.204775	1337	0.467751
Q15366	PCBP2	PCBP2	7.90866e+06	7.39331e+06	7.01116e+06	7.99496e+06	7.48937e+06	5.72011e+06	22.8532	22.6551	-0.198129	0.204938	1338	0.467774
Q9P2R3	ANFY1	ANKFY1	1.535e+06	1.41249e+06	1.62704e+06	1.62172e+06	1.52378e+06	1.19218e+06	20.563	20.373	-0.18993	0.205096	1339	0.467784
P62273	RS29	RPS29	3.54943e+06	3.92507e+06	6.12049e+06	8.08456e+06	3.13406e+06	2.92473e+06	22.3698	21.5306	-0.839232	0.20528	1340	0.467854
Q9NZD8	SPG21	SPG21	94169	95124.1	67975.5	86693.6	74890.4	67848.4	16.3919	16.123	-0.268873	0.205591	1341	0.468214
O60493	SNX3	SNX3	3.11349e+06	3133013	3.04876e+06	3.45945e+06	3.09626e+06	2763973	21.6045	21.4825	-0.122	0.206115	1342	0.469057
Q96T76	MMS19	MMS19	603468	552734	545235	552937	558724	456349	19.1043	18.9532	-0.151144	0.206765	1343	0.469588
P04053	TDT	DNTT	1.86181e+06	1.75908e+06	1.56962e+06	1.65842e+06	2156626	1.74336e+06	20.7074	20.895	0.187592	0.206892	1344	0.469588
Q16850	CP51A	CP51A	651996	604406	621745	725479	632336	493956	19.3121	19.1031	-0.208941	0.20692	1345	0.469588
O95747	OXSR1	OXSR1	2.1331e+06	2.21668e+06	1.90726e+06	2.26931e+06	2.11697e+06	1.36713e+06	21.0235	20.7324	-0.291144	0.206963	1346	0.469588
P22314	UBA1	UBA1	7.84121e+07	7.43245e+07	7.52444e+07	8.10525e+07	7.71907e+07	6.02889e+07	26.2032	26.0346	-0.168546	0.207158	1347	0.46968
P46977	STT3A	STT3A	1.08203e+06	945984	978795	1.03352e+06	1.4407e+06	1.00355e+06	19.946	20.221	0.274922	0.207626	1348	0.470393
Q9NUJ1	ABHDA	ABHD10	665427	662363	578094	567811	592767	495608	19.2382	19.0537	-0.184492	0.207786	1349	0.470407
Q8NAT1	PMGT2	POMGNT2	126860	115473	165709	150416	123798	99884.3	17.0911	16.7711	-0.319996	0.208061	1350	0.470681
Q9Y496	KIF3A	KIF3A	3.29202e+06	2.82907e+06	3.16282e+06	3.31343e+06	3.10681e+06	2.28906e+06	21.5866	21.3634	-0.22319	0.208538	1351	0.471411
Q24JP5	T132A	TMEM132A	112278	78937.2	85710.3	109649	90302.8	50498.5	16.5604	16.1033	-0.457086	0.208717	1352	0.471466
P04406	G3P	GAPDH	2.32231e+08	2.16501e+08	2.26782e+08	2.28096e+08	2.25191e+08	1.95745e+08	27.7511	27.649	-0.1021	0.208934	1353	0.471608
Q13232	NDK3	NME3	185994	165837	183733	179822	178176	135584	17.4484	17.2593	-0.189059	0.209358	1354	0.472216
P13798	ACPH	APEH	3.40811e+06	3.31646e+06	3.40358e+06	3.84174e+06	3.46359e+06	2.46631e+06	21.7358	21.4996	-0.23624	0.209573	1355	0.472352
Q96CW5	GCP3	TUBGCP3	894184	894970	894739	1.20232e+06	2.80359e+06	906539	19.8899	20.823	0.933106	0.209997	1356	0.47262
O95721	SNP29	SNAP29	224154	75543.8	218874	111954	288946	209684	17.2662	17.9276	0.661413	0.210002	1357	0.47262
Q9BV79	MECR	MECR	68971.2	70844.8	45484.9	61851.7	124634	61764.7	15.915	16.508	0.592987	0.210897	1358	0.474286
O15347	HMGB3	HMGB3	293687	272158	256105	276887	275338	185120	18.0675	17.8127	-0.254839	0.211798	1359	0.475962
Q9NUQ9	FA49B	CYRIB	3.22434e+06	2.69015e+06	3.27596e+06	3.70474e+06	3.04692e+06	2.19281e+06	21.6203	21.3211	-0.29927	0.212024	1360	0.476118
Q96ME7	ZN512	ZNF512	651548	571365	619319	798092	613084	439281	19.3323	19.0052	-0.32708	0.213407	1361	0.478681
P27708	PYR1	CAD	564213	528609	527528	613850	720027	564316	19.0913	19.2926	0.201271	0.213479	1362	0.478681
P09493	TPM1	TPM1	9.29829e+06	1.11445e+07	8.51736e+06	1.13119e+07	1.38491e+07	1.05519e+07	23.2633	23.5404	0.277162	0.214082	1363	0.479682
Q9P2R7	SUCB1	SUCLA2	8.66315e+06	7.49591e+06	6.27361e+06	7.36143e+06	7.11168e+06	4.74763e+06	22.8285	22.4995	-0.329007	0.214389	1364	0.480018
P60900	PSA6	PSMA6	7.75224e+06	7.58994e+06	7.60883e+06	8.00969e+06	7.78385e+06	6.23945e+06	22.8839	22.7413	-0.142613	0.214825	1365	0.480642
Q969X5	ERGI1	ERGIC1	1.15316e+06	990526	1.00516e+06	1.07862e+06	1.02688e+06	868476	20.0114	19.854	-0.157327	0.215124	1366	0.480806
Q9NPI6	DCP1A	DCP1A	125295	122552	118269	105416	116100	87150.6	16.847	16.6329	-0.214098	0.215214	1367	0.480806
O75489	NDUS3	NDUFS3	3.95649e+06	3.54879e+06	3.25537e+06	3.65864e+06	3.5595e+06	2.51627e+06	21.7815	21.5346	-0.246861	0.216143	1368	0.48253
Q17RY0	CPEB4	CPEB4	361997	99810.2	114849	298128	82326.3	65762.9	17.7386	16.1761	-1.56246	0.216437	1369	0.482784
Q9Y2T2	AP3M1	AP3M1	2.31566e+06	2.08999e+06	2.10905e+06	2.38831e+06	2.19043e+06	1.74298e+06	21.0859	20.9073	-0.178511	0.216688	1370	0.482784
Q9NWT6	HIF1N	HIF1AN	73860.4	73188.3	84431.2	39728.7	20167.8	59862.2	16.049	15.2883	-0.760791	0.216731	1371	0.482784
P06733	ENOA	ENO1	1.23581e+08	1.20235e+08	1.15009e+08	1.20446e+08	1.20041e+08	1.00155e+08	26.8363	26.7142	-0.12205	0.217441	1372	0.484012
P84085	ARF5	ARF5	2.43024e+06	2.12117e+06	2.11839e+06	2.33329e+06	2.25167e+06	1.47937e+06	21.102	20.8311	-0.270845	0.218176	1373	0.485294
O75431	MTX2	MTX2	323370	347561	310645	383864	336591	221763	18.3809	18.0908	-0.290114	0.218654	1374	0.485427
P08579	RU2B	SNRPB2	1.2111e+06	1.21836e+06	1.09998e+06	1.30296e+06	1.20642e+06	818998	20.2043	19.9498	-0.254522	0.218711	1375	0.485427
O00291	HIP1	HIP1	1.49201e+06	1.59078e+06	1.55623e+06	1.77654e+06	1.58639e+06	1.1467e+06	20.6131	20.3821	-0.231042	0.21872	1376	0.485427
P29762	RABP1	CRABP1	4.74466e+07	4.39498e+07	6.14256e+07	7.02036e+07	4.91536e+07	3.11725e+07	25.7326	25.2594	-0.473268	0.218871	1377	0.485427
O60684	IMA7	KPNA6	658958	596920	594452	660376	618309	513747	19.2597	19.1105	-0.149147	0.219163	1378	0.48572
Q9Y3B7	RM11	MRPL11	97153.2	102179	102067	161539	77553.2	86670.8	16.8205	16.3253	-0.495153	0.219858	1379	0.486909
P62140	PP1B	PPP1CB	1.61882e+06	1.4078e+06	1.45889e+06	1.40995e+06	1.44422e+06	1.1914e+06	20.4912	20.3297	-0.161461	0.220275	1380	0.487477
O15031	PLXB2	PLXNB2	86084.9	86120.8	99834.8	76199	80536.4	70754.9	16.4097	16.207	-0.202752	0.220857	1381	0.48806
P20020	AT2B1	ATP2B1	2.45778e+07	2.29703e+07	1.80904e+07	1.99027e+07	2.02422e+07	1.42052e+07	24.3501	24.0379	-0.312225	0.220877	1382	0.48806
P60174	TPIS	TPI1	6.06867e+07	5.9236e+07	5.54349e+07	6.71714e+07	5.89688e+07	4.77378e+07	25.8536	25.6691	-0.184507	0.221215	1383	0.48806
Q04760	LGUL	GLO1	2.21414e+06	2.37224e+06	1.73166e+06	2.0601e+06	1.9199e+06	1.61773e+06	20.9982	20.7544	-0.243847	0.221239	1384	0.48806
P05141	ADT2	SLC25A5	6.9656e+07	6.71555e+07	5.54134e+07	5.98042e+07	5.99294e+07	4.86971e+07	25.909	25.6948	-0.214215	0.221337	1385	0.48806
Q9Y5B9	SP16H	SUPT16H	2.66206e+06	2.57621e+06	2.62531e+06	3007481	2.64529e+06	2.22356e+06	21.374	21.2151	-0.158841	0.221502	1386	0.488072
Q96LJ7	DHRS1	DHRS1	95948.3	122641			135012	189053	16.7379	17.3059	0.568064	0.222227	1387	0.489316
P35998	PRS7	PSMC2	9.47419e+06	8.58588e+06	9.11217e+06	1.02692e+07	9.21924e+06	7.0522e+06	23.1581	22.9558	-0.202294	0.222845	1388	0.489977
Q08AM6	VAC14	VAC14	1.11046e+06	936714	778502	904273	852601	679352	19.8307	19.5469	-0.283782	0.223009	1389	0.489977
O14974	MYPT1	PPP1R12A	866079	915625	829164	1.00649e+06	1.35617e+06	893324	19.7865	20.1012	0.314664	0.223051	1390	0.489977
Q02246	CNTN2	CNTN2	842464	723349	725729	807541	761470	587657	19.5634	19.3636	-0.199816	0.223169	1391	0.489977
P05067	A4	APP	3.36417e+06	3.3694e+06	2.90747e+06	2.87341e+06	2.99758e+06	2.54331e+06	21.5771	21.4017	-0.175405	0.22371	1392	0.490468
O00232	PSD12	PSMD12	2.98894e+06	2.68837e+06	2.54234e+06	2.6686e+06	2.67517e+06	2.15543e+06	21.3763	21.2038	-0.172499	0.223714	1393	0.490468
Q16658	FSCN1	FSCN1	7.04964e+07	6.93581e+07	6.1493e+07	6.87356e+07	6.74375e+07	4.9658e+07	26.0088	25.8031	-0.205718	0.224211	1394	0.491204
Q9UHG2	PCSK1	PCSK1N	172616	184588	581380	466813	104657	155449	18.4225	16.9887	-1.43381	0.225293	1395	0.493206
P54577	SYYC	YARS1	8.97551e+06	8.29338e+06	7.61957e+06	8.34067e+06	8.28326e+06	6.0106e+06	22.9859	22.7689	-0.217053	0.225489	1396	0.493206
P11137	MTAP2	MAP2	6.35437e+07	6.12964e+07	5.78895e+07	6.66464e+07	6.30896e+07	3.92844e+07	25.8937	25.6093	-0.284474	0.225694	1397	0.493206
O75746	CMC1	SLC25A12	5.33264e+06	4.8194e+06	3.40405e+06	3.97407e+06	3.93101e+06	2.69439e+06	22.0633	21.6596	-0.40376	0.22577	1398	0.493206
P49593	PPM1F	PPM1F	597324	577296	480872	575612	541380	420046	19.0893	18.8748	-0.21451	0.226553	1399	0.494512
P13667	PDIA4	PDIA4	1.42307e+07	1.46602e+07	1.22496e+07	1.49628e+07	1.89352e+07	1.40915e+07	23.7416	23.9771	0.235548	0.226762	1400	0.494512
P49588	SYAC	AARS1	1.15585e+07	1.0772e+07	9.30865e+06	1.075e+07	1.05423e+07	6.86418e+06	23.3372	23.0531	-0.28407	0.226887	1401	0.494512
Q9UHN6	TMEM2	CEMIP2	162617	155007	125050	132171	158896	167677	17.1328	17.317	0.184231	0.227015	1402	0.494512
Q15435	PP1R7	PPP1R7	2.59992e+06	2.29029e+06	2.16884e+06	2.28363e+06	2.32478e+06	1.60536e+06	21.1554	20.9062	-0.249255	0.227541	1403	0.495304
Q9C037	TRIM4	TRIM4	6.76272e+06	6919207	6.1948e+06	6.49418e+06	6642454	4.80675e+06	22.6524	22.4487	-0.203701	0.228156	1404	0.495594
Q92572	AP3S1	AP3S1	862269	868055	909092	980059	904912	669533	19.7873	19.5864	-0.200938	0.228288	1405	0.495594
A0MZ66	SHOT1	SHTN1	2.23108e+06	2.35307e+06	2.09978e+06	2.59438e+06	2.3005e+06	1.537e+06	21.1454	20.8717	-0.273695	0.228316	1406	0.495594
Q13542	4EBP2	EIF4EBP2	66556	118306	107229	140630	78301.7	71654.9	16.7231	16.1942	-0.528895	0.228324	1407	0.495594
Q9NTI2	AT8A2	AT8A2	747677	550541	544929	599624	555188	442356	19.2201	18.928	-0.292066	0.229002	1408	0.49644
Q6EEV6	SUMO4	SUMO4	2.24527e+06	2371249	1.95773e+06	2.45026e+06	2.19505e+06	1.66991e+06	21.1054	20.882	-0.223393	0.22928	1409	0.49644
Q9Y5F7	PCDGL	PCDHGC4	30917.5	32227.9	26126.3	35062.3	69986.6	28798.4	14.9239	15.592	0.668142	0.22935	1410	0.49644
Q14914	PTGR1	PTGR1	409730	412064	358483	408038	713865	377407	18.5991	19.0576	0.458514	0.229364	1411	0.49644
O95372	LYPA2	LYPLA2	510224	425396	411528	570462	477741	173870	18.8709	18.3137	-0.557227	0.230267	1412	0.497188
Q99426	TBCB	TBCB	2.29853e+07	2.24856e+07	1.85724e+07	2.31537e+07	2.16327e+07	1.36934e+07	24.3778	24.0742	-0.303545	0.23028	1413	0.497188
Q13151	ROA0	HNRNPA0	6.276e+06	6.23145e+06	8.52403e+06	9.2553e+06	6.70339e+06	4.73766e+06	22.8522	22.4477	-0.40447	0.230417	1414	0.497188
O00203	AP3B1	AP3B1	393411	326719	271858	382148	526813	352303	18.3901	18.7457	0.355601	0.230494	1415	0.497188
O94973	AP2A2	AP2A2	1.53521e+07	1.35844e+07	1.41915e+07	1.56434e+07	1.46382e+07	1.09575e+07	23.8086	23.6094	-0.199212	0.230523	1416	0.497188
P51532	SMCA4	SMARCA4	461672	442672	419312	538718	446303	345128	18.8287	18.5941	-0.234607	0.232072	1417	0.499609
Q86X55	CARM1	CARM1	2.22174e+06	1.94236e+06	2.13036e+06	2.2029e+06	2.09817e+06	1.74289e+06	21.0186	20.8731	-0.145512	0.232198	1418	0.499609
Q9P0L2	MARK1	MARK1	1.15833e+06	1.043e+06	1.10109e+06	1.25652e+06	1.15135e+06	675582	20.1203	19.801	-0.319277	0.232282	1419	0.499609
Q14204	DYHC1	DYNC1H1	2.16445e+08	1.95434e+08	1.89784e+08	2.09271e+08	2.03711e+08	1.44764e+08	27.595	27.3765	-0.218527	0.2323	1420	0.499609
Q92900	RENT1	UPF1	2.92557e+06	2.87991e+06	3.06956e+06	3.36555e+06	3.02037e+06	2.38414e+06	21.5452	21.3657	-0.179436	0.232884	1421	0.500186
P08134	RHOC	RHOC	940669	846043	759452	806972	1.05746e+06	856177	19.6771	19.8679	0.190807	0.232896	1422	0.500186
O95989	NUDT3	NUDT3	2.72148e+06	2.47391e+06	2.26119e+06	2.66589e+06	2.53014e+06	1.67788e+06	21.2711	21.0047	-0.266348	0.233506	1423	0.501116
Q96HD1	CREL1	CRELD1	131576	133297	75734.8	131475	240034	117034	16.8487	17.4458	0.597158	0.23384	1424	0.501116
O95336	6PGL	PGLS	1.37425e+06	1.40415e+06	1.26647e+06	1.32858e+06	1.34192e+06	1.10755e+06	20.3574	20.224	-0.133373	0.233871	1425	0.501116
O96005	CLPT1	CLPTM1	2.50486e+06	2.27638e+06	1.80682e+06	2.462e+06	2.14419e+06	1.52482e+06	21.1095	20.807	-0.302537	0.233986	1426	0.501116
P28331	NDUS1	NDUFS1	7.11205e+06	6.8872e+06	6.6462e+06	6.61548e+06	6.89925e+06	5.17681e+06	22.7003	22.5256	-0.174685	0.234277	1427	0.501388
O43707	ACTN4	ACTN4	4.84331e+07	4.59156e+07	4.20936e+07	4.57066e+07	6.33474e+07	4.4648e+07	25.4405	25.6864	0.245853	0.234571	1428	0.501666
Q96HU8	DIRA2	DIRAS2	1.7729e+06	1.6267e+06	1.48233e+06	1.6557e+06	1.6319e+06	1.16621e+06	20.6403	20.416	-0.224319	0.234775	1429	0.501751
Q7L311	ARMX2	ARMCX2	188210	196075	186363	191574	193279	148532	17.5399	17.3828	-0.157012	0.235037	1430	0.501961
P27695	APEX1	APEX1	4.42594e+06	3.67399e+06	3.17222e+06	3.57959e+06	3.46997e+06	2.66158e+06	21.8241	21.5478	-0.276308	0.235317	1431	0.502206
P55809	SCOT1	OXCT1	6.32504e+06	5.9692e+06	4.5646e+06	5.17493e+06	5.04464e+06	4.14636e+06	22.3932	22.1318	-0.261423	0.235525	1432	0.502242
Q969V3	NCLN	NCLN	1.65172e+06	1.50917e+06	1.57675e+06	1.75017e+06	1.59787e+06	1.33328e+06	20.6293	20.483	-0.146264	0.235705	1433	0.502242
P17655	CAN2	CAPN2	2.77343e+06	2.26028e+06	2.46509e+06	2.76119e+06	3.42319e+06	2.58813e+06	21.2905	21.5192	0.228724	0.235943	1434	0.502242
P58401	NRX2B	NRXN2	295929	380350	288385	449366	273483	274077	18.4314	18.0627	-0.368723	0.235991	1435	0.502242
Q96EK5	KBP	KIFBP	168422	148628	72568.6	182883	253154	161749	17.1269	17.6624	0.535494	0.23662	1436	0.503126
O15355	PPM1G	PPM1G	778327	740083	659567	772859	736349	528525	19.4927	19.2706	-0.22213	0.236895	1437	0.503126
P15121	ALDR	AKR1B1	5.82421e+06	5.47655e+06	5.51277e+06	5.93664e+06	5.80153e+06	3.82907e+06	22.4394	22.1992	-0.24018	0.236975	1438	0.503126
O43776	SYNC	NARS1	4.64667e+06	4372490	4.05742e+06	4.36983e+06	4.34329e+06	3.51423e+06	22.0564	21.9056	-0.150784	0.237066	1439	0.503126
Q53FP2	TM35A	TMEM35A	898034	867109	808642	1.10586e+06	894278	543813	19.8111	19.4557	-0.355413	0.237345	1440	0.503312
P12107	COBA1	COL11A1	3.40959e+06	3.39194e+06	3.46832e+06	5.41046e+06	7.0581e+06	4.06283e+06	21.9025	22.4068	0.504324	0.237483	1441	0.503312
P31943	HNRH1	HNRNPH1	1.47944e+07	1.35783e+07	1.42062e+07	1.57927e+07	1.4678e+07	1.03245e+07	23.7988	23.5756	-0.223199	0.237824	1442	0.503365
Q9NX40	OCAD1	OCIAD1	379902	326572	361922	413813	364119	261774	18.4993	18.2556	-0.24376	0.237837	1443	0.503365
Q7Z434	MAVS	MAVS	171423	166340	63793.8	198929	331901	159612	17.1958	17.9069	0.711098	0.238013	1444	0.503373
O95685	PPR3D	PPP1R3D	675153	483327	500356	424881	462713	327506	18.9907	18.5919	-0.398835	0.238171	1445	0.503373
Q13423	NNTM	NNT	8.60245e+06	8.17763e+06	6.73877e+06	7.22175e+06	7.41435e+06	5.61686e+06	22.8736	22.6355	-0.238174	0.238637	1446	0.50401
Q9Y230	RUVB2	RUVBL2	8.87127e+06	8.37193e+06	8.47275e+06	8.98589e+06	8.77966e+06	6.7389e+06	23.0485	22.8875	-0.161017	0.239665	1447	0.505613
Q9H223	EHD4	EHD4	648928	498913	262115	337294	609359	621471	18.7367	19.2312	0.494545	0.239728	1448	0.505613
Q9NSK0	KLC4	KLC4	869500	864312	823126	1.0273e+06	833521	763693	19.7732	19.6071	-0.166108	0.24042	1449	0.506705
P52895	AK1C2	AKR1C2	1.61564e+06	1.67031e+06	1.80137e+06	1.9034e+06	1.63061e+06	1.595e+06	20.737	20.6211	-0.115871	0.240626	1450	0.506705
P36873	PP1G	PPP1CC	500059	458990	435706	452758	458488	375369	18.8172	18.6694	-0.147713	0.240743	1451	0.506705
Q8WUX9	CHMP7	CHMP7	120519	124709	109993	124998	120686	89598.7	16.8733	16.682	-0.191347	0.242201	1452	0.509083
Q969T9	WBP2	WBP2	262220	216434	231673	176617	211542	133980	17.7585	17.3984	-0.360067	0.24237	1453	0.509083
P63027	VAMP2	VAMP2	2.87875e+06	2.3433e+06	2.67287e+06	4.80414e+06	2.29994e+06	1.71922e+06	21.5982	20.9385	-0.659754	0.242373	1454	0.509083
Q9Y679	AUP1	AUP1	128067	97017.4	97482.1	112925	105478	69488	16.7323	16.4167	-0.315569	0.242957	1455	0.509959
Q92499	DDX1	DDX1	5.74992e+06	6.06689e+06	4.79162e+06	5.73687e+06	5.28984e+06	4.62435e+06	22.4135	22.2411	-0.172405	0.243996	1456	0.511788
Q9Y6G9	DC1L1	DYNC1LI1	8.49138e+06	6.95457e+06	7.68777e+06	8.23425e+06	7.88409e+06	5.11594e+06	22.9028	22.632	-0.270777	0.246392	1457	0.51646
Q5BJF2	TMM97	TMEM97	530027	364425	285533	448171	372460	168017	18.6348	18.0439	-0.590934	0.246649	1458	0.516642
Q9UNL2	SSRG	SSR3	272152	246394	279736	356688	461671	288695	18.1394	18.5172	0.377812	0.247087	1459	0.516918
Q6P2Q9	PRP8	PRPF8	4.90095e+06	4.62271e+06	4.75707e+06	5.34669e+06	4.96167e+06	3.43472e+06	22.2264	22.0013	-0.225028	0.247385	1460	0.516918
Q9NY46	SCN3A	SCN3A	824908	704949	646702	681973	694551	523016	19.4468	19.2156	-0.231274	0.247506	1461	0.516918
Q9UI09	NDUAC	NDUFA12	2.12554e+06	1.90044e+06	1.87279e+06	2.11354e+06	2.01018e+06	1.47429e+06	20.9338	20.7325	-0.201279	0.24754	1462	0.516918
Q9UIJ7	KAD3	AK3	308076	276550	225180	300064	592438	253362	18.082	18.69	0.607997	0.247626	1463	0.516918
Q9HAV0	GBB4	GNB4	263053	63162.5	130013	185270	54644.3	91660.4	17.2911	16.1586	-1.13247	0.247965	1464	0.517271
Q9HD33	RM47	MRPL47	131586	148019	125446	106426	116154	103158	16.9643	16.7426	-0.221686	0.248182	1465	0.51737
P52926	HMGA2	HMGA2	1.49624e+06	1.20137e+06	1.67041e+06	2.92548e+06	3.1256e+06	2.22855e+06	20.7982	21.3522	0.554047	0.248492	1466	0.517472
P00403	COX2	MT-CO2	9.30901e+06	9.08916e+06	7.56937e+06	8.42008e+06	8.4653e+06	6.40137e+06	23.0354	22.8256	-0.209808	0.248569	1467	0.517472
Q9P035	HACD3	HACD3	1.0635e+07	9.02639e+06	9.46868e+06	1.02102e+07	9.86871e+06	7.05757e+06	23.2295	23.0128	-0.216744	0.248783	1468	0.51756
Q96K76	UBP47	USP47	488848	384506	436211	511382	428559	350412	18.7963	18.5712	-0.225047	0.249116	1469	0.51756
O95671	ASML	ASMTL	1.6425e+06	1.43516e+06	1.42224e+06	1.44077e+06	1.47762e+06	1.14663e+06	20.5022	20.3235	-0.178716	0.24912	1470	0.51756
P08574	CY1	CYC1	1.33823e+06	1.08903e+06	1.23024e+06	1.23475e+06	1.22202e+06	867262	20.2221	19.9946	-0.227491	0.250852	1471	0.520628
P49406	RM19	MRPL19	280957	254987	250560	279168	267697	203477	18.0233	17.8459	-0.177432	0.250938	1472	0.520628
Q12860	CNTN1	CNTN1	1.39408e+07	1.29299e+07	1.42411e+07	1.65436e+07	1.42601e+07	9.78306e+06	23.781	23.5191	-0.261828	0.251479	1473	0.520663
Q15392	DHC24	DHCR24	607206	527205	582717	667703	595104	397289	19.1855	18.9206	-0.264904	0.251519	1474	0.520663
Q9Y305	ACOT9	ACOT9	170963	152683	153614	182518	276008	156254	17.3316	17.7215	0.389928	0.251611	1475	0.520663
P21397	AOFA	MAOA	4.60246e+06	4.46115e+06	3.91102e+06	4.96456e+06	6.5373e+06	4.39479e+06	22.0966	22.3821	0.285455	0.251933	1476	0.520663
P22090	RS4Y1	RPS4Y1	120143	110584	112784	110064	115128	86163.4	16.791	16.6189	-0.172055	0.251998	1477	0.520663
P49427	UB2R1	CDC34	577024	513702	523049	503751	528916	417425	19.0139	18.852	-0.161948	0.252209	1478	0.520663
P16949	STMN1	STMN1	6.27703e+07	8.95274e+07	7.86176e+07	1.35736e+08	6.51603e+07	5.46886e+07	26.4498	25.8366	-0.613194	0.252286	1479	0.520663
Q13838	DX39B	DDX39B	5.79471e+06	5.03108e+06	5.09805e+06	5.64502e+06	5.43665e+06	3.80868e+06	22.3624	22.1403	-0.222154	0.252319	1480	0.520663
O75340	PDCD6	PDCD6	626892	571442	523518	594416	575018	447134	19.1434	18.9632	-0.180192	0.252937	1481	0.52103
O94919	ENDD1	ENDOD1	2.00271e+06	2.46916e+06	1.93836e+06	2.12549e+06	1.88848e+06	1.90566e+06	21.0251	20.8553	-0.169741	0.252999	1482	0.52103
P26641	EF1G	EEF1G	5.50961e+07	5.0681e+07	4.49904e+07	4.8697e+07	4.88768e+07	3.94287e+07	25.5716	25.396	-0.175557	0.253008	1483	0.52103
Q93009	UBP7	USP7	1.17123e+06	1.03793e+06	1.17169e+06	1.12245e+06	1.15532e+06	719541	20.1026	19.8384	-0.2642	0.253993	1484	0.522705
O00139	KIF2A	KIF2A	8.74422e+06	8.02018e+06	7.09202e+06	7.62966e+06	7.82326e+06	5.70924e+06	22.9082	22.6899	-0.218286	0.254348	1485	0.522876
P17096	HMGA1	HMGA1	1.82333e+06	1.45137e+06	1.97609e+06	2.52542e+06	1.66151e+06	1.28647e+06	20.8906	20.4913	-0.399343	0.254419	1486	0.522876
Q86VS8	HOOK3	HOOK3	415135	583534	429142	506521	429112	377590	18.8834	18.6217	-0.261728	0.255151	1487	0.524029
Q12756	KIF1A	KIF1A	2.5606e+08	2.42544e+08	2.73467e+08	3.06806e+08	3.66181e+08	2.69361e+08	28.0069	28.2434	0.236529	0.255429	1488	0.524169
O43761	SNG3	SYNGR3	3.92307e+06	3.45732e+06	3.45583e+06	3.96131e+06	3.72182e+06	2.62778e+06	21.8189	21.5982	-0.220619	0.255562	1489	0.524169
P83881	RL36A	RPL36A	131804	144363	394185	125552	40851.7	94564.1	17.6022	16.047	-1.5552	0.256131	1490	0.52446
O94910	AGRL1	ADGRL1	81878.8	81927	102591	111881	87451.9	67662.3	16.5291	16.243	-0.286116	0.256139	1491	0.52446
P37840	SYUA	SNCA	3.81995e+06	3.68286e+06	4.42552e+06	5.54307e+06	4.09975e+06	2.52406e+06	22.0585	21.6592	-0.399263	0.256264	1492	0.52446
P30042	ES1	GATD3	1.66565e+06	1.51661e+06	1.73339e+06	1.92776e+06	1.67703e+06	1.27465e+06	20.7063	20.4931	-0.213179	0.256391	1493	0.52446
O15382	BCAT2	BCAT2	687452	556854	534329	495404	528947	421476	19.1168	18.8582	-0.258616	0.256756	1494	0.524855
Q96QZ7	MAGI1	MAGI1	299297	344819	280892	269522	288134	226887	18.188	17.9743	-0.21374	0.257124	1495	0.525255
Q13813	SPTN1	SPTAN1	1.09155e+08	1.08481e+08	1.07508e+08	1.16348e+08	1.13079e+08	7.89585e+07	26.7178	26.5168	-0.200997	0.257439	1496	0.525547
P30520	PURA2	ADSS2	2.13264e+06	1.91547e+06	1.57091e+06	1.6973e+06	1.70575e+06	1.40747e+06	20.8027	20.57	-0.232711	0.258071	1497	0.52637
Q9HD20	AT131	ATP13A1	648381	588118	685905	660727	619958	584898	19.3007	19.2004	-0.10026	0.258222	1498	0.52637
Q9HB07	MYG1	MYG1	835395	866106	673540	681200	652507	675466	19.5433	19.3408	-0.202532	0.258423	1499	0.52637
Q92796	DLG3	DLG3	503243	444792	619524	630190	488934	424052	19.0676	18.8002	-0.267362	0.258672	1500	0.52637
Q9NRZ5	PLCD	AGPAT4	590518	521484	412468	470934	476495	331936	18.9282	18.6248	-0.303486	0.258704	1501	0.52637
P60880	SNP25	SNAP25	5.24565e+06	5.43899e+06	5.91549e+06	8.43662e+06	5.35951e+06	4.06147e+06	22.5775	22.1674	-0.410097	0.258949	1502	0.526518
Q5T6V5	CI064	QNG1	1.38674e+08	1.2572e+08	106510641	111500370	61606705	1.22721e+08	26.8457	26.4577	-0.387972	0.259434	1503	0.527154
P21291	CSRP1	CSRP1	7.06593e+06	6.54878e+06	4.76636e+06	5.22835e+06	8.35514e+06	6.19622e+06	22.4929	22.7947	0.301792	0.259866	1504	0.52768
P10606	COX5B	COX5B	213645	191437	175858	250701	187525	161125	17.6656	17.4114	-0.254179	0.260686	1505	0.528994
Q15785	TOM34	TOMM34	209426	193148	177659	220534	267585	198943	17.611	17.8316	0.220584	0.261126	1506	0.529534
Q9NP79	VTA1	VTA1	772805	769510	730746	1.18661e+06	678359	627580	19.7222	19.3167	-0.405546	0.261447	1507	0.529534
Q9UBF2	COPG2	COPG2	853817	558191	519712	672293	599875	344093	19.3123	18.8484	-0.463928	0.261473	1508	0.529534
P01861	IGHG4	IGHG4	565682	496895	525724	592480	739474	534474	19.0564	19.2809	0.224461	0.26191	1509	0.529606
Q86Y39	NDUAB	NDUFA11	1.18687e+06	1.0578e+06	993239	969303	1.03962e+06	785482	20.0044	19.7995	-0.204882	0.262179	1510	0.529606
Q9Y233	PDE10	PDE10A	63200.8	59041.9	67207.5	59365.6	64158.8	38223.4	15.9247	15.6436	-0.281113	0.262214	1511	0.529606
P50990	TCPQ	CCT8	3.94539e+07	3.77967e+07	3.75684e+07	4.24512e+07	3.97341e+07	2.98981e+07	25.2287	25.0533	-0.175417	0.262308	1512	0.529606
Q9P2J5	SYLC	LARS1	4.90785e+06	4.70428e+06	4.00542e+06	4.69172e+06	4.60174e+06	3.18608e+06	22.1261	21.8928	-0.233282	0.262582	1513	0.529606
P45973	CBX5	CBX5	763656	971713	924035	1.16411e+06	836417	745015	19.8665	19.5928	-0.273669	0.262665	1514	0.529606
Q9BWD3	F127B	RTL8A	647547	509762	343000	404223	450821	143845	18.861	18.1817	-0.679285	0.262722	1515	0.529606
Q8IYK8	REM2	REM2	162466	165166	87619.8	103707	107246	68552.6	16.9853	16.4236	-0.561698	0.263515	1516	0.530692
O75935	DCTN3	DCTN3	461156	429446	389994	562806	672257	467136	18.8139	19.1198	0.305895	0.263724	1517	0.530692
O14682	ENC1	ENC1	132616	140443	158655	205214	246770	163405	17.2808	17.6459	0.365108	0.263912	1518	0.530692
P22626	ROA2	HNRNPA2B1	5.48457e+07	5.27563e+07	6.56545e+07	7.21586e+07	5.82059e+07	4.29225e+07	25.8706	25.5916	-0.279036	0.263956	1519	0.530692
O14656	TOR1A	TOR1A	173488	146632	143364	130207	143600	108125	17.1794	16.9415	-0.237863	0.264942	1520	0.532323
Q8IVM0	CCD50	CCDC50	302886	298738	299641	341137	313552	231389	18.2447	18.0557	-0.188959	0.265209	1521	0.532511
Q8ND23	CARL3	CARMIL3	126730	129026	115456	112925	119236	102331	16.8851	16.7574	-0.127671	0.266154	1522	0.534056
P61803	DAD1	DAD1	234457	173284	167904	178811	313939	182880	17.5251	17.9224	0.397284	0.266409	1523	0.534216
Q6PGP7	TTC37	SKIC3	857256	782772	799935	877954	819923	722421	19.6618	19.5567	-0.105153	0.267196	1524	0.534795
P22303	ACES	ACHE	1.08215e+06	989000	1.26488e+06	1.40378e+06	1.08226e+06	902196	20.1764	19.9203	-0.256084	0.267276	1525	0.534795
Q92820	GGH	GGH	2.81393e+06	2.57186e+06	2.55099e+06	2.44503e+06	2.60737e+06	2.05276e+06	21.3076	21.1519	-0.155616	0.267444	1526	0.534795
Q562R1	ACTBL	ACTBL2	5.9055e+06	5.34045e+06	6.07519e+06	5.98475e+06	5.42172e+06	5.57992e+06	22.4742	22.3912	-0.0829749	0.267776	1527	0.534795
Q8IV38	ANKY2	ANKMY2	411887	371486	344809	432458	388553	273495	18.5737	18.3366	-0.237129	0.267984	1528	0.534795
Q96PK6	RBM14	RBM14	6.64161e+06	6.93251e+06	9.70702e+06	1.0066e+07	7.18909e+06	5.86148e+06	22.9911	22.6376	-0.353452	0.268069	1529	0.534795
Q99460	PSMD1	PSMD1	7.26844e+06	6.61895e+06	6.32439e+06	7.48421e+06	6.98761e+06	4.9377e+06	22.7232	22.5075	-0.21565	0.268229	1530	0.534795
P30084	ECHM	ECHS1	9.75349e+06	9.94365e+06	9.92674e+06	1.04122e+07	1.02342e+07	7.77256e+06	23.2548	23.102	-0.15276	0.268302	1531	0.534795
P46109	CRKL	CRKL	281622	222503	271154	270211	266526	154388	17.9957	17.6832	-0.312585	0.268366	1532	0.534795
O14979	HNRDL	HNRNPDL	5.55975e+06	4.65331e+06	5.49545e+06	5.91659e+06	5.39045e+06	3.80452e+06	22.3662	22.1324	-0.23379	0.268503	1533	0.534795
P06748	NPM	NPM1	1.42745e+07	1.51514e+07	1.52326e+07	1.73243e+07	1.57321e+07	1.03547e+07	23.8854	23.6368	-0.248544	0.268759	1534	0.534795
P00390	GSHR	GSR	2.98201e+06	2.75453e+06	2.82329e+06	2.97578e+06	2.94983e+06	2.16109e+06	21.4596	21.2852	-0.174439	0.268799	1535	0.534795
Q9BSW7	SYT17	SYT17	2.12312e+06	2.42189e+06	1.60099e+06	1.73719e+06	1.69557e+06	1.51569e+06	20.9103	20.6147	-0.29564	0.269796	1536	0.535917
P35580	MYH10	MYH10	5.7578e+07	5.57818e+07	4.53221e+07	5.19973e+07	7.30878e+07	5.187e+07	25.6505	25.8969	0.246392	0.269806	1537	0.535917
P62979	RS27A	RPS27A	8.13457e+07	7.59514e+07	6.99801e+07	7.39122e+07	7.51482e+07	6.12882e+07	26.1661	26.0237	-0.142442	0.269889	1538	0.535917
P02649	APOE	APOE	1.1216e+06	1.12425e+06	823180	995425	1.28728e+06	1.06689e+06	19.9546	20.1668	0.212154	0.270732	1539	0.536823
P69905	HBA	HBA1; HBA2	2.55358e+06	2.76216e+06	3.09376e+06	4.15735e+06	2.68738e+06	2.17473e+06	21.5831	21.2132	-0.369968	0.271122	1540	0.536823
P26232	CTNA2	CTNNA2	8.10364e+06	7.42833e+06	7.75539e+06	8.87503e+06	8.19863e+06	5.38208e+06	22.9389	22.6951	-0.243816	0.271122	1541	0.536823
Q9UKG1	DP13A	APPL1	158877	156108	152348	161678	158147	140887	17.2627	17.19	-0.0727731	0.271566	1542	0.536823
Q9HD42	CHM1A	CHMP1A	1.22061e+06	1361720	1.17843e+06	1.71749e+06	1.25958e+06	955240	20.3853	20.0788	-0.306523	0.271948	1543	0.536823
Q9BYD1	RM13	MRPL13	336640	281101	183110	219694	182384	197993	17.9609	17.5371	-0.423838	0.271975	1544	0.536823
P19823	ITIH2	ITIH2	137339	117716	112586	145962	167637	130840	16.9703	17.1873	0.216967	0.272047	1545	0.536823
P11717	MPRI	IGF2R	1.27767e+06	1.19235e+06	1.20483e+06	1.22736e+06	1.63482e+06	1.17885e+06	20.225	20.424	0.199022	0.272065	1546	0.536823
O15427	MOT4	SLC16A3	247340	167829	137960	203544	413177	172904	17.5293	18.1607	0.631429	0.272115	1547	0.536823
O00422	SAP18	SAP18	280509	273958	220163	251815	262996	143904	17.9692	17.6343	-0.334913	0.272273	1548	0.536823
Q9H2U2	IPYR2	PPA2	199616	276199	23955.2	251152	332328	266193	17.5183	18.191	0.67274	0.272278	1549	0.536823
P00441	SODC	SOD1	1.30221e+07	1.23163e+07	9.99734e+06	1.14908e+07	1.19369e+07	6.73305e+06	23.4808	23.1542	-0.326611	0.273055	1550	0.538006
Q9BSJ2	GCP2	TUBGCP2	603082	509132	625923	650929	699290	626096	19.188	19.338	0.149967	0.273314	1551	0.53817
Q16891	MIC60	IMMT	1.89049e+07	1.85688e+07	17486065	2.04842e+07	1.92164e+07	1.34414e+07	24.1689	23.9609	-0.207977	0.273775	1552	0.538729
P32298	GRK4	GRK4	99194.5	112696	124489	110809	114011	70735.9	16.7705	16.4952	-0.275331	0.274656	1553	0.539384
Q9UBW8	CSN7A	COPS7A	2.44984e+06	3.60558e+06	1.97534e+06	2.52923e+06	1.79073e+06	2.15349e+06	21.3321	20.9113	-0.420799	0.274772	1554	0.539384
P82650	RT22	MRPS22	405485	328735	325556	322890	341600	241189	18.399	18.1526	-0.246408	0.274807	1555	0.539384
O94808	GFPT2	GFPT2	193255	218201	210097	284789	180271	195805	17.7897	17.5207	-0.269034	0.274919	1556	0.539384
Q14152	EIF3A	EIF3A	3.80402e+06	3.61046e+06	3.73082e+06	3.92648e+06	3.87581e+06	2.76431e+06	21.8453	21.6628	-0.182569	0.275085	1557	0.539384
Q5VSL9	STRP1	STRIP1	296077	295181	294508	307726	306955	226263	18.1868	18.0244	-0.162392	0.275198	1558	0.539384
P56556	NDUA6	NDUFA6	298837	320086	555909	688211	314933	256603	18.8292	18.1245	-0.704744	0.275344	1559	0.539384
P61247	RS3A	RPS3A	3.16985e+07	2.91926e+07	3.77158e+07	4.06889e+07	3.25534e+07	2.57997e+07	25.0536	24.7983	-0.25527	0.275991	1560	0.540305
O76003	GLRX3	GLRX3	3.43712e+06	3.45064e+06	2.79131e+06	3.31119e+06	3.23022e+06	2.3923e+06	21.6309	21.4228	-0.208142	0.27647	1561	0.540896
P49748	ACADV	ACADVL	3.4802e+07	3.7449e+07	28873224	3.56248e+07	3.38028e+07	2.4606e+07	25.027	24.7997	-0.227274	0.276666	1562	0.540934
Q8IV08	PLD3	PLD3	1.22326e+07	1.1689e+07	9.91813e+06	1.06438e+07	1.10573e+07	8.2909e+06	23.4068	23.2057	-0.201068	0.276983	1563	0.541206
P47755	CAZA2	CAPZA2	6.05043e+06	9.20622e+06	5.68267e+06	6.01232e+06	5.58332e+06	4.71226e+06	22.6839	22.2955	-0.388347	0.278344	1564	0.543517
P62891	RL39	RPL39	2.11337e+06	2.32578e+06	4.10768e+06	4889085	2.29198e+06	1.85731e+06	21.6796	20.9844	-0.695162	0.278887	1565	0.544231
Q9UJW0	DCTN4	DCTN4	2.58187e+06	2.41856e+06	2.24592e+06	2.49882e+06	2.48742e+06	1.7845e+06	21.2163	21.0265	-0.189805	0.279987	1566	0.546028
P55084	ECHB	HADHB	4.5122e+06	4.19505e+06	3.46033e+06	4.17615e+06	5.68699e+06	4.01035e+06	21.9622	22.2092	0.246925	0.280772	1567	0.546959
P17568	NDUB7	NDUFB7	65257.1	69326.9	87610.1	78393.1	40042.2	76674.9	16.1974	15.8327	-0.364769	0.280823	1568	0.546959
P62888	RL30	RPL30	7.25313e+06	7.00668e+06	8.24136e+06	1.0118e+07	7.51167e+06	5.88204e+06	22.9592	22.6751	-0.284165	0.281285	1569	0.547138
Q8TE82	S3TC1	SH3TC1	11434037	10422686	12309641	15834248	12050122	7.22709e+06	23.5754	23.2004	-0.37505	0.281533	1570	0.547138
Q9UJF2	NGAP	RASAL2	86719.7	90945.6	64712.8	79242.1	76781.8	58357.7	16.295	16.0441	-0.250909	0.281613	1571	0.547138
Q12904	AIMP1	AIMP1	1.79477e+06	1.7122e+06	1.57299e+06	1.99916e+06	1.76101e+06	1.28904e+06	20.7551	20.5404	-0.214735	0.281631	1572	0.547138
Q9P015	RM15	MRPL15	773374	730368	591074	787811	696313	539700	19.459	19.2373	-0.221691	0.282122	1573	0.547743
Q96KP1	EXOC2	EXOC2	341720	323261	357796	372580	354797	262335	18.4122	18.2352	-0.176984	0.282658	1574	0.548435
Q9Y4E6	WDR7	WDR7	1.24014e+06	1.11135e+06	1.12649e+06	1.22481e+06	1.20701e+06	839718	20.1651	19.9649	-0.200202	0.282956	1575	0.548666
Q8IY22	CMIP	CMIP	832949	801942	513979	718471	994862	759576	19.4513	19.7426	0.291296	0.283522	1576	0.548909
P01031	CO5	C5	41156.1		18925.4	58679.1	24568.8	14751.6	15.2727	14.263	-1.00974	0.283594	1577	0.548909
Q15427	SF3B4	SF3B4	140004	162621	117100	168053	158656	25339.5	17.1649	16.4893	-0.675604	0.283621	1578	0.548909
P22392	NDKB	NME2	2.40976e+07	2.30125e+07	2.20088e+07	2.64542e+07	2.41192e+07	1.76226e+07	24.5101	24.315	-0.195114	0.284977	1579	0.550662
Q16836	HCDH	HADH	402117	356172	302143	319407	336215	248373	18.3961	18.1571	-0.239008	0.285225	1580	0.550662
Q8N474	SFRP1	SFRP1	2.37226e+06	2.1532e+06	2.34878e+06	2.43852e+06	2.37718e+06	1.76338e+06	21.1508	20.9814	-0.169386	0.285239	1581	0.550662
A1L0T0	ILVBL	ILVBL	621208	492144	548271	734300	541556	451524	19.1922	18.9215	-0.270601	0.285248	1582	0.550662
P78344	IF4G2	EIF4G2	7.93464e+06	7.27111e+06	6.52463e+06	7.85595e+06	7.53572e+06	4.99429e+06	22.8184	22.5789	-0.239544	0.285726	1583	0.551236
Q96N67	DOCK7	DOCK7	1.31832e+06	1.29162e+06	1.52397e+06	1.6606e+06	2.41219e+06	1.34864e+06	20.4663	20.8426	0.376366	0.286265	1584	0.551927
P62854	RS26	RPS26	8.86374e+06	8.22907e+06	8.63847e+06	1.09494e+07	8.53937e+06	7.40491e+06	23.1285	22.9265	-0.201981	0.28657	1585	0.552016
Q9C0C2	TB182	TNKS1BP1	452070	466630	501908	517749	975691	417251	18.8864	19.4097	0.523302	0.286672	1586	0.552016
Q9Y6M1	IF2B2	IGF2BP2	2.30847e+06	2.33898e+06	2.20553e+06	2.32982e+06	2.36364e+06	1.76047e+06	21.1305	20.9757	-0.154851	0.286947	1587	0.552196
Q9NUQ8	ABCF3	ABCF3	111163	101994	104574	127432	109659	84858.2	16.764	16.5695	-0.194439	0.287725	1588	0.553345
Q14847	LASP1	LASP1	8.48553e+06	8.83903e+06	7.39812e+06	8.52251e+06	8.24099e+06	6.79964e+06	22.9866	22.8424	-0.144281	0.288009	1589	0.553494
Q15811	ITSN1	ITSN1	206295	80887.9	183725	73286.1	215392	184997	17.0538	17.611	0.557281	0.288165	1590	0.553494
P09455	RET1	RBP1	3.09354e+07	2.83331e+07	2.23522e+07	2.3793e+07	2.47014e+07	1.98804e+07	24.6515	24.41	-0.241537	0.289338	1591	0.555359
Q96AC1	FERM2	FERMT2	2.0422e+06	1.84662e+06	1.87557e+06	2.16771e+06	2.94391e+06	1.87014e+06	20.9193	21.1988	0.279547	0.289499	1592	0.555359
P41227	NAA10	NAA10	59198.3		54963.1	74052.2	82483.3	67135.1	15.937	16.1909	0.25388	0.289684	1593	0.555364
P08758	ANXA5	ANXA5	2.27272e+07	2.20419e+07	1.97671e+07	2.10546e+07	3.05634e+07	2.56189e+07	24.351	24.7436	0.39266	0.0203128	352	0.175857
Q1L5Z9	LONF2	LONRF2	170291	183341	183839	185786	185250	140814	17.4641	17.3148	-0.149353	0.290427	1595	0.55581
P22735	TGM1	TGM1	3109219	2.38906e+06	3176376	2.99989e+06	3014772	1.54386e+06	21.4769	21.1202	-0.356694	0.290462	1596	0.55581
P51452	DUS3	DUSP3	1063949	977435	756235	941373	879530	727804	19.8342	19.6162	-0.217979	0.290711	1597	0.555819
Q02156	KPCE	PRKCE	168163	135429	154899	128596	144053	106019	17.1632	16.932	-0.231228	0.291077	1598	0.555819
P55285	CADH6	CDH6	537443	435315	479925	571844	545132	160205	18.9492	18.428	-0.5212	0.291176	1599	0.555819
A6NDB9	PALM3	PALM3	153498	101467	130432	149441	131228	77096.6	17.0287	16.6685	-0.360273	0.291195	1600	0.555819
P20719	HXA5	HOXA5	753189	690644	1.0059e+06	1149088	783277	603070	19.7791	19.4029	-0.376238	0.292219	1601	0.557425
P51812	KS6A3	RPS6KA3	400326	271328	375538	256617	269860	249693	18.3143	17.9869	-0.327389	0.293315	1602	0.558907
Q9UNE7	CHIP	STUB1	142945	122896	135716	149448	139905	98899	17.0717	16.8655	-0.206235	0.293385	1603	0.558907
Q9BQ70	TCF25	TCF25	456936	444999	376712	398369	418913	318103	18.6775	18.4913	-0.186129	0.293545	1604	0.558907
P60842	IF4A1	EIF4A1	3.49328e+07	3.18531e+07	3.2707e+07	3.42762e+07	3.41108e+07	2.67977e+07	24.9952	24.8601	-0.135032	0.294163	1605	0.559735
P31946	1433B	YWHAB	1.55064e+07	1.76753e+07	1.68705e+07	2.31591e+07	1.74724e+07	1.17304e+07	24.1256	23.7996	-0.325958	0.294667	1606	0.560344
Q9NVA2	SEPTIN11	SEPTIN11	1.10094e+07	1.03861e+07	1.02832e+07	1.12275e+07	1.09777e+07	8.40092e+06	23.3547	23.208	-0.146722	0.295221	1607	0.561048
O95248	MTMR5	SBF1	1.37192e+06	1.38706e+06	1.15405e+06	1.42744e+06	1.35334e+06	940826	20.3485	20.1295	-0.218997	0.295544	1608	0.561314
Q96B86	RGMA	RGMA	57354.9	49294.3	346429	375360	46232.8	47620.9	17.66	15.5181	-2.14191	0.296395	1609	0.561706
Q8IYB7	DI3L2	DIS3L2	337096	265722	213968	236086	215632	214302	18.0059	17.7138	-0.292142	0.296451	1610	0.561706
Q9Y3Y2	CHTOP	CHTOP	407635	493665	1.96086e+06	2.13374e+06	455123	380115	20.2523	18.6718	-1.58049	0.29724	1611	0.561706
P60709	ACTB	ACTB	2.84969e+09	2.81696e+09	2.76274e+09	2.99101e+09	2.87785e+09	2.51221e+09	31.4109	31.3277	-0.0832402	0.2973	1612	0.561706
P11166	GTR1	SLC2A1	398979	334651	298429	334339	610441	307295	18.3819	18.8077	0.425773	0.297467	1613	0.561706
O60264	SMCA5	SMARCA5	132736	122961	157804	159461	135727	114553	17.1281	16.9332	-0.194896	0.297647	1614	0.561706
P36915	GNL1	GNL1	930456	895913	661831	712908	766831	545692	19.6101	19.3239	-0.286229	0.29778	1615	0.561706
P09012	SNRPA	SNRPA	841857	782580	928425	1.07915e+06	902533	586621	19.7923	19.5061	-0.286277	0.298025	1616	0.561706
Q9UJ70	NAGK	NAGK	5.56876e+06	4.86398e+06	4697041	5.44859e+06	5.18615e+06	3.8724e+06	22.2946	22.1108	-0.183777	0.29814	1617	0.561706
P35221	CTNA1	CTNNA1	1.82838e+06	1.63837e+06	1.76706e+06	2.34114e+06	3.12223e+06	1.78754e+06	20.8528	21.2272	0.37442	0.298159	1618	0.561706
Q6ZUJ8	BCAP	PIK3AP1	268491	238533	167464	181581	315399	221883	17.7074	18.0353	0.32795	0.298412	1619	0.561706
Q9UGP8	SEC63	SEC63	328960	289586	261974	286883	645739	239281	18.1549	18.7554	0.600481	0.298416	1620	0.561706
P51608	MECP2	MECP2	57526.7	65039.7	41116.4	103110	207993	50066	16.0254	16.9773	0.951985	0.298486	1621	0.561706
Q9UBM7	DHCR7	DHCR7	3.88379e+06	3.49267e+06	3.76032e+06	4.21947e+06	3.90274e+06	2.81301e+06	21.8723	21.6791	-0.193205	0.298553	1622	0.561706
Q13573	SNW1	SNW1	60155.8	201653	67006.5	69105.3	44625.3	31911.3	16.6021	15.2239	-1.37826	0.298839	1623	0.561706
Q9UKZ1	CNO11	CNOT11	416800	417871		256100	301399	243830	18.472	18.0565	-0.415449	0.299094	1624	0.561706
P35637	FUS	FUS	4.27866e+06	4.19877e+06	6.90218e+06	6.70629e+06	4.69568e+06	3.56976e+06	22.3966	21.9787	-0.417963	0.29911	1625	0.561706
Q12905	ILF2	ILF2	1.07241e+07	8.74142e+06	9.51665e+06	1.12425e+07	1.01501e+07	6.76376e+06	23.2616	23.0117	-0.249874	0.299292	1626	0.561706
Q9BPX5	ARP5L	ARPC5L	369440	348886	429361	454136	526537	401417	18.6113	18.8237	0.212412	0.299425	1627	0.561706
Q02543	RL18A	RPL18A	1.55964e+07	1.43721e+07	1.55121e+07	1.69353e+07	1.59489e+07	1.15317e+07	23.8954	23.7119	-0.183496	0.299429	1628	0.561706
Q9NZI8	IF2B1	IGF2BP1	1.32617e+07	1.24566e+07	1.30145e+07	1.30297e+07	1.32974e+07	1.0352e+07	23.6254	23.4953	-0.130109	0.299756	1629	0.561973
P12036	NFH	NEFH	2.88441e+06	2.98244e+06	4.13029e+06	5.01579e+06	5.53947e+06	4.0674e+06	21.8397	22.1956	0.355932	0.300594	1630	0.563199
P0DN76	U2AF5	LOC111155749; LOC112620866; U2AF1	631560	607424	645885	730416	662030	486476	19.3185	19.1313	-0.187209	0.301102	1631	0.563805
P35908	K22E	KRT2	8.25223e+07	6.27183e+07	1.15089e+08	1.59743e+08	8.67965e+07	4.07471e+07	26.6461	25.9264	-0.719649	0.301297	1632	0.563823
P42167	LAP2B	TMPO	403677	419469	385774	524200	427091	292370	18.7249	18.4566	-0.268385	0.302823	1633	0.566334
Q06323	PSME1	PSME1	112313	92538.9	133634	146404	116174	74652.9	16.8873	16.5419	-0.345394	0.303452	1634	0.566838
Q9Y2D4	EXC6B	EXOC6B	293996	244095	261885	349782	257816	233001	18.1329	17.9048	-0.228073	0.303464	1635	0.566838
Q9UPV7	PHF24	PHF24	289686	359486	284514	294368	294490	249285	18.2279	18.0527	-0.175292	0.304069	1636	0.567233
Q9Y2H2	SAC2	INPP5F	397211	320105	342866	398368	372224	237703	18.4761	18.2183	-0.257828	0.304364	1637	0.567233
Q13438	OS9	OS9		90636.4	121321	87114.2	90450.5	69045.7	16.6052	16.2832	-0.322005	0.304396	1638	0.567233
Q9NV06	DCA13	DCAF13	1.45368e+06	1592283	1.6647e+06	1.311e+06	498896	1.64292e+06	20.5217	20.0304	-0.491329	0.304721	1639	0.567233
P28329	CLAT	CHAT	1.15405e+06	1.15237e+06	817077	933073	931434	782641	19.9518	19.709	-0.242831	0.30475	1640	0.567233
P49411	EFTU	EFTU	2.82051e+07	2.78888e+07	2.29522e+07	2.56432e+07	2.6108e+07	2.01915e+07	24.6415	24.4645	-0.177046	0.30479	1641	0.567233
P62333	PRS10	PSMC6	5.98467e+06	5.1876e+06	5.13842e+06	5.33508e+06	5.4769e+06	4.19315e+06	22.3676	22.2051	-0.162491	0.305093	1642	0.567451
Q9BQI5	SGIP1	SGIP1	217201	244695	174361	345310	528559	218929	17.9047	18.5117	0.606964	0.305559	1643	0.567876
P50336	PPOX	PPOX	941151	800291	768844	750118	777462	687236	19.6366	19.4822	-0.154447	0.305859	1644	0.567876
Q9NP61	ARFG3	ARFGAP3	113207	125839	128767	95737.2	64660.5	119603	16.8224	16.4914	-0.330955	0.305879	1645	0.567876
Q6SZW1	SARM1	SARM1	4.52254e+06	4.36482e+06	3.06956e+06	3.57329e+06	3.7238e+06	2.59252e+06	21.8886	21.5907	-0.297922	0.30636	1646	0.568216
P32969	RL9	RPL9; RPL9P7; RPL9P8; RPL9P9	4.43004e+06	4.03604e+06	6.75628e+06	6.90478e+06	4.54709e+06	3.81217e+06	22.3993	21.9949	-0.404371	0.306435	1647	0.568216
Q6PKG0	LARP1	LARP1	3.04213e+06	2.95752e+06	2.87481e+06	3.57842e+06	3.10786e+06	2.33111e+06	21.57	21.3749	-0.195075	0.30703	1648	0.568653
Q9NR45	SIAS	NANS	3.22545e+06	2.72676e+06	2.35009e+06	2.34263e+06	2.39041e+06	2.18641e+06	21.3437	21.1259	-0.217749	0.307043	1649	0.568653
Q9NV70	EXOC1	EXOC1	693722	730600	798945	826387	747614	649271	19.5402	19.4138	-0.126433	0.307608	1650	0.569354
Q14019	COTL1	COTL1	3.79813e+06	3.41377e+06	3.66483e+06	4.28158e+06	3.92573e+06	2.37294e+06	21.8536	21.5866	-0.26699	0.307936	1651	0.569617
P51571	SSRD	SSR4	719353	578951	565674	709260	904225	626819	19.2952	19.5461	0.250931	0.309068	1652	0.571364
Q9BZF1	OSBL8	OSBPL8	755957	684113	629552	715331	703980	538183	19.4092	19.2444	-0.164798	0.309449	1653	0.57139
Q8N1N4	K2C78	KRT78	204620	130329	277392	340302	202901	98471.9	17.8616	17.2012	-0.660385	0.30952	1654	0.57139
O00303	EIF3F	EIF3F	2.13198e+06	1.90361e+06	1.81296e+06	2.06654e+06	2.0135e+06	1.4958e+06	20.9162	20.7428	-0.173424	0.30975	1655	0.57139
P26639	SYTC	TARS1	5.17751e+06	5.00356e+06	4.48117e+06	5.14734e+06	5.02241e+06	3.91192e+06	22.2397	22.0909	-0.148768	0.30983	1656	0.57139
P30038	AL4A1	ALDH4A1	324403	282942	594801	610074	664808	553356	18.7893	19.2163	0.426949	0.310477	1657	0.572237
O95613	PCNT	PCNT	1.52266e+06	1466363	1.34747e+06	1.5813e+06	1.52515e+06	1.06185e+06	20.4966	20.3028	-0.193779	0.310732	1658	0.572254
Q15907	RB11B	RAB11B	2.32252e+07	2.14298e+07	2.05296e+07	2.28669e+07	2.26119e+07	1.66557e+07	24.3918	24.2268	-0.165008	0.310978	1659	0.572254
P62258	1433E	YWHAE	4.23732e+07	4.30962e+07	4.28268e+07	5.32876e+07	4.55495e+07	3.19323e+07	25.4361	25.2074	-0.228706	0.311141	1660	0.572254
Q9NR46	SHLB2	SH3GLB2	638533	674034	708514	901977	707866	502801	19.479	19.2074	-0.271677	0.311248	1661	0.572254
P49189	AL9A1	ALDH9A1	1.41195e+06	1.26699e+06	1.1345e+06	1.48101e+06	2.10012e+06	1.22365e+06	20.336	20.6644	0.328339	0.31155	1662	0.572254
P11142	HSP7C	HSPA8	3.73104e+08	3.62862e+08	3.32912e+08	3.7548e+08	3.6964e+08	2.8136e+08	28.4278	28.2781	-0.1497	0.31161	1663	0.572254
Q04828	AK1C1	AKR1C1	8.70345e+06	8.79163e+06	6.92457e+06	8.15257e+06	8.18142e+06	5.91635e+06	22.9571	22.749	-0.208174	0.312323	1664	0.573218
O75096	LRP4	LRP4	29163148	28203950		25897218	14857205	28222214	24.7262	24.3605	-0.365737	0.31286	1665	0.573858
P04156	PRIO	PRNP	1.74629e+06	1.41941e+06	1.98579e+06	1.78751e+06	1.44272e+06	1.60522e+06	20.7263	20.5394	-0.186894	0.313525	1666	0.574561
Q9NYB0	TE2IP	TERF2IP	202110	213071	129889	176560	170871	114859	17.4609	17.1243	-0.336608	0.313833	1667	0.574561
Q9NYK5	RM39	MRPL39	263518	241887	220178	245336	241314	203497	17.889	17.7628	-0.126156	0.313906	1668	0.574561
Q9H269	VPS16	VPS16	1.13972e+06	960967	928494	1.05145e+06	1.0228e+06	780679	19.9604	19.7824	-0.17801	0.313995	1669	0.574561
Q99439	CNN2	CNN2	4.66549e+06	4.39229e+06	4.54882e+06	5446790	7.28926e+06	4.41581e+06	22.1835	22.4806	0.297086	0.314422	1670	0.574998
O00410	IPO5	IPO5	2.29736e+06	2.04215e+06	1.84778e+06	2.1399e+06	2.14381e+06	1.41145e+06	20.9894	20.7615	-0.227876	0.314927	1671	0.575435
Q8NCW5	NNRE	NAXE	296616	148594	218195	247501	348018	238729	17.7969	18.1624	0.365436	0.315218	1672	0.575435
Q9NQ48	LZTL1	LZTFL1	40281.1	34633.7	53741.7	167656	132339	124209	16.1768	16.9689	0.79211	0.315227	1673	0.575435
P14868	SYDC	DARS1	8.1187e+06	7.30716e+06	6.65314e+06	7.44886e+06	7.47996e+06	5.6182e+06	22.8156	22.6429	-0.172713	0.315696	1674	0.575948
Q16527	CSRP2	CSRP2	4.39711e+06	4.33107e+06	3.65094e+06	4.05236e+06	5.17293e+06	4.03231e+06	21.97	22.134	0.164064	0.316082	1675	0.576169
P67775	PP2AA	PPP2CA	1.27082e+07	1.21222e+07	1.23295e+07	1.41447e+07	1.32741e+07	8.99441e+06	23.6126	23.4085	-0.204086	0.316195	1676	0.576169
Q9UHC6	CNTP2	CNTNAP2	473698	439714	514418	361298	356596	418697	18.7708	18.5644	-0.206445	0.31775	1677	0.577938
O00214	LEG8	LGALS8	527462	495918	542809	576964	547480	415405	19.0313	18.877	-0.154299	0.318002	1678	0.577938
P13693	TCTP	TPT1	5.36618e+06	5.07875e+06	4.67222e+06	4.93664e+06	5.16856e+06	3.7589e+06	22.2574	22.0898	-0.167555	0.318669	1679	0.577938
Q13148	TADBP	TARDBP	3.26838e+06	3.54124e+06	2.778e+06	3.96377e+06	3.33334e+06	2.35298e+06	21.6919	21.4391	-0.252874	0.318678	1680	0.577938
P09936	UCHL1	UCHL1	1.53509e+08	1.48291e+08	1.50113e+08	1.66249e+08	1.59994e+08	1.14531e+08	27.2034	27.0324	-0.171049	0.318797	1681	0.577938
P27797	CALR	CALR	2.59549e+07	2.47683e+07	1.97922e+07	2.73452e+07	4.04609e+07	2.23037e+07	24.5442	24.9034	0.359222	0.318912	1682	0.577938
Q70E73	RAPH1	RAPH1	132170	110290	185770	226391	261841	173936	17.3203	17.7332	0.412932	0.318914	1683	0.577938
Q9H2J4	PDCL3	PDCL3	76041.4	47578	56825.7	51454.4	72474.3	65545.9	15.8231	16.0745	0.251379	0.319006	1684	0.577938
Q13454	TUSC3	TUSC3	1.11627e+06	1.0471e+06	1.06547e+06	1.26285e+06	1.09343e+06	962311	20.0988	19.9712	-0.127598	0.319025	1685	0.577938
P35237	SPB6	SERPINB6	1.85825e+06	1.59156e+06	1.29119e+06	1.43269e+06	2.38057e+06	1.46585e+06	20.5577	20.8751	0.317388	0.319241	1686	0.577938
Q6NUJ1	SAPL1	PSAPL1	1.41957e+06	1.22189e+06	1203847	1.84448e+06	2.83364e+06	1.23447e+06	20.4399	20.9559	0.515983	0.319247	1687	0.577938
P61201	CSN2	COPS2	1.87787e+06	1.69415e+06	1.72792e+06	1.72604e+06	1.80273e+06	1.39338e+06	20.7443	20.6079	-0.136381	0.320213	1688	0.579146
Q6NXE6	ARMC6	ARMC6	445816	468275	338771	392751	386837	329963	18.6502	18.4512	-0.198981	0.320294	1689	0.579146
P17050	NAGAB	NAGA	872015	814362	874611	1.22574e+06	1.29998e+06	981655	19.8525	20.1216	0.269115	0.320839	1690	0.579788
Q96I59	SYNM	NARS2	700353	627745	512722	510389	572729	408512	19.165	18.9042	-0.260724	0.321267	1691	0.5799
P28482	MK01	MAPK1	4.18347e+06	3.74256e+06	3.97408e+06	4.50468e+06	4.09583e+06	3.35564e+06	21.9676	21.8291	-0.138521	0.32146	1692	0.5799
Q13325	IFIT5	IFIT5	195867	147486	172560	200684	181204	115718	17.4508	17.1797	-0.27108	0.321636	1693	0.5799
Q96FC7	PHIPL	PHYHIPL	3.87449e+06	3.2056e+06	3.26343e+06	3.44133e+06	3.5372e+06	2.4376e+06	21.7166	21.5105	-0.20612	0.321662	1694	0.5799
O60271	JIP4	SPAG9	341525	344875	318138	334800	348863	248575	18.3531	18.1884	-0.164659	0.32185	1695	0.5799
Q92871	PMM1	PMM1	303668	306980	210758	216935	231242	194938	17.9858	17.7011	-0.284747	0.322165	1696	0.580042
P12236	ADT3	SLC25A6	8.75681e+06	7.93851e+06	7.27491e+06	7.64244e+06	7.97165e+06	6.22453e+06	22.914	22.759	-0.155	0.322558	1697	0.580042
Q9NR50	EI2BG	EIF2B3	115791	109907	91622.1	102619	89619.5	101057	16.6798	16.5408	-0.139058	0.322663	1698	0.580042
Q9H799	CE042	CPLANE1	1.54172e+06	1265289	1.67925e+06	1.83442e+06	1.88376e+06	1.70351e+06	20.5916	20.7745	0.182806	0.322769	1699	0.580042
Q13501	SQSTM	SQSTM1	360003	296961	208290	234842	207281	227523	18.0692	17.73	-0.339194	0.323279	1700	0.580042
Q96KR1	ZFR	ZFR	232795	233008	280767	308666	259495	187985	18.0091	17.7715	-0.237669	0.323574	1701	0.580042
P49915	GUAA	GMPS	126618	118214	82479.5	87447.3	91476.1	77591.1	16.6619	16.3672	-0.294678	0.323581	1702	0.580042
Q969N2	PIGT	PIGT	202023	171361	226034	218783	187731	180022	17.6421	17.4884	-0.153718	0.323608	1703	0.580042
Q8IXB1	DJC10	DNAJC10	591173	662932	626654	711933	782631	643305	19.306	19.4435	0.137458	0.323638	1704	0.580042
Q05655	KPCD	PRKCD	223364	189392	200083	247299	210883	165885	17.7142	17.5233	-0.19089	0.324301	1705	0.580888
O00231	PSD11	PSMD11	7.53161e+06	6.93701e+06	6.59053e+06	7.15972e+06	7.23391e+06	5.53664e+06	22.7502	22.6063	-0.14384	0.325718	1706	0.583086
Q96G23	CERS2	CERS2	155599	145584	142734	160948	164199	154104	17.2063	17.28	0.07379	0.326042	1707	0.583323
O43447	PPIH	PPIH	201206	200368	180313	204159	207003	130663	17.5843	17.3652	-0.219018	0.326358	1708	0.583547
Q86UE4	LYRIC	MTDH	3.75976e+06	3.8289e+06	3.48624e+06	4.23748e+06	3.96048e+06	2.6748e+06	21.8682	21.6617	-0.206469	0.326904	1709	0.584181
Q96Q04	LMTK3	LMTK3	336846	298366	338603	353895	346089	227825	18.3405	18.1305	-0.210034	0.3272	1710	0.584367
Q86U86	PB1	PBRM1	1.32719e+06	1.23329e+06	1.26651e+06	1.45033e+06	1.41118e+06	1.388e+06	20.3314	20.4166	0.0851969	0.327711	1711	0.584939
P36543	VATE1	ATP6V1E1	9.8954e+06	1.0377e+07	9.05469e+06	1.2404e+07	1.0243e+07	7.68227e+06	23.3146	23.0955	-0.21913	0.329219	1712	0.587287
Q9H4M9	EHD1	EHD1	4.37789e+06	3.93945e+06	3.63313e+06	3.9872e+06	4.14438e+06	2.75098e+06	21.9259	21.7172	-0.208742	0.329915	1713	0.588185
Q9BR76	COR1B	CORO1B	2.92077e+06	3.08269e+06	2.81176e+06	2.88246e+06	2.97741e+06	2.49053e+06	21.4797	21.3826	-0.0971532	0.330625	1714	0.588867
Q93052	LPP	LPP	389421	449910	381762	313768	242172	389315	18.5497	18.2684	-0.281284	0.330683	1715	0.588867
Q16774	KGUA	GUK1	1.13747e+06	1.03404e+06	856361	1.42285e+06	1.06837e+06	686491	20.0856	19.7429	-0.342686	0.331045	1716	0.589004
Q6UXK2	ISLR2	ISLR2	1.6424e+06	1.49723e+06	1.80211e+06	2.06473e+06	1.67979e+06	1.36897e+06	20.7403	20.5398	-0.200465	0.331146	1717	0.589004
Q14203	DCTN1	DCTN1	1.97423e+07	1.90848e+07	1.71795e+07	1.96498e+07	1.99258e+07	1.25245e+07	24.173	23.9517	-0.22123	0.331646	1718	0.589549
P01008	ANT3	SERPINC1	1.11126e+06	1.03021e+06	1.20742e+06	962112	1.28085e+06	1.09123e+06	20.0396	20.1777	0.138131	0.332497	1719	0.590715
Q9H2H8	PPIL3	PPIL3	199188	178014	165069	184597	235995	174859	17.4713	17.6483	0.176931	0.332688	1720	0.590715
Q9UMY4	SNX12	SNX12	785550	778238	732941	853910	794395	657119	19.5872	19.4691	-0.118086	0.333194	1721	0.590763
Q9UBQ0	VPS29	VPS29	1.83286e+06	1.419e+06	1.31834e+06	1.50496e+06	1.52352e+06	1.00899e+06	20.5345	20.2721	-0.262351	0.333272	1722	0.590763
A8MWX3	WASH4	WASH4P	174763	179869	146894	183263	171347	133830	17.3853	17.2193	-0.166015	0.333296	1723	0.590763
Q9Y250	LZTS1	LZTS1	1.17412e+06	1.06906e+06	1.04715e+06	1.20777e+06	1.16458e+06	817652	20.1009	19.9187	-0.182192	0.333577	1724	0.590919
Q00577	PURA	PURA	206343	183607	175162	210911	277245	181274	17.5657	17.8066	0.240885	0.334182	1725	0.591231
O43865	SAHH2	AHCYL1	228148	204389	164071	220697	204527	140238	17.6405	17.3953	-0.245262	0.334258	1726	0.591231
Q9Y5E7	PCDB2	PCDHB2	1.36842e+06	1.51804e+06	848455	850904	904794	812426	20.1287	19.7116	-0.417104	0.334575	1727	0.591231
Q9H9Z2	LN28A	LIN28A	269765	258313	363694	404402	296071	225425	18.3058	17.9923	-0.31353	0.334687	1728	0.591231
P05166	PCCB	PCCB	1.31293e+06	1.3776e+06	877044	917164	964758	841501	20.0966	19.7846	-0.312017	0.334868	1729	0.591231
Q7L7X3	TAOK1	TAOK1	113215	100018	96959.8	238927	230776	164277	17.0668	17.5917	0.524924	0.334915	1730	0.591231
O75592	MYCB2	MYCB2	430040	419581	356180	434208	540127	394211	18.6453	18.8336	0.188313	0.336272	1731	0.593284
O94979	SC31A	SEC31A	3.23352e+06	2.88523e+06	2.95167e+06	3.2949e+06	3.05803e+06	2.72521e+06	21.5598	21.4634	-0.096348	0.336971	1732	0.594175
P56159	GFRA1	GFRA1	1.08263e+06	988387	1.24941e+06	1.62498e+06	1.20996e+06	686115	20.2377	19.8546	-0.383076	0.33719	1733	0.594217
P23284	PPIB	PPIB	1.08764e+07	1.05662e+07	1.04521e+07	1.2378e+07	1.41252e+07	1.07114e+07	23.3999	23.566	0.16605	0.337716	1734	0.594279
Q01995	TAGL	TAGLN	3.812e+07	3.9334e+07	3.01703e+07	38714798	4.96024e+07	3.53677e+07	25.1247	25.3405	0.215713	0.33784	1735	0.594279
P26992	CNTFR	CNTFR	2.12311e+06	1.91269e+06	2.71693e+06	3.09597e+06	2.36901e+06	1.49741e+06	21.2315	20.8826	-0.348932	0.338219	1736	0.594279
Q9BQA9	CQ062	CYBC1	99883.7	54983.8	47905.6	68211.9	137656	61090.3	16.0479	16.6006	0.552712	0.338428	1737	0.594279
P00167	CYB5	CYB5A	50595.7	63076.4	29517.1	36179.2	99875.4	37797.8	15.4526	16.0709	0.618322	0.338446	1738	0.594279
Q96SB3	NEB2	NEB2	481206	406195	514813	493465	486010	335632	18.8543	18.6482	-0.206133	0.338502	1739	0.594279
Q03001	DYST	DST	1.58238e+06	1.43919e+06	1.61154e+06	1.52948e+06	1.58777e+06	1.21913e+06	20.5551	20.4205	-0.134559	0.338587	1740	0.594279
Q96HN2	SAHH3	AHCYL2	2.72891e+06	2.59721e+06	2.40854e+06	2.91612e+06	2.71344e+06	2.05109e+06	21.3445	21.1839	-0.160555	0.339278	1741	0.595149
P07954	FUMH	FH	5.33996e+06	5.00539e+06	2.7073e+06	5.08118e+06	3.76973e+06	3.27962e+06	22.1122	21.7491	-0.363122	0.339761	1742	0.595406
Q9ULD0	OGDHL	OGDHL		117669	116841	119688	120590	87530.8	16.8492	16.6671	-0.182172	0.339814	1743	0.595406
Q8N122	RPTOR	RPTOR	381071	342297	361129	404034	483216	355732	18.5055	18.6782	0.172764	0.340644	1744	0.596247
Q9Y4P3	TBL2	TBL2	571762	377902	507643	576260	658369	530477	18.9556	19.1811	0.22555	0.340821	1745	0.596247
P52565	GDIR1	ARHGDIA	2.38732e+07	2.24858e+07	1.9707e+07	2.4353e+07	2.3298e+07	1.60379e+07	24.4301	24.2293	-0.200779	0.34088	1746	0.596247
P46379	BAG6	BAG6	772907	710761	697376	764020	776159	510459	19.4899	19.2952	-0.194715	0.341256	1747	0.596367
Q9NVJ2	ARL8B	ARL8B	9.05066e+06	8.55515e+06	8.15388e+06	8.80161e+06	9.10813e+06	6.07563e+06	23.0427	22.856	-0.186629	0.341339	1748	0.596367
O15126	SCAM1	SCAMP1	1.16862e+06	1.33508e+06	1.07221e+06	1.26274e+06	2.21076e+06	1.01727e+06	20.2062	20.6222	0.416051	0.341972	1749	0.597132
Q02218	ODO1	OGDH	3.58329e+06	3.51434e+06	2.91686e+06	3.11547e+06	3.32062e+06	2.49518e+06	21.6464	21.4715	-0.174813	0.342536	1750	0.597639
P36776	LONM	LONP1	1.08792e+06	1.03545e+06	1.11226e+06	1.10762e+06	1.12489e+06	868983	20.0503	19.9271	-0.123204	0.342923	1751	0.597639
Q9UHA4	LTOR3	LAMTOR3	862696	921413	863433	872475	920547	665920	19.7472	19.5974	-0.149765	0.34299	1752	0.597639
P0DN79	CBSL	CBS	528380	564407	1.08204e+06	1.23662e+06	1.28941e+06	1.02228e+06	19.702	20.1405	0.438567	0.343045	1753	0.597639
P99999	CYC	CYCS	827048	816796	702530	1.9414e+06	697064	500925	20.0318	19.1922	-0.839615	0.343809	1754	0.598628
Q15814	TBCC	TBCC	689828	496749	655505	709365	617662	477657	19.2829	19.0629	-0.219965	0.344527	1755	0.599536
Q14126	DSG2	DSG2	303391	282001	252979	267455	307803	283171	18.0767	18.1727	0.0960422	0.345488	1756	0.600048
O60832	DKC1	DKC1	220241	273835	294318	313320	353287	278447	18.0713	18.269	0.197639	0.345552	1757	0.600048
P04844	RPN2	RPN2	4.18101e+06	3.51832e+06	3.85284e+06	4.4039e+06	5.94982e+06	3.65306e+06	21.9276	22.195	0.267433	0.345723	1758	0.600048
P19338	NUCL	NCL	2.24561e+07	2.18705e+07	2.14505e+07	2.40265e+07	2.32193e+07	1.75706e+07	24.4203	24.2817	-0.138563	0.345795	1759	0.600048
Q8WU79	SMAP2	SMAP2	239058	209809	182747	274656	228942	136961	17.7896	17.4811	-0.30848	0.345804	1760	0.600048
Q8WXA3	RUFY2	RUFY2	170403	158782	153557	176573	172991	115488	17.3306	17.1381	-0.192506	0.346088	1761	0.600201
P29144	TPP2	TPP2	551840	500234	507555	627751	559995	387942	19.0608	18.8544	-0.20634	0.347876	1762	0.602959
O60925	PFD1	PFDN1	327384	282499	274847	352953	313913	219864	18.2392	18.0259	-0.213335	0.348251	1763	0.603266
P78527	PRKDC	PRKDC	1.08003e+07	9.48967e+06	1.0703e+07	1.19582e+07	1.08978e+07	8.21206e+06	23.3562	23.1878	-0.168385	0.349462	1764	0.604694
P51808	DYLT3	DYNLT3	596745	522948	494877	537453	563039	371033	19.0373	18.8332	-0.204088	0.349471	1765	0.604694
Q5W111	SPRY7	SPRYD7	250807	231527	185144	229311	218451	179066	17.7744	17.6007	-0.173754	0.350081	1766	0.605406
Q15063	POSTN	POSTN	271190	158741	506497	567262	682795	419106	18.5201	19.0716	0.551489	0.350594	1767	0.605951
P07951	TPM2	TPM2	212869	306678	169336	420349	601943	243128	18.0811	18.6887	0.607585	0.351873	1768	0.607637
Q9UHB9	SRP68	SRP68	2.19277e+06	1.98722e+06	1.90467e+06	2.11991e+06	2.14002e+06	1.50446e+06	20.968	20.7973	-0.170711	0.35198	1769	0.607637
P54687	BCAT1	BCAT1	996852	943149	1.07227e+06	1.30316e+06	1.09268e+06	716832	20.0411	19.7872	-0.253901	0.352235	1770	0.607637
P00491	PNPH	PNP	3.69833e+06	3.30703e+06	4.6966e+06	4.98949e+06	4.14754e+06	2.58568e+06	21.9926	21.6829	-0.30974	0.352366	1771	0.607637
Q96HY6	DDRGK	DDRGK1	224280	284472	243108	289644	244497	224475	17.9902	17.8391	-0.151096	0.352716	1772	0.607898
Q15691	MARE1	MAPRE1	1.06591e+07	1.08999e+07	1.03666e+07	1.60757e+07	1.1444e+07	7.6043e+06	23.5166	23.1832	-0.333415	0.352949	1773	0.607955
A0FGR8	ESYT2	ESYT2	539411	348592	207302	247844	717124	306336	18.3572	18.965	0.607835	0.353674	1774	0.608861
O15260	SURF4	SURF4	749490	507140	658999	853778	1.21944e+06	615624	19.4011	19.8074	0.406249	0.35449	1775	0.609643
Q86V81	THOC4	ALYREF	3.97655e+06	3.77277e+06	1.06872e+07	9.51708e+06	4.04935e+06	4.23291e+06	22.7365	21.9816	-0.754937	0.354527	1776	0.609643
Q9BUL8	PDC10	PDCD10	397037	376178	338354	417156	388803	296341	18.5439	18.386	-0.157849	0.355382	1777	0.610341
O14523	C2C2L	C2CD2L	277493	330154	220293	259280	255535	211207	18.0522	17.8323	-0.219949	0.355469	1778	0.610341
Q15274	NADC	QPRT	1.31994e+06	1.24132e+06	962862	1.0608e+06	1.12548e+06	860016	20.1285	19.9211	-0.207397	0.355622	1779	0.610341
O75131	CPNE3	CPNE3	3.0111e+06	2.73728e+06	3.44987e+06	3.87661e+06	3.41121e+06	1.86643e+06	21.6403	21.3315	-0.308833	0.355733	1780	0.610341
Q9H2D6	TARA	TRIOBP	414283	340714	447120	539800	632298	423969	18.7322	19.0105	0.278298	0.356142	1781	0.610652
Q16531	DDB1	DDB1	4.2921e+06	3.97315e+06	4.0114e+06	4.32023e+06	4.33518e+06	3.16306e+06	21.9844	21.8381	-0.14629	0.356314	1782	0.610652
P61006	RAB8A	RAB8A	478381	499921	436478	475762	494008	351585	18.8504	18.6896	-0.160764	0.356873	1783	0.611267
Q9UBS4	DJB11	DNAJB11	1.52244e+06	1.54281e+06	1.43567e+06	1.56934e+06	2.34134e+06	1.33841e+06	20.5333	20.8112	0.27785	0.357377	1784	0.611677
P18031	PTN1	PTPN1	3.79441e+06	3.86487e+06	2.97611e+06	3.15622e+06	3.39849e+06	2.65441e+06	21.7173	21.5292	-0.18809	0.357705	1785	0.611677
Q07343	PDE4B	PDE4B	365873	352674	305201	369221	353703	274556	18.4097	18.261	-0.14873	0.357713	1786	0.611677
P22307	NLTP	SCP2	1.04298e+06	1.00964e+06	1.08944e+06	1102093	1.04911e+06	999498	20.017	19.9662	-0.0508347	0.358226	1787	0.612212
Q8N6M0	OTU6B	OTUD6B	77255.8	58856.8		68893.4	68726.6	41398.2	16.0603	15.7488	-0.311565	0.359003	1788	0.613197
P35241	RADI	RDX	247609	227661	51040.4	149138	348966	168426	17.3655	17.9809	0.615415	0.35939	1789	0.613514
Q9GZY8	MFF	MFF	2.30352e+06	2.15001e+06	1.8271e+06	2.151e+06	2.18174e+06	1.50588e+06	21.0074	20.8143	-0.193121	0.3603	1790	0.614723
Q9BWS9	CHID1	CHID1	543019	526019	522234	574541	592244	540084	19.0465	19.1109	0.0643843	0.360893	1791	0.614963
Q9GZS3	WDR61	SKIC8	323059	292535	292945	280784	317088	196501	18.1817	17.9703	-0.211455	0.360902	1792	0.614963
Q14157	UBP2L	UBAP2L	2.62093e+06	2.63699e+06	2.60156e+06	3.10578e+06	2.86599e+06	1.90076e+06	21.3864	21.1846	-0.201862	0.361044	1793	0.614963
P50213	IDH3A	IDH3A	2.4889e+06	2.48094e+06	2.03884e+06	2.1643e+06	2.38208e+06	1599160	21.129	20.9248	-0.204174	0.361649	1794	0.615651
P46782	RS5	RPS5	1.00625e+07	1.0131e+07	1.22602e+07	1.39675e+07	1.0646e+07	9.60557e+06	23.4683	23.2715	-0.196753	0.363141	1795	0.617845
P53004	BIEA	BLVRA	3.86686e+06	3.61326e+06	3.30962e+06	3.2614e+06	3.6049e+06	2.71331e+06	21.7442	21.5911	-0.153099	0.364114	1796	0.618857
O15270	SPTC2	SPTLC2	125224	108441	105321	115650	120742	74774.9	16.7944	16.5769	-0.217417	0.364555	1797	0.618857
O75643	U520	SNRNP200	5.64204e+06	5.06879e+06	5.63507e+06	6.20305e+06	5.86532e+06	4.09204e+06	22.4266	22.2473	-0.179225	0.364656	1798	0.618857
P19404	NDUV2	NDUFV2	1.59935e+06	1.4402e+06	1.3544e+06	1.6282e+06	1530287	1.18797e+06	20.5218	20.3742	-0.147597	0.364743	1799	0.618857
Q9NYI0	PSD3	PSD3	192894	143546	101884	118406	132616	75069.4	17.0866	16.664	-0.422573	0.364749	1800	0.618857
P05198	IF2A	EIF2S1	2.32517e+06	2.1733e+06	2.23109e+06	2.33078e+06	2.38707e+06	1.69494e+06	21.1111	20.9608	-0.150285	0.365097	1801	0.619103
Q15437	SC23B	SEC23B	154966	130780	134586	175356	153841	96285.2	17.1842	16.9323	-0.2519	0.366004	1802	0.620298
Q9BXL6	CAR14	CARD14	247865	146798	228661	243384	173327	187288	17.7252	17.4601	-0.265086	0.366331	1803	0.620507
P13645	K1C10	KRT10	2.02604e+08	1.54442e+08	2.92191e+08	3.83972e+08	2.2968e+08	1.17173e+08	27.9445	27.3697	-0.574738	0.366734	1804	0.620846
Q9UDW1	QCR9	UQCR10	152734	103799	121913	538659	91273.6	50769.6	17.8067	16.116	-1.69076	0.367537	1805	0.62186
P61221	ABCE1	ABCE1	1.20061e+06	940798	995460	983113	1.0567e+06	738050	19.9742	19.7754	-0.198855	0.367923	1806	0.622168
O43505	B4GA1	B4GAT1	265808	245579	183427	216428	307162	223676	17.7975	18.0179	0.220436	0.368152	1807	0.622211
Q13586	STIM1	STIM1	76168.8	70841.4	78864.1	84548.7	103576	72665.6	16.2439	16.4272	0.183318	0.368615	1808	0.622649
P23352	KALM	ANOS1	2.39967e+06	2.29517e+06	3.36186e+06	3.65385e+06	2.70335e+06	2.03842e+06	21.4813	21.177	-0.304312	0.368986	1809	0.622931
P49721	PSB2	PSMB2	1.86613e+06	1.47386e+06	1.62216e+06	2.06289e+06	1.82334e+06	1.08657e+06	20.7441	20.4725	-0.271533	0.369895	1810	0.624084
Q9Y639	NPTN	NPTN	3.6143e+06	3.55132e+06	3.05226e+06	3417556	3.59963e+06	2.36697e+06	21.7009	21.5085	-0.192382	0.37022	1811	0.624084
Q96DV4	RM38	MRPL38	341120	286841	318327	288818	314844	243923	18.2362	18.0919	-0.144317	0.370329	1812	0.624084
Q00796	DHSO	SORD	537627	504477	429784	379056	460674	329646	18.8198	18.5921	-0.227752	0.370961	1813	0.624084
O60443	DFNA5	GSDME	1.37952e+06	1.24133e+06	781566	862404	1.55673e+06	1.09651e+06	20.0241	20.3393	0.315268	0.37128	1814	0.624084
O75787	RENR	ATP6AP2	715714	592339	576285	690102	664496	457608	19.2958	19.0978	-0.198053	0.371359	1815	0.624084
Q5T6X5	GPC6A	GPRC6A	9682850	9260196	8440496	10182712	11739541	9042890	23.1629	23.3089	0.145927	0.371426	1816	0.624084
O94906	PRP6	PRPF6	5.803e+06	4.89511e+06	5.28142e+06	6.31736e+06	5.68052e+06	4.13335e+06	22.4103	22.2264	-0.183949	0.371499	1817	0.624084
Q00610	CLH1	CLTC	2.45095e+08	2.22995e+08	2.32727e+08	2.54834e+08	2.48309e+08	1.85574e+08	27.8319	27.6927	-0.139179	0.371934	1818	0.624084
Q5T0N5	FBP1L	FNBP1L	525038	499898	512210	612205	551198	405556	19.0355	18.8678	-0.167682	0.37221	1819	0.624084
P43378	PTN9	PTPN9	944554	883877	909307	1.02449e+06	950427	800214	19.8432	19.7395	-0.103706	0.372326	1820	0.624084
P31146	COR1A	CORO1A	2.75169e+06	2.65178e+06	2.37094e+06	2.75385e+06	2.72178e+06	2.04651e+06	21.3278	21.185	-0.142724	0.372523	1821	0.624084
P13746	1A11	HLA-A	661943	618038	247625	285517	634845	598733	18.79	19.2344	0.444371	0.372678	1822	0.624084
P48735	IDHP	IDH2	9.68011e+06	8.82881e+06	8.68387e+06	9.39631e+06	9.34875e+06	7.72358e+06	23.1249	23.0252	-0.099754	0.372919	1823	0.624084
Q9HA64	KT3K	FN3KRP	458484	499023	634844	583036	517543	441389	19.0528	18.8711	-0.18177	0.37299	1824	0.624084
O95782	AP2A1	AP2A1	1.34076e+07	1.25745e+07	1.30472e+07	1.5286e+07	1.39954e+07	1.02537e+07	23.6949	23.5314	-0.163427	0.373056	1825	0.624084
P08133	ANXA6	ANXA6	9.13339e+06	7.29211e+06	7.24464e+06	7.61829e+06	1.53635e+07	9.86255e+06	22.8991	23.5884	0.689284	0.0573149	644	0.271801
P45954	ACDSB	ACADSB	120404	146526	139173	129840	142702	87388.1	17.0317	16.8118	-0.21988	0.374158	1827	0.625155
Q9Y678	COPG1	COPG1	9.48845e+06	8.96346e+06	8.7178e+06	9.56375e+06	9.62055e+06	7.06776e+06	23.1306	22.9923	-0.138257	0.374192	1828	0.625155
Q9Y210	TRPC6	TRPC6	7.86771e+06	7.88753e+06	7.43156e+06	8972883	8647769	8424149	22.9388	23.0251	0.0863717	0.3749	1829	0.625467
Q96T23	RSF1	RSF1	7.86771e+06	7.88753e+06	7.43156e+06	8972883	8647769	8424149	22.9388	23.0251	0.0863717	0.3749	1830	0.625467
O43252	PAPS1	PAPSS1	5.76644e+06	5.24513e+06	5.58545e+06	6.41498e+06	5.92993e+06	4.37497e+06	22.4559	22.2968	-0.159056	0.374994	1831	0.625467
Q96GC5	RM48	MRPL48	98783.4	189068	172951	171325	125068	130721	17.2699	16.9646	-0.305263	0.375877	1832	0.626598
Q9Y2G8	DJC16	DNAJC16	15247.6			14524.6	17663.2	60694.2	13.8617	15.2578	1.39611	0.376132	1833	0.626681
P51911	CNN1	CNN1	7.44075e+06	7.53147e+06	6.15221e+06	6.87698e+06	8.55688e+06	6.84997e+06	22.739	22.8771	0.138072	0.376417	1834	0.626814
Q5TF21	SOGA3	SOGA3	5.28405e+06	4.89758e+06	4.60489e+06	5.28852e+06	5.29181e+06	3.61019e+06	22.2589	22.0857	-0.173201	0.376859	1835	0.627183
P26583	HMGB2	HMGB2	176661	162909	270612	318783	179041	173774	17.8253	17.4286	-0.396711	0.377049	1836	0.627183
Q92990	GLMN	GLMN	123289	121286	163983	141888	103519	136141	17.0702	16.8706	-0.199612	0.377836	1837	0.627793
Q15404	RSU1	RSU1	174065	150024	121116	105735	86287.9	135164	17.0715	16.7566	-0.314903	0.377995	1838	0.627793
Q8IWA5	CTL2	SLC44A2	599409	517967	395068	500096	525097	293068	18.9406	18.642	-0.298554	0.378033	1839	0.627793
P02794	FRIH	FTH1	2.40102e+06	2.83358e+06	1.95815e+06	4.04417e+06	2.3807e+06	1.87117e+06	21.4217	21.0197	-0.402077	0.378707	1840	0.628572
P62249	RS16	RPS16	2.61182e+07	2.58998e+07	2.58508e+07	3.17631e+07	2.75639e+07	2.16632e+07	24.7081	24.553	-0.155141	0.37946	1841	0.629479
P82914	RT15	MRPS15	7.1883e+06	5.90843e+06	5.76436e+06	6.75136e+06	6.51888e+06	4.87083e+06	22.6103	22.4412	-0.169115	0.379694	1842	0.629525
Q14008	CKAP5	CKAP5	5.91948e+06	5.42103e+06	5.44764e+06	6.42013e+06	6.01261e+06	4.3923e+06	22.4681	22.3108	-0.157375	0.380705	1843	0.630859
Q9UI14	PRAF1	RABAC1	240517	223068	155291	168698	184239	144044	17.5871	17.3246	-0.262475	0.381301	1844	0.631504
Q16576	RBBP7	RBBP7	194033	186030	176562	214031	199869	144977	17.5557	17.3956	-0.160137	0.381918	1845	0.631873
Q8NHH9	ATLA2	ATL2	58901	56621.4	160453	96322.9	21644	83960.7	16.5061	15.6883	-0.817785	0.382149	1846	0.631873
Q9BRT3	MIEN1	MIEN1	125210	114021	97202.6	73025.5	97795.6	69504.2	16.6434	16.3521	-0.291282	0.38262	1847	0.631873
Q8N111	CEND	CEND1	146124	136188	176807	557162	119249	90364.7	17.9549	16.6774	-1.27749	0.382706	1848	0.631873
Q9NTK5	OLA1	OLA1	6.3378e+06	5.91223e+06	5.79959e+06	6.64779e+06	6.56586e+06	4.31528e+06	22.5579	22.3753	-0.18253	0.382754	1849	0.631873
Q9BX68	HINT2	HINT2	164103	157977	131782	166495	171005	79480	17.2427	16.9344	-0.308371	0.382765	1850	0.631873
O00534	VMA5A	VWA5A	1.38037e+06	1.38101e+06	1.19446e+06	1.31921e+06	1.72789e+06	1.23296e+06	20.3308	20.4976	0.166825	0.383266	1851	0.63207
P67809	YBOX1	YBX1	1.41946e+07	1.50893e+07	1.42382e+07	1.88282e+07	1.62784e+07	9.89027e+06	23.8939	23.6413	-0.252555	0.383298	1852	0.63207
P15170	ERF3A	GSPT1	55610.7	155454	190972	45389.2	173761	156596	16.7713	17.3337	0.562376	0.383924	1853	0.632567
P53990	IST1	IST1	1.77962e+06	1.35664e+06	1.62616e+06	1.66274e+06	1.66463e+06	1.13845e+06	20.6153	20.4186	-0.196723	0.384014	1854	0.632567
O95182	NDUA7	NDUFA7	353004	420648	377381	507648	406396	307477	18.6616	18.4453	-0.216297	0.385525	1855	0.634713
P10155	RO60	RO60	764343	745889	648399	717910	860691	698989	19.4559	19.5728	0.116914	0.386467	1856	0.635903
O75915	PRAF3	ARL6IP5	1.48254e+06	946177	1.01305e+06	1.38929e+06	2.29407e+06	989371	20.2039	20.6468	0.442872	0.386664	1857	0.635903
O95394	AGM1	PGM3	1.00431e+06	948275	865286	890044	878772	884654	19.8222	19.75	-0.0722262	0.387104	1858	0.636285
Q14738	2A5D	PPP2R5D	1.40348e+06	1.09678e+06	1.15294e+06	1.24219e+06	1.56563e+06	1.18163e+06	20.223	20.3896	0.166566	0.387558	1859	0.636687
Q8IXI2	MIRO1	RHOT1	526299	449462	436846	519898	511694	325153	18.882	18.6746	-0.207438	0.388412	1860	0.637747
P12956	XRCC6	XRCC6	1.12886e+07	1.07164e+07	1.08026e+07	1.16698e+07	1.16455e+07	8.78183e+06	23.4066	23.284	-0.122575	0.389027	1861	0.638415
P62857	RS28	RPS28	1.32572e+06	1.33704e+06	1.17908e+06	1.78016e+06	2.52223e+06	1.17073e+06	20.4227	20.8163	0.393696	0.389618	1862	0.639041
Q6UXN9	WDR82	WDR82	326598	325146	329882	342729	173373	371407	18.3369	18.0553	-0.281544	0.389928	1863	0.639062
P23634	AT2B4	ATP2B4	4.12544e+06	4.15124e+06	2.7911e+06	3.274e+06	4.98568e+06	3.49207e+06	21.7737	22.0152	0.241529	0.39005	1864	0.639062
P07858	CATB	CTSB	8.38731e+06	8.23318e+06	8.09243e+06	8.63656e+06	1.03484e+07	7.84063e+06	22.9912	23.1166	0.125403	0.390759	1865	0.639713
Q15738	NSDHL	NSDHL	1.73781e+06	1.5514e+06	1.64771e+06	1.70755e+06	1.78064e+06	1.15439e+06	20.6637	20.4849	-0.178778	0.390866	1866	0.639713
Q9H4D0	CSTN2	CLSTN2	74479.8	69076.4	46039.7	66290.9	115502	53205.5	15.9651	16.3642	0.399016	0.391398	1867	0.64024
Q8WUB8	PHF10	PHF10	574401	440822	392431	585740	507530	307056	18.9268	18.6357	-0.291089	0.391699	1868	0.64039
P60891	PRPS1	PRPS1	5.00748e+06	4.38426e+06	4.25526e+06	3.74323e+06	4.29837e+06	3.52257e+06	22.0518	21.8989	-0.152862	0.392566	1869	0.64144
P42574	CASP3	CASP3	843064	849675	647053	885219	1.25121e+06	712726	19.6209	19.9053	0.284446	0.392761	1870	0.64144
P04080	CYTB	CSTB	1.2707e+06	1.27099e+06	917283	1.07253e+06	1.10612e+06	881039	20.1116	19.9223	-0.189284	0.393758	1871	0.642724
P20962	PTMS	PTMS	655797	508572	832869	2.75996e+06	662030	180442	20.1817	18.6843	-1.49741	0.39417	1872	0.643013
Q13618	CUL3	CUL3	2.70732e+06	2.39266e+06	2.47224e+06	2.72221e+06	2.72583e+06	1.86572e+06	21.2954	21.1305	-0.164811	0.394356	1873	0.643013
P11182	ODB2	DBT	172726	150313	134584	160827	259424	129159	17.2383	17.5679	0.329566	0.395141	1874	0.643853
O14576	DC1I1	DYNC1I1	1.76481e+06	1.83223e+06	1.33122e+06	1.61129e+06	1.65415e+06	1.20375e+06	20.6408	20.4465	-0.194239	0.39539	1875	0.643853
Q9ULH0	KDIS	KIDINS220	4.57788e+06	1.52925e+07	4.47569e+06	4.3451e+06	3.89215e+06	2.70011e+06	22.7741	21.6523	-1.12176	0.395504	1876	0.643853
A0AVT1	UBA6	UBA6	2.35391e+06	2.03043e+06	2.03187e+06	2.41075e+06	2.96821e+06	2.05162e+06	21.0735	21.2592	0.185721	0.396634	1877	0.64535
P30049	ATPD	ATP5F1D	4.00314e+06	4.03024e+06	3.68491e+06	4.34e+06	4.29342e+06	2.77885e+06	21.9368	21.7537	-0.183071	0.397367	1878	0.646154
P61916	NPC2	NPC2	1.08734e+06	974357	681522	823489	1.353e+06	825695	19.7662	20.055	0.28887	0.397805	1879	0.646154
Q9Y394	DHRS7	DHRS7	339077	263592	142990	353592	524856	239249	18.0681	18.5434	0.475323	0.397987	1880	0.646154
O15069	NACAD	NACAD	581260	498008	369544	396483	414675	367439	18.8154	18.577	-0.238402	0.398068	1881	0.646154
P31153	METK2	MAT2A	757574	895664	829812	705735	603791	819162	19.6046	19.4405	-0.164119	0.398187	1882	0.646154
Q96PY5	FMNL2	FMNL2	341129	338029	574300	652554	389603	332687	18.8621	18.4622	-0.399907	0.398716	1883	0.646444
P63000	RAC1	RAC1	7.56784e+06	7.08886e+06	6.61978e+06	7.76817e+06	7.59709e+06	5.52491e+06	22.7918	22.6455	-0.146284	0.399001	1884	0.646444
P84243	H33	H3-3A; H3-3B	7.17049e+07	8.33204e+07	105044193	1.32918e+08	7.97224e+07	7.86904e+07	26.5499	26.2391	-0.310795	0.399247	1885	0.646444
P10114	RAP2A	RAP2A	492969	449704	432238	497327	496466	337210	18.8363	18.6691	-0.167206	0.399656	1886	0.646444
Q53HC0	CCD92	CCDC92	213553	254921	178016	198199	190750	185488	17.6881	17.5213	-0.166774	0.399995	1887	0.646444
P54819	KAD2	AK2	758279	892798	888283	1.10115e+06	866304	741512	19.7957	19.6167	-0.179038	0.400474	1888	0.646444
Q5JWF2	GNAS1	GNAS	1.37372e+06	1.28617e+06	1.12906e+06	1.551e+06	1.94408e+06	1.21392e+06	20.3484	20.5906	0.242185	0.400515	1889	0.646444
Q86VN1	VPS36	VPS36	480085	428601	530621	421171	474060	358209	18.8272	18.6667	-0.160551	0.400542	1890	0.646444
Q13510	ASAH1	ASAH1	6.85494e+06	6.83214e+06	5.52641e+06	5.68928e+06	8.2625e+06	5.88717e+06	22.5698	22.7543	0.184462	0.400903	1891	0.646444
Q9H4A4	AMPB	RNPEP	688561	563619	570164	611419	713104	605597	19.2148	19.3307	0.115929	0.400945	1892	0.646444
P13987	CD59	CD59	537577	432548	532779	554543	808006	444011	18.9724	19.2558	0.283399	0.400992	1893	0.646444
Q15029	U5S1	EFTUD2	3.32611e+06	3.3354e+06	3.16223e+06	3.55887e+06	3.52104e+06	2.58601e+06	21.6739	21.542	-0.131812	0.401115	1894	0.646444
Q9BXJ3	C1QT4	C1QTNF4	618681	601787	447588	302439	656534	546747	18.9101	19.1985	0.288415	0.401325	1895	0.646444
Q2M389	WASC4	WASHC4	82874.7	95219.9	61980.2	74440.7	79039.3	53773.6	16.2628	16.019	-0.243736	0.40174	1896	0.646444
Q8NBJ4	GOLM1	GOLM1	105356	126950	89129.2	119534	175007	96343.2	16.7503	17.0498	0.299475	0.401804	1897	0.646444
P01116	RASK	KRAS	91322	129731	422964		48159.5	113641	17.7118	16.3039	-1.40792	0.402053	1898	0.646444
Q12888	TP53B	TP53BP1	8.727e+06	7.61479e+06	1.15502e+07	2.20619e+07	9.11195e+06	6.48126e+06	23.5741	22.8944	-0.67968	0.402075	1899	0.646444
O60613	SEPTIN15	SEPTIN15	72141.4	62998.4	70813.2	52985.2	137902	45799.5	15.9822	16.487	0.504757	0.402176	1900	0.646444
Q9ULA0	DNPEP	DNPEP	174835	204575	195419	236399	243285	41146.6	17.6297	17.1177	-0.512024	0.402736	1901	0.646999
P42025	ACTY	ACTR1B	1.35244e+06	483005	511052	547140	537396	305693	19.4645	18.6853	-0.779125	0.402944	1902	0.646999
P35232	PHB	PHB1	1.28889e+07	1.23367e+07	1.12509e+07	1.29367e+07	1.28604e+07	9.76587e+06	23.5584	23.4315	-0.126894	0.403712	1903	0.647796
Q6PD74	AAGAB	AAGAB	95542.6	95368.1	102638	102025	101331	86159	16.5936	16.5165	-0.0771356	0.403865	1904	0.647796
P09132	SRP19	SRP19	111615	144575	107578	154869	133332	81898.7	16.9844	16.7155	-0.268838	0.404836	1905	0.648948
P47897	SYQ	QARS1	1.9899e+06	1.78578e+06	1.69865e+06	2.03576e+06	1.99539e+06	1.3082e+06	20.8404	20.6556	-0.184797	0.405008	1906	0.648948
P19021	AMD	PAM	213751	194424	260921	259357	232808	174307	17.8245	17.6351	-0.189389	0.40556	1907	0.649491
Q5T4S7	UBR4	UBR4	2.97674e+06	2.64516e+06	2.25628e+06	2.67533e+06	2.75106e+06	1.88465e+06	21.3312	21.1444	-0.186861	0.40627	1908	0.649656
Q9BX70	BTBD2	BTBD2	1.85195e+06	2.35194e+06	3.11682e+06	3.44485e+06	2.31382e+06	2.0525e+06	21.3599	21.058	-0.301932	0.406349	1909	0.649656
Q0VGL1	LTOR4	LAMTOR4	463020	371143	366246	393415	387855	341717	18.6041	18.4767	-0.12737	0.406572	1910	0.649656
P81605	DCD	DCD	275405	135985	147517	538033	139774	148948	18.0651	17.1393	-0.925734	0.406636	1911	0.649656
P43490	NAMPT	NAMPT	522773	541138	475719	485238	520742	420416	18.9494	18.8441	-0.105318	0.406776	1912	0.649656
Q93034	CUL5	CUL5	1.61001e+06	1.50763e+06	1.40914e+06	1.79592e+06	1.68971e+06	1.0358e+06	20.5921	20.3781	-0.214013	0.407137	1913	0.649656
Q12979	ABR	ABR	665750	575823	580243	669945	656541	453656	19.2487	19.0824	-0.166351	0.407152	1914	0.649656
P11233	RALA	RALA	4.42902e+06	4.12338e+06	3.51146e+06	3986198	4.18077e+06	2.98464e+06	21.9361	21.7726	-0.163457	0.407574	1915	0.649891
Q9NVG8	TBC13	TBC1D13	238852	187417	188133	215363	210284	160203	17.6623	17.4991	-0.163279	0.407725	1916	0.649891
O75487	GPC4	GPC4	202232	146298	155792	172189	215547	166433	17.3678	17.5431	0.175384	0.409543	1917	0.652448
O43809	CPSF5	NUDT21	1.02542e+06	925461	811845	1.33609e+06	959852	759340	19.9668	19.7133	-0.253476	0.410191	1918	0.653141
P62736	ACTA	ACTA2	932409	862684	739707	965059	919076	609489	19.7389	19.5437	-0.195118	0.411264	1919	0.654508
Q9UKK9	NUDT5	NUDT5	92018.6	79389.8	68684	80174	130580	67342.2	16.2889	16.5946	0.305658	0.411793	1920	0.655008
O00487	PSDE	PSMD14	1.89557e+06	1.98766e+06	1.39306e+06	1.91645e+06	1.75152e+06	1.43019e+06	20.7781	20.6014	-0.176739	0.412964	1921	0.656529
Q9NQW7	XPP1	XPNPEP1	3.11809e+06	2.87317e+06	2.60984e+06	2.99535e+06	3.03321e+06	2.22404e+06	21.4672	21.3259	-0.141304	0.413271	1922	0.656675
Q14993	COJA1	COL19A1	224950	184845	395791	455978	280090	159653	18.2668	17.7463	-0.52048	0.414084	1923	0.657428
P27105	STOM	STOM	633937	635377	316872	329570	689306	529596	18.8695	19.2172	0.347669	0.41454	1924	0.657428
P35268	RL22	RPL22	1.22455e+07	1.19887e+07	1.47916e+07	1.51018e+07	1.2844e+07	1.1923e+07	23.6899	23.5619	-0.127948	0.414745	1925	0.657428
P11216	PYGB	PYGB	2.02758e+07	1.86184e+07	1.78559e+07	1.93529e+07	2.00795e+07	1.46246e+07	24.1814	24.0486	-0.132845	0.414784	1926	0.657428
Q9UNF0	PACN2	PACSIN2	1.91548e+06	1.69169e+06	1.93325e+06	1.92423e+06	2.07687e+06	1.07688e+06	20.8316	20.5886	-0.243008	0.414987	1927	0.657428
P53634	CATC	CTSC	87392.7	110352	101989	106443	121714	99721.5	16.6317	16.7565	0.124778	0.415036	1928	0.657428
P36957	ODO2	DLST	4.45344e+06	4.35898e+06	3.78013e+06	4.4965e+06	4.46751e+06	3.27474e+06	22.0266	21.8843	-0.142248	0.415901	1929	0.658457
O95758	PTBP3	PTBP3	423719	415173	433979	474299	507965	424157	18.7366	18.8302	0.0935723	0.416126	1930	0.658471
P08865	RSSA	RPSA	1.47191e+07	1.42237e+07	1.5621e+07	1.54119e+07	1.54793e+07	1.27724e+07	23.8379	23.7518	-0.0860383	0.416362	1931	0.658502
Q8NCA5	FA98A	FA98A	277799	322929	340285	337937	349168	197735	18.2865	18.0609	-0.225602	0.417221	1932	0.659357
Q15019	SEPTIN2	SEPTIN2	4.09204e+06	3.67148e+06	3.0903e+06	3.19082e+06	4693101	3.31616e+06	21.7435	21.9332	0.189722	0.417334	1933	0.659357
O14880	MGST3	MGST3	1.50504e+07	1.3556e+07	1.45205e+07	1.56505e+07	1.52572e+07	1.19448e+07	23.8088	23.6972	-0.111548	0.418516	1934	0.660861
Q92542	NICA	NCSTN	1.52062e+06	1.3256e+06	1.21544e+06	1.31821e+06	1.93981e+06	1.19534e+06	20.3591	20.5801	0.220964	0.418718	1935	0.660861
P54136	SYRC	RARS1	4.69277e+06	4.27134e+06	4.37316e+06	4.50044e+06	4.66477e+06	3.6389e+06	22.0884	21.9853	-0.10311	0.419751	1936	0.661882
O00151	PDLI1	PDLIM1	8.32842e+06	7.21744e+06	5.32854e+06	5.42432e+06	9.77938e+06	6.16416e+06	22.6485	22.9265	0.277981	0.419799	1937	0.661882
Q8WW12	PCNP	PCNP	384974	383636	332967	266816	419431	46475.7	18.3841	17.8297	-0.554371	0.420155	1938	0.662102
Q9GZT4	SRR	SRR	320478	399305	399070	460937	390239	310751	18.5913	18.419	-0.172268	0.420384	1939	0.662121
Q92610	ZN592	ZNF592	153684096	73931040	152011740	149466368	68377432	132946748	26.9789	26.5849	-0.394002	0.420696	1940	0.662272
P20674	COX5A	COX5A	571978	579538	569785	773504	707071	263304	19.2505	18.8882	-0.362313	0.422529	1941	0.664814
Q8WZA2	RPGF4	RAPGEF4	137953	120095	129806	123932	134707	99288.3	16.9652	16.8361	-0.129058	0.424144	1942	0.667012
Q96HS1	PGAM5	PGAM5	1.23731e+06	1.18172e+06	1.50694e+06	1.56568e+06	1297912	1.18578e+06	20.3888	20.2441	-0.144756	0.425009	1943	0.668027
Q13247	SRSF6	SRSF6	1671066	1.16715e+06	1.81518e+06	1.84764e+06	1.48493e+06	1.33965e+06	20.6322	20.4296	-0.20263	0.425602	1944	0.668584
Q9P0L0	VAPA	VAPA	2.41025e+06	2.1533e+06	1.94115e+06	2.27387e+06	2.36649e+06	1.46897e+06	21.0656	20.871	-0.194586	0.425888	1945	0.668584
O75821	EIF3G	EIF3G	1.06771e+06	1.03533e+06	912177	956765	1.14671e+06	972812	19.9214	20.0153	0.0938771	0.426059	1946	0.668584
P63096	GNAI1	GNAI1	2.44811e+06	1.98579e+06	2.4525e+06	2.59256e+06	2.5009e+06	1.66578e+06	21.1763	20.9905	-0.18583	0.426239	1947	0.668584
Q96AG4	LRC59	LRRC59	2.99948e+06	2.85195e+06	2.84662e+06	3.2017e+06	3.98799e+06	2.69569e+06	21.5044	21.6722	0.167782	0.426607	1948	0.66863
P60983	GMFB	GMFB	205090	165223	232202	220137	164026	203214	17.6499	17.4864	-0.16356	0.426706	1949	0.66863
Q9P0J0	NDUAD	NDUFA13	1.32549e+06	1.26371e+06	1.17412e+06	1.46843e+06	1.36249e+06	996784	20.3189	20.1699	-0.148952	0.427484	1950	0.669505
P62873	GBB1	GNB1	3.9604e+07	3.49889e+07	4.24605e+07	4.45196e+07	4.21544e+07	3.01734e+07	25.2676	25.108	-0.159564	0.428052	1951	0.670051
Q5T1Q4	S35F1	SLC35F1	107827	28358.8	210296	291379	333113	163315	17.2829	17.9212	0.638342	0.428598	1952	0.670563
Q5T9A4	ATD3B	ATAD3B	960850	173678	179834	160742	89863.5	126824	18.4924	16.7253	-1.76713	0.429079	1953	0.67088
P11310	ACADM	ACADM	1.13321e+06	1.05846e+06	993282	1.14368e+06	1.31018e+06	1.03076e+06	20.0455	20.1587	0.11318	0.42924	1954	0.67088
Q96DB5	RMD1	RMDN1	160281	178651	159320	174003	178086	128488	17.3587	17.2259	-0.132778	0.430024	1955	0.671438
Q9Y383	LC7L2	LUC7L2	66886.2	70405.8	37082.6	98989.6	148573	50444.9	16.0605	16.6025	0.542076	0.430037	1956	0.671438
Q9H1E5	TMX4	TMX4	743785	608718	512126	637011	672246	376789	19.2544	19.0006	-0.253812	0.430962	1957	0.672538
O43314	VIP2	PPIP5K2	1.40622e+06	1.11451e+06	960155	1.10151e+06	1.15985e+06	828365	20.1277	19.923	-0.204624	0.431369	1958	0.67283
P62312	LSM6	LSM6	248617	246391	241881	273081	275249	171289	17.9459	17.7684	-0.177458	0.432511	1959	0.673592
P33897	ABCD1	ABCD1	344873	329046	324793	319106	405547	307606	18.3297	18.4439	0.114132	0.432567	1960	0.673592
P63208	SKP1	SKP1	2.21443e+06	2.74962e+06	1.9107e+06	2.52947e+06	3.99701e+06	1.91493e+06	21.1649	21.4952	0.330321	0.432774	1961	0.673592
P55196	AFAD	AFDN	944275	837073	934721	1.32819e+06	869496	869261	19.9474	19.7296	-0.217818	0.432912	1962	0.673592
Q2M2I8	AAK1	AAK1	1.19904e+06	1.14613e+06	1.12694e+06	1.16237e+06	1.23404e+06	901314	20.144	20.026	-0.117935	0.43296	1963	0.673592
Q13015	AF1Q	MLLT11	69214	121582	104103	182336	96703.7	79539.2	16.8643	16.4272	-0.437136	0.433767	1964	0.674503
P54578	UBP14	USP14	4.2262e+06	3.92262e+06	3.8745e+06	4.49195e+06	4.46442e+06	2.8623e+06	21.9773	21.8047	-0.172562	0.434131	1965	0.674726
Q92599	SEPTIN8	SEPTIN8	290724	301442	329866	302959	301039	288887	18.2243	18.1702	-0.0541667	0.435544	1966	0.676271
Q13185	CBX3	CBX3	1.90623e+06	1.76768e+06	1.5208e+06	2.20454e+06	1.93862e+06	1.23575e+06	20.8189	20.598	-0.220909	0.435568	1967	0.676271
Q96L34	MARK4	MARK4	142403	124624	156428	161812	144703	123670	17.1587	17.0339	-0.124861	0.435937	1968	0.676501
P02656	APOC3	APOC3	200959	176532	146634	185360	185370	126340	17.4364	17.2498	-0.186568	0.436346	1969	0.676733
O15144	ARPC2	ARPC2	5.29176e+06	4.61954e+06	4.76718e+06	4.80121e+06	6.48348e+06	4.41412e+06	22.2155	22.3775	0.162041	0.436576	1970	0.676733
P63241	IF5A1	EIF5A	1.52263e+07	1.49329e+07	1.34097e+07	1.61304e+07	1.56114e+07	1.17079e+07	23.8312	23.7034	-0.127788	0.436758	1971	0.676733
P14174	MIF	MIF	716418	1.60118e+06	526996	2.88097e+06	945122	509475	20.449	19.4722	-0.976799	0.43705	1972	0.676733
Q9UPV9	TRAK1	TRAK1	6.3077e+07	4.71569e+07	4.76733e+07	6.13656e+07	6.26231e+07	5.83377e+07	25.7082	25.85	0.141812	0.437195	1973	0.676733
Q9Y3I0	RTCB	RTCB	5.12657e+06	4.82079e+06	4.58319e+06	4.27048e+06	4.81891e+06	3.9149e+06	22.1643	22.0582	-0.106129	0.4388	1974	0.678872
P50453	SPB9	SERPINB9	8.04561e+06	6.84191e+06	5.59739e+06	6.07274e+06	6.85582e+06	4.61721e+06	22.6626	22.4517	-0.210881	0.440149	1975	0.680591
Q9HB21	PKHA1	PLEKHA1	337710	296732	310863	309368	326305	259710	18.2589	18.1606	-0.0983018	0.440356	1976	0.680591
P01111	RASN	NRAS	1.68757e+06	1.63711e+06	1.29659e+06	1.45713e+06	1.57177e+06	1.1494e+06	20.5353	20.3758	-0.159465	0.441174	1977	0.681511
Q96FJ2	DYL2	DYNLL2	1.91628e+06	1.85802e+06	1.8792e+06	5.33963e+06	1.73048e+06	1.55206e+06	21.3901	20.6464	-0.743717	0.441454	1978	0.681598
P20339	RAB5A	RAB5A	2.56945e+06	2.35296e+06	2.17903e+06	2.56212e+06	2.58397e+06	1.75189e+06	21.2041	21.0479	-0.156233	0.441982	1979	0.682068
P31937	3HIDH	HIBADH	185861	199275	189294	207556	215925	126991	17.5768	17.3875	-0.18929	0.442219	1980	0.68209
P67812	SC11A	SEC11A	664492	520176	557331	588491	934306	479787	19.1522	19.4314	0.279244	0.443744	1981	0.683679
O15511	ARPC5	ARPC5	3.28839e+06	3.45484e+06	3.98255e+06	4.22776e+06	3.82103e+06	2.92802e+06	21.834	21.6863	-0.147731	0.443942	1982	0.683679
O15523	DDX3Y	DDX3Y	316166	214028	624606	616354	346542	269552	18.7563	18.2328	-0.523468	0.443982	1983	0.683679
P11586	C1TC	C1TC	2.85986e+06	2.57928e+06	2.79212e+06	3.02621e+06	2.91249e+06	2.33497e+06	21.4244	21.3232	-0.101192	0.444145	1984	0.683679
P13010	XRCC5	XRCC5	1.19233e+07	1.12846e+07	1.10253e+07	1.15769e+07	1.20567e+07	9.3737e+06	23.4492	23.3532	-0.0960108	0.44496	1985	0.684589
P30101	PDIA3	PDIA3	8.00207e+07	8.02877e+07	6.96501e+07	7.72718e+07	9.51874e+07	7.19778e+07	26.1947	26.3167	0.121953	0.44592	1986	0.685339
O94772	LY6H	LY6H	7.47081e+06	6.4342e+06	4.34424e+06	4.29148e+06	8.48734e+06	5.35469e+06	22.426	22.7226	0.296521	0.446322	1987	0.685339
P41240	CSK	CSK	1.10848e+06	1.05423e+06	817871	1.1737e+06	1.03122e+06	821893	19.9862	19.8215	-0.16465	0.446334	1988	0.685339
A6NGN9	IGLO5	IGLON5	932113	895236	1.38665e+06	2.00611e+06	2.43006e+06	1.12169e+06	20.3157	20.7601	0.444447	0.446345	1989	0.685339
Q15904	VAS1	ATP6AP1	178778	121020	158551	143761	158413	99289.1	17.1997	16.9753	-0.224324	0.446712	1990	0.685558
P62851	RS25	RPS25	1.07098e+07	9.83534e+06	1.5412e+07	1.83329e+07	1.20459e+07	9.91821e+06	23.6942	23.3886	-0.305538	0.447143	1991	0.685825
Q9NUQ7	UFSP2	UFSP2	186886	205165	136956	155980	155516	148236	17.3857	17.2125	-0.173186	0.447751	1992	0.685825
Q8N0Z2	ABRA	ABRA	2.42222e+06	2.10261e+06	1.89775e+06	2.4645e+06	3.13551e+06	1.98927e+06	21.0833	21.2891	0.205779	0.44777	1993	0.685825
Q96DT7	ZBT10	ZBTB10	2.18562e+06	1.44347e+06	3.7071e+06	4.38899e+06	2.61242e+06	1.43936e+06	21.4831	20.9501	-0.532982	0.447785	1994	0.685825
P05455	LA	SSB	5.01049e+06	5.09345e+06	4.07423e+06	4.88547e+06	5.17254e+06	3.17243e+06	22.1843	21.9925	-0.191844	0.448047	1995	0.685883
Q9HCU5	PREB	PREB	956147	924919	879679	992868	992485	742210	19.8398	19.7263	-0.113598	0.448553	1996	0.686254
Q76NI1	VKIND	KNDC1	948275	918191	843239	667083	830821	681329	19.6872	19.5282	-0.15905	0.448739	1997	0.686254
O15258	RER1	RER1	659096	575086	572672	728216	1.1675e+06	469933	19.2736	19.643	0.369411	0.449388	1998	0.68656
[truncated: 1,238 more rows]
