# Supplementary material for: Novel Kinesin Family Member 1A Variants Linked to Atypical Parkinsonism Elicit Altered Neuronal Transactive Response DNA Binding Protein 43 kDa Interactions and Dendritic Atrophy
Source: Am J Pathol. 2025 Jun 19;195(11):2161–75. doi: 10.1016/j.ajpath.2025.05.018 (PMC12597689; doi:10.1016/j.ajpath.2025.05.018)
Supplement: Supplemental Table S3 [file mmc3.xlsx]

## Sheet: Supplemental Table S3
Supplemental Table S3. Anti-TDP-43 AP-MS Protein Level Data. Protein lysate collected from control and mutant neurons using a TDP-43 primary antibody which targets the N-terminal of the protein. MS data analysis was performed using Proteome Discoverer (version 3.2) and searched against human SwissProt database using Sequest HT (https://www.uniprot.org/). Peptide spectral matches were filtered usi…
Accession	Description	Gene Symbol	CS03 (1)	CS15 (1)	CS15 (2)	Pitt27 (1)	Pitt27 (2)	Log2 Ctrl	Log2 Mut	Log2FC	T.test	Rank	q-value
P02462	CO4A1	CO4A1	1.18788e+06	1.11942e+06	1.17153e+06	2.23267e+06	2.24143e+06	20.1452	21.0932	0.947961	3.40564e-05	1	0.0680954
O00505	IMA4	WDR13	3.30689e+06	3.36007e+06	3.29894e+06	2.29266e+06	2.26281e+06	21.6636	21.1192	-0.544437	3.86957e-05	2	0.0680954
O43251	RFOX2	FINC	760333	765256	760670	493046	473414	19.5396	18.8824	-0.657244	4.44927e-05	3	0.0680954
Q9NZ32	ARP10	KALRN	1.24186e+06	1.21311e+06	1.22058e+06	801403	812921	20.2246	19.6225	-0.602065	5.09792e-05	4	0.0680954
Q6P9B6	TLDC1	NRP2	395031	396774	375825	86436	74689.4	18.5702	16.2978	-2.27237	6.83682e-05	5	0.0730583
Q9UL25	RAB21	SRCN1	2.53925e+06	2.57384e+06	2.58883e+06	2.00527e+06	2.00926e+06	21.2918	20.9368	-0.355026	8.59005e-05	6	0.0764944
P50454	SERPH	CP51A	1.38848e+07	1.27866e+07	1.31058e+07	2.44853e+07	2.49797e+07	23.6605	24.5599	0.89943	0.000140939	7	0.0818046
P51532	SMCA4	CO1A1	749126	764971	737075	449413	464306	19.5173	18.8014	-0.715892	0.000142922	8	0.0818046
Q6UXI9	NPNT	SNX12	143728	150945	132981	579698	626249	17.1211	19.2017	2.08061	0.000144805	9	0.0818046
O75037	KI21B	PLXA3	902288	892412	919235	573111	546339	19.787	19.0944	-0.692633	0.000153106	10	0.0818046
Q9NP79	VTA1	PCLO	807000	808682	808342	632288	651976	19.624	19.2925	-0.3315	0.000191831	11	0.0931773
Q6IEE7	T132E	SUMO4	136102	139629	139156	95012.5	90527.6	17.0774	16.5014	-0.576025	0.000246041	12	0.10955
Q8N126	CADM3	DJB12	1.84275e+06	1.76252e+06	1.76641e+06	1.13039e+06	1.12523e+06	20.772	20.1051	-0.666892	0.000289075	13	0.110166
P40926	MDHM	GRAP1	6.84277e+07	6.61992e+07	6.74331e+07	5.13629e+07	5.19734e+07	26.0052	25.6228	-0.382475	0.000362863	14	0.110166
O00425	IF2B3	ITA2	5.16364e+06	5.25741e+06	5.12773e+06	3.68707e+06	3.84754e+06	22.3053	21.8451	-0.460234	0.000363391	15	0.110166
P17174	AATC	TI23B	1.63682e+07	1.64385e+07	1.69085e+07	1.03334e+07	1.10101e+07	23.9822	23.3473	-0.634928	0.000395469	16	0.110166
P35813	PPM1A	FBN1	2.11536e+06	2.01899e+06	2.08701e+06	1.42131e+06	1.4012e+06	20.9838	20.4285	-0.555286	0.000400625	17	0.110166
P23381	SYWC	KCC2G	9.85091e+06	9.44623e+06	9.77439e+06	6.84071e+06	6.8908e+06	23.2081	22.711	-0.497153	0.000406007	18	0.110166
Q13332	PTPRS	MYG1	1.51992e+06	1.46388e+06	1.51624e+06	1.04463e+06	1.07117e+06	20.5165	20.0128	-0.503771	0.000411937	19	0.110166
O95989	NUDT3	AIP	2.98196e+06	2.88266e+06	2.9995e+06	1.78188e+06	1.89849e+06	21.4946	20.8114	-0.683161	0.000412376	20	0.110166
Q9H115	SNAB	ZCHC3	7.04559e+06	6.67791e+06	6.77376e+06	4.4582e+06	4.44918e+06	22.704	22.0866	-0.617396	0.000465131	21	0.116986
Q6YP21	KAT3	RRBP1	618441	598374	581029	275654	312580	19.1929	18.166	-1.02684	0.00057565	22	0.116986
P24821	TENA	VW5B2	4.41939e+07	4.93944e+07	5.50072e+07	1.2475e+08	1.33135e+08	25.5619	26.9422	1.3803	0.000575761	23	0.116986
Q92522	H1X	PININ	1.64123e+06	1.61439e+06	1.72569e+06	872773	934693	20.6631	19.7855	-0.877593	0.000592048	24	0.116986
Q9UHV9	PFD2	SL9A6	498141	489256	522136	239156	266560	18.9407	17.948	-0.992738	0.000597499	25	0.116986
Q92841	DDX17	WAC2C	3.27272e+06	3.19663e+06	3.24268e+06	2.22901e+06	2.37604e+06	21.6264	21.1348	-0.491593	0.000627163	26	0.116986
Q9ULP0	NDRG4	SRGP2	2.06003e+06	1.9072e+06	1.91889e+06	897459	966656	20.9039	19.8301	-1.07387	0.000636982	27	0.116986
Q9HCD6	TANC2	EPIPL	145856	146051	151157	103987	108419	17.1722	16.6965	-0.475731	0.000655488	28	0.116986
P09382	LEG1	RN126	180110	190863	196264	604880	687436	17.5286	19.3015	1.7729	0.000701096	29	0.116986
Q96Q04	LMTK3	FA98B	400343	383532	412946	194872	215081	18.6058	17.6451	-0.960712	0.000703934	30	0.116986
P07942	LAMB1	AL1B1	3.28599e+06	4.14306e+06	4.00204e+06	8.91629e+06	8.74966e+06	21.8615	23.0745	1.21297	0.000721778	31	0.116986
Q32P28	P3H1	PLPL6	639169	630631	638075	738260	723144	19.2786	19.4789	0.200351	0.000736869	32	0.116986
Q9UPY6	WASF3	AT8A2	317721	296915	295381	148989	161830	18.2106	17.2457	-0.964856	0.000765848	33	0.116986
Q9UH03	RENBP	RENBP	8.56643e+06	7.99422e+06	8.36938e+06	5.18999e+06	5.29931e+06	22.9864	22.3224	-0.664003	0.000805407	34	0.116986
Q12800	TFCP2	MARK3	182533	184937	182113	131346	140074	17.483	17.0502	-0.43285	0.000826564	35	0.116986
P55145	MANF	CLAP2	919953	936753	942939	684145	722607	19.8318	19.4239	-0.407913	0.00085307	36	0.116986
Q7L775	EPMIP	TRFE	1.03152e+06	1.08742e+06	1.09837e+06	704156	710606	20.0325	19.4321	-0.600331	0.000859002	37	0.116986
P08727	K1C19	AKP8L	4.99931e+06	4.38388e+06	4.47146e+06	7.99225e+06	8.1567e+06	22.1389	22.9449	0.806033	0.000874761	38	0.116986
Q9H1Z4	WDR13	WDR13	4.08488e+06	4.01208e+06	4.01163e+06	3.52971e+06	3.57618e+06	21.9446	21.7606	-0.183982	0.000885103	39	0.116986
P25391	LAMA1	YLPM1	2.11499e+06	2.1991e+06	2.46749e+06	6.82862e+06	6.07425e+06	21.1082	22.6212	1.51296	0.000899224	40	0.116986
Q8N1G4	LRC47	CQ073	5.7817e+06	5.61126e+06	5.70445e+06	4.30583e+06	4.50351e+06	22.4423	22.0706	-0.371709	0.000918765	41	0.116986
P43243	MATR3	M4K5	2.37659e+07	2.49254e+07	2.41832e+07	1.43923e+07	1.58262e+07	24.5339	23.8489	-0.68502	0.000920219	42	0.116986
P51151	RAB9A	NOVA1	348531	337491	357145	245047	250255	18.4076	17.9179	-0.489629	0.000944656	43	0.116986
P60900	PSA6	AUP1	8.44749e+06	8.03542e+06	8.25239e+06	6.19702e+06	6.04843e+06	22.9751	22.5457	-0.429363	0.00098378	44	0.116986
P11047	LAMC1	RGMA	2.57885e+06	3.47399e+06	3.20651e+06	7.65899e+06	7.5168e+06	21.5575	22.8553	1.29775	0.000985283	45	0.116986
P08670	VIME	CK068	6.53984e+08	6.19265e+08	6.70438e+08	9.81738e+08	1.04203e+09	29.2712	29.9144	0.643212	0.0011738	46	0.13634
Q96CQ1	S2536	PFD3	222458	206037	211955	129846	136709	17.7038	17.0241	-0.679692	0.00125715	47	0.139302
P02751	FINC	FINC	5.64611e+07	9.61336e+07	1.02529e+08	3.05437e+08	3.16281e+08	26.3417	28.2117	1.87003	0.00128792	48	0.139302
P56159	GFRA1	SYN2	1.5424e+06	1.40583e+06	1.39697e+06	668316	722559	20.466	19.4076	-1.05847	0.00132225	49	0.139302
P17612	KAPCA	IGHG1	1.88805e+06	2.01518e+06	1.93555e+06	1.3518e+06	1.38391e+06	20.8923	20.3835	-0.508793	0.00133477	50	0.139302
O14964	HGS	SC22B	1.677e+06	1.69607e+06	1.67724e+06	1.31185e+06	1.38563e+06	20.683	20.3632	-0.319793	0.00135187	51	0.139302
Q5T0N5	FBP1L	FAT3	626442	531916	619840	111990	136004	19.177	16.9199	-2.25708	0.00136903	52	0.139302
O60518	RNBP6	SPRY4	399164	380284	372832	236376	211002	18.5511	17.7711	-0.779962	0.00138181	53	0.139302
O60749	SNX2	EFTU	2.62925e+06	2.60043e+06	2.70792e+06	2.17447e+06	2.14875e+06	21.3353	21.0437	-0.291634	0.00145675	54	0.14192
Q9HAV7	GRPE1	PPM1E	87753	84605.2		43908.5	43028.2	16.3951	15.4077	-0.987373	0.0014609	55	0.14192
P05091	ALDH2	ANM1	1.19001e+07	1.15251e+07	1.19611e+07	9.3825e+06	8.96961e+06	23.4917	23.1294	-0.362282	0.00152336	56	0.145344
O95168	NDUB4	IGHG4	204311	194624	204226	137845	146677	17.6172	17.1182	-0.499041	0.00156707	57	0.146893
Q07021	C1QBP	TM245	1.83187e+06	1.89352e+06	1.9322e+06	1.08997e+06	1.2375e+06	20.8468	20.1503	-0.696465	0.00168391	58	0.155123
P63096	GNAI1	HSF5	2.46922e+06	2.35199e+06	2.483e+06	1.71216e+06	1.80082e+06	21.2153	20.7443	-0.471074	0.00171534	59	0.15534
O00291	HIP1	FA98A	1.78677e+06	1.66926e+06	1.72876e+06	969107	1.09794e+06	20.7209	19.9791	-0.741751	0.00174965	60	0.155806
Q9NX47	MARH5	SC16A	401218	378621	411512	261830	265290	18.5992	18.0078	-0.591432	0.00179685	61	0.157386
P61081	UBC12	CASC4	5.03251e+06	5.02554e+06	5.24921e+06	3.79503e+06	3.97773e+06	22.2827	21.89	-0.392754	0.00188684	62	0.157669
O95084	PRS23	CYB5B	206011	172257	178829	995855	813438	17.5026	19.787	2.28439	0.00190919	63	0.157669
Q9NZJ7	MTCH1	AP1B1	1.05562e+06	1.05698e+06	1.16971e+06	591245	581195	20.0613	19.1611	-0.900237	0.00191046	64	0.157669
P49006	MRP	CO8B	1.61648e+07	1.48091e+07	1.43122e+07	7.7993e+06	7.69261e+06	23.8476	22.885	-0.962591	0.00197025	65	0.157669
O94826	TOM70	MYOME	6.32757e+06	6.81009e+06	6.31851e+06	4.1593e+06	4.33035e+06	22.6288	22.0173	-0.611488	0.00199326	66	0.157669
Q13554	KCC2B	PCDB9	8.19942e+06	8.18356e+06	8.06436e+06	6.58247e+06	6.13136e+06	22.9582	22.5999	-0.358316	0.00204848	67	0.157669
P29762	RABP1	ASM	5.52031e+07	5.22413e+07	5.81058e+07	3.05352e+07	3.27274e+07	25.7177	24.9148	-0.802883	0.00207093	68	0.157669
Q9HA77	SYCM	TBC17	112140	97054.4	106991	48562	48383.9	16.6854	15.5649	-1.12056	0.00215463	69	0.157669
Q13363	CTBP1	DNPEP	5.58379e+06	5.27483e+06	5.38839e+06	4.1668e+06	4.25635e+06	22.3687	22.0059	-0.362779	0.00216791	70	0.157669
Q9H2W2	MIXL1	NEB2	7.55592e+06	6970763	7149460	4.20207e+06	4.66376e+06	22.7846	22.0798	-0.704817	0.00219205	71	0.157669
P21281	VATB2	NRDC	2.15939e+07	2.14332e+07	2.19475e+07	1.59605e+07	1.72288e+07	24.3684	23.9842	-0.384195	0.00219556	72	0.157669
P22303	ACES	DHB11	1.09315e+06	1.20018e+06	1.12803e+06	733689	693517	20.1212	19.4448	-0.676415	0.00222767	73	0.157669
P51114	FXR1	MYCB2	1.22857e+06	1.20671e+06	1.17227e+06	959400	986406	20.1976	19.8919	-0.30569	0.00225695	74	0.157669
O75145	LIPA3	45184	1.64942e+06	1.60369e+06	1.59462e+06	1.22982e+06	1.30537e+06	20.6239	20.2737	-0.35025	0.00228139	75	0.157669
Q9H0N0	RAB6C	HPBP1		52651.2	52834	60785.5	61573.4	15.6867	15.9008	0.214078	0.00228988	76	0.157669
P21283	VATC1	SHPK	4.84902e+06	4.94218e+06	5.1143e+06	3.41591e+06	3.015e+06	22.2444	21.6166	-0.627787	0.00229826	77	0.157669
P40227	TCPZ	C1TC	1.63623e+07	1.55559e+07	1.63496e+07	1.13837e+07	1.21383e+07	23.9396	23.4875	-0.452093	0.00230174	78	0.157669
Q8N3J2	METL4	AGRIN	1.20018e+06	1.94136e+06	2.14262e+06	6.6724e+06	7833396	20.7483	22.7901	2.04185	0.00236482	79	0.158512
Q99829	CPNE1	PCM1	2.55911e+06	2.22164e+06	2.21702e+06	903139	938079	21.1535	19.8122	-1.34127	0.00238543	80	0.158512
O95573	ACSL3	GCN1	2.21238e+06	2.03499e+06	2.20202e+06	1.44433e+06	1.42384e+06	21.0358	20.4517	-0.584071	0.00240305	81	0.158512
O95861	BPNT1	MTX1	718212	704007	675796	519976	483927	19.4156	18.9372	-0.478442	0.00253815	82	0.16409
P22102	PUR2	PON2	4.94319e+06	4.73193e+06	4.83986e+06	4.07026e+06	4.10697e+06	22.2061	21.9632	-0.242896	0.00256593	83	0.16409
Q96IF1	AJUBA	EXOC3	39397802	38859530	4.10833e+07	2.13644e+07	2.54434e+07	25.2455	24.4802	-0.765302	0.00257975	84	0.16409
P02545	LMNA	SYNEM	2.37664e+06	2.78094e+06	2.87427e+06	4.67167e+06	4.99764e+06	21.3523	22.205	0.852643	0.00261862	85	0.164603
Q9BWD1	THIC	CYTSA	1.89267e+07	1.76719e+07	1.95889e+07	8.76395e+06	1.05494e+07	24.1588	23.2031	-0.955689	0.00270369	86	0.165207
P48637	GSHB	FXL18	1.59321e+06	1.51737e+06	1.60327e+06	1.1944e+06	1.23788e+06	20.5835	20.2139	-0.369631	0.00271031	87	0.165207
Q9NUQ9	FA49B	MAGI3	3.57402e+06	3.24827e+06	3.5834e+06	2.02428e+06	2.15856e+06	21.7259	20.9961	-0.729857	0.00277461	88	0.165207
P60981	DEST	ARI1B	1.35078e+07	1.32063e+07	1.32354e+07	1.10814e+07	1.04006e+07	23.6667	23.3566	-0.310084	0.00278475	89	0.165207
Q9NWQ8	PHAG1	XRCC1	1.12875e+06	1.07977e+06	955215	437811	454044	20.0082	18.7665	-1.24179	0.00281332	90	0.165207
Q9HD42	CHM1A	FOCAD	1.35712e+06	1.34245e+06	1.43707e+06	989718	1.03034e+06	20.3951	19.946	-0.4491	0.00287176	91	0.165207
O60229	KALRN	KALRN	315926	290692	310346	196646	211301	18.2215	17.638	-0.583523	0.00288915	92	0.165207
P26440	IVD	IVD	386548	379726	378384	520101	485016	18.5415	18.9389	0.397408	0.00291562	93	0.165207
P61604	CH10	HSPE1	3.7735e+07	3.47304e+07	3.64389e+07	2.55183e+07	2.63224e+07	25.1135	24.6276	-0.485943	0.00296262	94	0.165207
P05787	K2C8	KRT8	6.4105e+07	5.11857e+07	5.32463e+07	1.02998e+08	1.09163e+08	25.7435	26.6606	0.917057	0.00307593	95	0.165207
P21964	COMT	COMT	771683	522871	677085	1.51112e+06	1.47259e+06	19.326	20.5087	1.18268	0.00307829	96	0.165207
P99999	CYC	CYCS	1.00431e+06	883040	993835	523126	512166	19.8733	18.9816	-0.89166	0.00308056	97	0.165207
O14531	DPYL4	DPYSL4	2.4252e+07	2.33546e+07	2.59778e+07	1.52824e+07	1.58989e+07	24.5479	23.8942	-0.653755	0.00313	98	0.165207
P00491	PNPH	PNP	4.65627e+06	4.21438e+06	4.51901e+06	2.74293e+06	2.94981e+06	22.0897	21.4407	-0.648963	0.00317251	99	0.165207
Q9HD26	GOPC	GOPC	683166	664410	627630	464218	476984	19.3286	18.8441	-0.484463	0.00319697	100	0.165207
Q9Y2T2	AP3M1	AP3M1	2.35848e+06	2.2802e+06	2.31849e+06	1.83374e+06	1.67871e+06	21.1451	20.744	-0.40106	0.00320077	101	0.165207
P61981	1433G	YWHAG	2.59107e+08	2.50248e+08	2.81113e+08	1.55756e+08	1.61869e+08	27.9732	27.2428	-0.73042	0.00322002	102	0.165207
O43602	DCX	DCX	5.10028e+07	4.65296e+07	5.09794e+07	3.22357e+07	3.30448e+07	25.561	24.9601	-0.600891	0.00322075	103	0.165207
O60462	NRP2	NRP2	1.90535e+06	2.04006e+06	1.99985e+06	1.53968e+06	1.51224e+06	20.9183	20.5413	-0.377059	0.00322448	104	0.165207
Q9Y4E8	UBP15	USP15	108255	104764	103087	75687.2	81999.4	16.6851	16.2667	-0.418385	0.00324662	105	0.165207
P12955	PEPD	PEPD	1.79368e+06	1.95499e+06	1.90145e+06	1.31924e+06	1.21811e+06	20.8449	20.2749	-0.569992	0.00336393	106	0.169561
P05783	K1C18	KRT18	4.88422e+07	3.89788e+07	4.25972e+07	7.69808e+07	8.26819e+07	25.3736	26.2505	0.876844	0.00343297	107	0.170023
P39060	COIA1	COL18A1	3.3489e+06	2.85591e+06	2.83977e+06	4.89269e+06	4.79514e+06	21.5237	22.2077	0.684083	0.00358683	108	0.170023
Q8NEY1	NAV1	NAV1	487111	490087	518012	260220	176438	18.927	17.7361	-1.19081	0.00365361	109	0.170023
O43809	CPSF5	NUDT21	1.10429e+06	977412	1.02612e+06	541276	616155	19.9825	19.1425	-0.840018	0.00369972	110	0.170023
P78540	ARGI2	ARG2	343470	364088	349159	285817	277241	18.4262	18.1029	-0.323272	0.00371102	111	0.170023
Q12860	CNTN1	CNTN1	1.44083e+07	1.28666e+07	1.42445e+07	8.40453e+06	8.70257e+06	23.7223	23.0281	-0.694226	0.00373101	112	0.170023
Q12926	ELAV2	ELAVL2	5.24349e+06	4.80885e+06	4.77532e+06	3.34683e+06	3.32462e+06	22.2368	21.6696	-0.567258	0.00373265	113	0.170023
Q96S59	RANB9	RANBP9	240924	224843	224218	162731	170967	17.8112	17.3482	-0.463057	0.0037899	114	0.170023
P82912	RT11	MRPS11	500137	495795	491387	423695	397061	18.9193	18.6466	-0.272726	0.0038314	115	0.170023
Q6IAA8	LTOR1	LAMTOR1	318712	340353	367891	180315	193611	18.385	17.5124	-0.872587	0.00384336	116	0.170023
Q6ZMI0	PPR21	PPP1R21	954324	918879	856038	511337	578402	19.7951	19.0556	-0.739555	0.00385411	117	0.170023
O43396	TXNL1	TXNL1	2.78365e+06	2.57627e+06	2.59807e+06	1.94413e+06	1.96835e+06	21.339	20.8996	-0.439359	0.003859	118	0.170023
Q16881	TRXR1	TXNRD1	2.19973e+06	2.04504e+06	2.07323e+06	1.53869e+06	1.41248e+06	21.0061	20.4929	-0.513217	0.00386326	119	0.170023
O15394	NCAM2	NCAM2	1.09413e+07	9.40838e+06	9.63204e+06	4.56612e+06	5.00969e+06	23.2526	22.191	-1.06165	0.00386628	120	0.170023
Q9Y3B3	TMED7	TMED7	4.07581e+06	3.81588e+06	3.87054e+06	3.08785e+06	3.0904e+06	21.9027	21.5588	-0.343928	0.00387578	121	0.170023
Q07889	SOS1	SOS1	164449	155660	170979	117671	113932	17.3207	16.8213	-0.499369	0.0039013	122	0.170023
Q92791	SC65	P3H4	51641.4	55061.5	65760.6	110724	103492	15.811	16.7087	0.897739	0.00391407	123	0.170023
Q6UXK2	ISLR2	ISLR2	1.81183e+06	1.9609e+06	1.86301e+06	1.10701e+06	1.27778e+06	20.8412	20.1854	-0.655778	0.00398121	124	0.171545
Q8WTQ7	GRK7	GRK7	72386.3	90598.3	78606.6	136307	143529	16.2972	17.0942	0.796974	0.00404931	125	0.173084
Q07866	KLC1	KLC1	1.60599e+07	1.45928e+07	1.49139e+07	1.01248e+07	1.0616e+07	23.8565	23.306	-0.550544	0.00409635	126	0.173705
O95834	EMAL2	EML2	436168	457346	442593	508551	512291	18.7646	18.9613	0.196687	0.0041957	127	0.176222
Q02809	PLOD1	PLOD1	965395	713994	918718	1.68133e+06	1.63963e+06	19.7241	20.6632	0.939105	0.00426574	128	0.176222
Q16204	CCDC6	CCDC6	645432	564881	697469	219883	250128	19.2785	17.8423	-1.43617	0.00430068	129	0.176222
P30153	2AAA	PPP2R1A	2.76922e+07	2.48965e+07	2.72166e+07	1.79216e+07	1.77988e+07	24.665	24.0902	-0.574779	0.00433123	130	0.176222
Q13011	ECH1	ECH1	6.3068e+06	5.83785e+06	6.05957e+06	4.19144e+06	4.53832e+06	22.5328	22.0575	-0.475297	0.00433361	131	0.176222
Q14982	OPCM	OPCML	2.10567e+06	2472288	2.67278e+06	760235	706475	21.2047	19.4842	-1.72058	0.0043536	132	0.176222
Q8ND23	CARL3	CARMIL3	112449	108245	115942	81383.5	71856.5	16.7759	16.2254	-0.550435	0.00439696	133	0.176639
Q01844	EWS	EWSR1	1.49122e+06	1.36848e+06	1.49053e+06	934019	1.0177e+06	20.4677	19.8963	-0.571382	0.00447332	134	0.177251
Q99627	CSN8	COPS8	1.35569e+06	1.44708e+06	1.23819e+06	730973	749731	20.3613	19.4979	-0.863452	0.00448272	135	0.177251
O95777	LSM8	LSM8	120042		119989	73210.2	79120.7	16.8729	16.2168	-0.656008	0.00451173	136	0.177251
Q16555	DPYL2	DPYSL2	2.53243e+08	2.6836e+08	2.77499e+08	1.8767e+08	1.96297e+08	27.9888	27.5164	-0.472437	0.00457987	137	0.17788
P54920	SNAA	NAPA	1.38476e+06	1.32751e+06	1.49809e+06	900359	911943	20.4206	19.7894	-0.631158	0.00460705	138	0.17788
Q14141	SEPTIN6	SEPTIN6	4.73022e+06	4.6449e+06	5.09749e+06	3.43524e+06	3.23081e+06	22.2019	21.6684	-0.53346	0.00462761	139	0.17788
P26599	PTBP1	PTBP1	1.05432e+06	1.03026e+06	1.10453e+06	1.29202e+06	1.33893e+06	20.0198	20.3272	0.307391	0.00472858	140	0.180213
P36543	VATE1	ATP6V1E1	9.8806e+06	8.92106e+06	9.8374e+06	6.32745e+06	6.54507e+06	23.1865	22.6178	-0.568728	0.0048205	141	0.180213
Q15286	RAB35	RAB35	2.05664e+06	1.95129e+06	2.14363e+06	1.49371e+06	1.51878e+06	20.9676	20.5225	-0.445033	0.00487694	142	0.180213
P29401	TKT	TKT	4.52844e+07	4.58814e+07	4.88142e+07	3.37765e+07	3.57291e+07	25.4757	25.0506	-0.425059	0.0048885	143	0.180213
P07339	CATD	CTSD	2.37538e+07	2.15167e+07	2.26287e+07	1.60894e+07	1.65148e+07	24.4319	23.9586	-0.473376	0.00498759	144	0.180213
P28072	PSB6	PSMB6	8.09029e+06	7.63149e+06	7.81115e+06	5.86087e+06	6.29695e+06	22.9032	22.5354	-0.367833	0.00500031	145	0.180213
Q9NZN3	EHD3	EHD3	318779	351900	350936	228274	237543	18.3775	17.8294	-0.548053	0.00502811	146	0.180213
O14994	SYN3	SYN3	1.27829e+07	1.31935e+07	1.41966e+07	8.96914e+06	9.40991e+06	23.6748	23.1316	-0.5432	0.0050691	147	0.180213
Q96EY7	PTCD3	PTCD3	167650	189934	181181	116921	107256	17.4543	16.7743	-0.68005	0.00508653	148	0.180213
O60701	UGDH	UGDH	1.65774e+06	1.55153e+06	1.82319e+06	2.45942e+06	2.60361e+06	20.6779	21.2716	0.593702	0.00509349	149	0.180213
P08572	CO4A2	COL4A2	585271	657980	456907	1.20029e+06	1.36168e+06	19.1123	20.2888	1.17655	0.00515154	150	0.180213
Q5SQI0	ATAT	ATAT1	8.41212e+06	9.07985e+06	9.47871e+06	5.88655e+06	6.09933e+06	23.0999	22.5148	-0.585094	0.00526513	151	0.180213
Q99715	COCA1	COL12A1	1.30099e+06	2.25916e+06	2.38819e+06	5.16302e+06	5.41548e+06	20.9191	22.3346	1.41554	0.0052964	152	0.180213
O60641	AP180	SNAP91	6.72759e+06	6.16159e+06	6.05728e+06	4.38884e+06	4.29896e+06	22.5905	22.0506	-0.539903	0.00535494	153	0.180213
P07954	FUMH	FH	4.18572e+06	4.11203e+06	4.24687e+06	3.46554e+06	3.65218e+06	21.9956	21.763	-0.232617	0.00540785	154	0.180213
O15066	KIF3B	KIF3B	3.51076e+06	3.49972e+06	3.33365e+06	2.2557e+06	2.58126e+06	21.7173	21.2057	-0.511678	0.00542302	155	0.180213
P31939	PUR9	ATIC	3.68717e+06	3.63359e+06	3.98929e+06	2.7453e+06	2.73524e+06	21.8461	21.3859	-0.460252	0.00551894	156	0.180213
Q99471	PFD5	PFDN5	188143	159199	180518	96767	93346.4	17.4248	16.5365	-0.888331	0.00554878	157	0.180213
P09104	ENOG	ENO2	7.20803e+07	6.56156e+07	7.10811e+07	4.81665e+07	5.09325e+07	26.0524	25.5624	-0.490058	0.00556453	158	0.180213
P22314	UBA1	UBA1	8.24205e+07	7.72173e+07	7.93352e+07	5.90595e+07	6.3516e+07	26.2473	25.8691	-0.378213	0.00558594	159	0.180213
P13797	PLST	PLS3	2.02132e+06	1.9294e+06	1.90602e+06	2.51259e+06	2.3747e+06	20.8967	21.2206	0.323897	0.00560198	160	0.180213
Q7Z4S6	KI21A	KIF21A	5.83576e+06	5.37372e+06	5.39102e+06	4.03532e+06	4.159e+06	22.3998	21.9662	-0.433568	0.005609	161	0.180213
P51610	HCFC1	HCFC1	77078.9	74078.6	75501.6	47671.7	56053.6	16.2052	15.6624	-0.542793	0.00565644	162	0.180213
P37268	FDFT	FDFT1	2.55466e+06	2.1061e+06	2.23979e+06	1.09924e+06	1.04543e+06	21.1333	20.0323	-1.10099	0.00573723	163	0.180213
Q9NQ79	CRAC1	CRTAC1	2.26013e+06	2.57917e+06	2.20208e+06	1.17749e+06	1.28813e+06	21.1625	20.2335	-0.928943	0.0057382	164	0.180213
Q12931	TRAP1	TRAP1	1.13611e+07	1.02189e+07	1.12955e+07	7.48214e+06	6.84055e+06	23.3855	22.7718	-0.613748	0.00573868	165	0.180213
A7MBM2	DISP2	DISP2	133654	126761		84094.2	82062.4	16.9905	16.3422	-0.64827	0.00576294	166	0.180213
P55196	AFAD	AFDN	1.28753e+06	1.31244e+06	1.40782e+06	864381	962218	20.3494	19.8007	-0.548681	0.00580811	167	0.180213
Q9Y3P9	RBGP1	RABGAP1	642301	715820	669784	484385	472396	19.3666	18.8678	-0.498768	0.00587824	168	0.180213
P46777	RL5	RPL5	8.77904e+06	9.27956e+06	9.11936e+06	7.06249e+06	7.50754e+06	23.111	22.7965	-0.31447	0.00592749	169	0.180213
Q92859	NEO1	NEO1	257947	268330	247352	141771	173754	17.9763	17.2674	-0.708928	0.00592983	170	0.180213
Q9UBB4	ATX10	ATXN10	4.46373e+06	4.48381e+06	4.79628e+06	3.41582e+06	3.06064e+06	22.1273	21.6268	-0.500542	0.00599261	171	0.180213
P61106	RAB14	RAB14	1.14147e+07	1.03231e+07	1.09236e+07	8.09794e+06	7.8713e+06	23.3761	22.9288	-0.447333	0.00604907	172	0.180213
Q9NVH1	DJC11	DNAJC11	962068	908021	888907	619429	504345	19.8107	19.0999	-0.710829	0.00607505	173	0.180213
P27348	1433T	YWHAQ	5.9314e+07	5.60018e+07	6.46615e+07	3.77386e+07	3.599e+07	25.8383	25.1357	-0.702556	0.00607682	174	0.180213
Q9Y5K8	VATD	ATP6V1D	3.14438e+06	3.36898e+06	3.46993e+06	2.4785e+06	2.4417e+06	21.6661	21.2303	-0.435836	0.00612712	175	0.180213
P05026	AT1B1	ATP1B1	1.28068e+07	1.30596e+07	1.41727e+07	9.60723e+06	9.61203e+06	23.6699	23.196	-0.473895	0.00624138	176	0.180213
Q7Z7K6	CENPV	CENPV	3.42332e+06	3.95451e+06	3.7938e+06	2.21592e+06	2.34986e+06	21.8284	21.1224	-0.705942	0.00625932	177	0.180213
P49902	5NTC	NT5C2	1.84332e+06	1.71212e+06	1.9104e+06	1.17895e+06	1.28797e+06	20.7971	20.2343	-0.562773	0.00627101	178	0.180213
P11274	BCR	BCR	861172	887585	928492	618525	684243	19.7674	19.3131	-0.454209	0.00637508	179	0.180213
Q8WZA9	IRGQ	IRGQ	8.66335e+06	8.04067e+06	8.64499e+06	5.76766e+06	6.37471e+06	23.0105	22.5335	-0.476917	0.00639605	180	0.180213
P08134	RHOC	RHOC	913606	865462	901193	1.01968e+06	1.02227e+06	19.769	19.9615	0.192531	0.00640273	181	0.180213
P51398	RT29	DAP3	773090	775152	761925	495123	361704	19.5546	18.7086	-0.845959	0.00641598	182	0.180213
O43813	LANC1	LANCL1	841460	770125	785323	599160	554527	19.6078	19.1378	-0.46996	0.00645107	183	0.180213
P54886	P5CS	ALDH18A1	2.64439e+06	2.50269e+06	2.81811e+06	1.86522e+06	1.77474e+06	21.3403	20.7955	-0.544821	0.0064545	184	0.180213
P78352	DLG4	DLG4	368559	413437	431450	237605	242038	18.6257	17.8716	-0.754116	0.00648962	185	0.180213
Q9C0H9	SRCN1	SRCN1	2.8754e+06	2.67596e+06	2.95806e+06	1.74316e+06	1.99206e+06	21.4357	20.8328	-0.602906	0.00649769	186	0.180213
Q16850	CP51A	CP51A	754430	693269	723152	467076	361410	19.4649	18.6601	-0.804749	0.00650523	187	0.180213
P35611	ADDA	ADD1	1.2027e+07	1.10039e+07	1.15136e+07	8.14817e+06	8.78242e+06	23.457	23.0131	-0.44386	0.00650876	188	0.180213
Q16181	SEPTIN7	SEPTIN7	2.96583e+07	2.7119e+07	2.91114e+07	2.05447e+07	2.17946e+07	24.771	24.3355	-0.435509	0.00654814	189	0.180213
P00390	GSHR	GSR	3.03124e+06	3.18394e+06	3.26469e+06	2.26625e+06	2.47084e+06	21.5915	21.1756	-0.415904	0.00655598	190	0.180213
P11940	PABP1	PABPC1	1.39985e+07	1.39331e+07	1.47711e+07	1.05024e+07	1.14062e+07	23.7629	23.385	-0.377865	0.00656223	191	0.180213
Q9P1Y5	CAMP3	CAMSAP3	3.81051e+06	3.58802e+06	3.8971e+06	2.8019e+06	2.95127e+06	21.8443	21.4559	-0.388373	0.00658162	192	0.180213
Q9Y4D8	HECD4	HECTD4	1.85895e+06	1.87843e+06	2.00153e+06	1.36551e+06	1.4825e+06	20.8674	20.4415	-0.425863	0.00659448	193	0.180213
Q5T1Q4	S35F1	SLC35F1	186163	226712	197376	70264.4	24711.3	17.6341	15.5353	-2.09881	0.00660857	194	0.180213
Q13526	PIN1	PIN1	5.06071e+06	5.35546e+06	5.37989e+06	4.14417e+06	4.34174e+06	22.3281	22.0166	-0.311462	0.00664657	195	0.180213
Q8N6H7	ARFG2	ARFGAP2	1.08435e+06	1.08737e+06	1.03769e+06	704723	814965	20.0289	19.5353	-0.493571	0.00668784	196	0.180213
Q9UHD9	UBQL2	UBQLN2	4.465e+06	4.07651e+06	4.41934e+06	3.19709e+06	3.27671e+06	22.0427	21.6262	-0.416514	0.00670433	197	0.180213
O43504	LTOR5	LAMTOR5	359701	350541	366837	210852	257900	18.4537	17.8385	-0.615264	0.0067384	198	0.180213
P10809	CH60	HSPD1	8.89411e+07	8.34707e+07	8.53212e+07	6.4125e+07	6.93815e+07	26.3563	25.9923	-0.364004	0.00674	199	0.180213
P35080	PROF2	PFN2	1.39312e+07	1.4407e+07	1.53078e+07	1.10196e+07	1.10816e+07	23.7944	23.3976	-0.39676	0.00676567	200	0.180213
Q9BUT1	BDH2	BDH2	77318	90241.6	68231.1	133008	134993	16.2622	17.0319	0.769692	0.00680295	201	0.180213
Q96JE9	MAP6	MAP6	1.15417e+07	1.29839e+07	1.30201e+07	7.69595e+06	8.3372e+06	23.5772	22.9346	-0.64263	0.00681321	202	0.180213
P46821	MAP1B	MAP1B	2.60019e+08	2.40859e+08	2.56141e+08	1.76023e+08	1.94211e+08	27.9108	27.4639	-0.44693	0.00700444	203	0.184329
O43175	SERA	PHGDH	4.39295e+06	4.18232e+06	4.28369e+06	3.20845e+06	3.51805e+06	22.0313	21.6814	-0.349882	0.00703785	204	0.184329
Q71U36	TBA1A	TUBA1A	2.07127e+09	1.88307e+09	1.98019e+09	1.51444e+09	1.51681e+09	30.8815	30.4973	-0.384259	0.00710099	205	0.185076
P48147	PPCE	PREP	2.60272e+06	2.46169e+06	2.45588e+06	2.10824e+06	2.07205e+06	21.2574	20.9952	-0.262223	0.00717847	206	0.185695
P23588	IF4B	EIF4B	6.45296e+06	5.84183e+06	6.67893e+06	3.92335e+06	4230425	22.5925	21.959	-0.6335	0.00719425	207	0.185695
Q99700	ATX2	ATXN2	204664	255389	196884	63748.6	64347.9	17.7404	15.9669	-1.77356	0.00725981	208	0.186425
P08123	CO1A2	COL1A2	3.74792e+06	3.49444e+06	4.07186e+06	5.2095e+06	5.51184e+06	21.8467	22.354	0.507311	0.00729853	209	0.186425
Q5JTZ9	SYAM	AARS2	545511	535270	596833	392261	402143	19.093	18.5995	-0.493502	0.0073423	210	0.186425
P13798	ACPH	APEH	3.94263e+06	3.51114e+06	3.70973e+06	2.66711e+06	2.46865e+06	21.8273	21.2921	-0.535177	0.00736211	211	0.186425
O75531	BAF	BANF1	92906.6	101613	113806	52285.8	51706	16.6491	15.6661	-0.98302	0.00743639	212	0.187418
P02452	CO1A1	CO1A1	6.19338e+06	7.53589e+06	8.24028e+06	1.40698e+07	1.66789e+07	22.804	23.874	1.06998	0.00747683	213	0.187553
Q9NY47	CA2D2	CACNA2D2	1.62435e+06	1.92006e+06	1.937e+06	1.00102e+06	916692	20.8012	19.871	-0.930199	0.00758223	214	0.189308
Q9Y653	AGRG1	ADGRG1	218022	213707	192509	139348	144137	17.6668	17.1129	-0.553863	0.00766101	215	0.189469
P40121	CAPG	CAPG	98731.9	78810.5	96073.8	161491	189246	16.4768	17.42	0.943198	0.0076671	216	0.189469
Q9NUQ6	SPS2L	SPATS2L	181102	225958	225251	331138	338151	17.6853	18.3523	0.666956	0.00769876	217	0.189469
O75352	MPU1	MPDU1	1.17104e+06	1.24808e+06	1.27184e+06	981491	975812	20.2306	19.9004	-0.330164	0.0077331	218	0.189469
Q1KMD3	HNRL2	HNRNPUL2	3.16682e+06	2.87348e+06	3.07313e+06	2.26039e+06	2.34009e+06	21.5346	21.1334	-0.401245	0.00778615	219	0.189469
Q8TF44	C2C4C	C2CD4C	433945	332026	366488	122626	136073	18.5261	16.9809	-1.54515	0.00783657	220	0.189469
P28074	PSB5	PSMB5	1.06785e+07	9.84055e+06	1.07164e+07	8.11326e+06	7.9493e+06	23.3117	22.9372	-0.37452	0.00785074	221	0.189469
O96005	CLPT1	CLPTM1	2.47031e+06	2.16724e+06	2.36007e+06	1.62074e+06	1.53604e+06	21.1535	20.59	-0.563451	0.00787238	222	0.189469
Q96EY8	MMAB	MMAB	218032	178491	185382	89775.1	96118.3	17.5655	16.5041	-1.06134	0.00791695	223	0.189687
Q5JSZ5	PRC2B	PRRC2B	1.49788e+06	1.64009e+06	1.77635e+06	979886	982223	20.6436	19.904	-0.739623	0.0079696	224	0.190096
Q9NR28	DBLOH	DIABLO	242127	196335	242924	80918.1	102439	17.7932	16.4843	-1.30886	0.00801213	225	0.190261
Q13561	DCTN2	DCTN2	1.09346e+07	1.08415e+07	1.16473e+07	8.28192e+06	8.91681e+06	23.4094	23.0358	-0.373594	0.00816158	226	0.192142
Q9HCU5	PREB	PREB	927774	801044	936215	504501	542106	19.7608	18.9973	-0.763471	0.00816326	227	0.192142
Q96KR1	ZFR	ZFR	311509	284631	337093	191112	173961	18.2469	17.4778	-0.769087	0.0082694	228	0.193787
P11137	MTAP2	MAP2	6.18821e+07	5.80664e+07	6.16339e+07	3.47714e+07	4.30443e+07	25.8511	25.2136	-0.637527	0.00833473	229	0.194131
Q9Y399	RT02	MRPS2	241937	257033	271208	188594	189010	17.9699	17.5265	-0.443355	0.00835878	230	0.194131
O43426	SYNJ1	SYNJ1	2.70051e+06	2.44699e+06	2.50987e+06	1.79604e+06	1.93404e+06	21.2835	20.8308	-0.452681	0.00848728	231	0.194131
P50991	TCPD	CCT4	3.58296e+07	3.25863e+07	3.50914e+07	2.61584e+07	2.68439e+07	25.0402	24.6596	-0.380642	0.0084915	232	0.194131
Q92626	PXDN	PXDN	439410	519060	439860	895103	1.10891e+06	18.8303	19.9345	1.10415	0.00852762	233	0.194131
Q9UMS4	PRP19	PRPF19	3.16104e+06	2.74842e+06	2.93749e+06	1.94845e+06	2.02008e+06	21.4918	20.9202	-0.571611	0.00855411	234	0.194131
Q9NS86	LANC2	LANCL2	2.13226e+06	1.87165e+06	2.00404e+06	1.41215e+06	1.39079e+06	20.9335	20.4185	-0.514967	0.00857467	235	0.194131
Q16270	IBP7	IGFBP7	489741	544899	590008	781872	844146	19.0467	19.6329	0.586179	0.0085947	236	0.194131
P62826	RAN	RAN	3.39061e+07	3.53499e+07	3.71002e+07	2.72484e+07	2.82695e+07	25.0794	24.7264	-0.352917	0.00866027	237	0.194131
Q05086	UBE3A	UBE3A	585133	541925	566372	342630	411944	19.1066	18.5253	-0.581251	0.00867096	238	0.194131
P09132	SRP19	SRP19	138219	124584	137256	93033.9	98942.9	17.0249	16.5506	-0.474318	0.00868377	239	0.194131
P62857	RS28	RPS28	1.80725e+06	1.55151e+06	1.86198e+06	747956	952668	20.7309	19.6976	-1.03323	0.00873059	240	0.194365
O43761	SNG3	SYNGR3	4.03335e+06	3.52978e+06	4.06978e+06	2.50183e+06	2507520	21.8867	21.2562	-0.630555	0.00883836	241	0.194902
P36873	PP1G	PPP1CC	500464	539664	486812	375261	387334	18.9572	18.5406	-0.416692	0.00885883	242	0.194902
Q9H6V9	LDAH	LDAH	224107	186731	190079	108553	100992	17.6118	16.6769	-0.934941	0.00886414	243	0.194902
P29279	CTGF	CCN2	177884	170991	205462	328566	287740	17.4954	18.2333	0.737848	0.00907361	244	0.195801
P98160	PGBM	HSPG2	314503	577293	562910	1.26282e+06	1.54364e+06	18.8873	20.4203	1.53299	0.0090806	245	0.195801
Q9Y2W6	TDRKH	TDRKH	93519.6	97879.6	86848.6	62813.5	51597.3	16.501	15.8039	-0.697185	0.00909715	246	0.195801
Q8N3C0	ASCC3	ASCC3	107901	103823		77773.1	73609.2	16.6918	16.2078	-0.483986	0.00920007	247	0.195801
P06744	G6PI	GPI	2.77345e+07	2.63388e+07	2.97499e+07	2.01278e+07	2.03442e+07	24.7359	24.2704	-0.465462	0.00920346	248	0.195801
O15254	ACOX3	ACOX3	166923	189892	194515	118602	107446	17.4876	16.7863	-0.701324	0.00923039	249	0.195801
P52888	THOP1	THOP1	144481	164415	152282	109551	107808	17.23	16.7297	-0.500274	0.00929979	250	0.195801
O43488	ARK72	AKR7A2	1.01194e+06	987419	1.03364e+06	805157	698370	19.9473	19.5199	-0.42743	0.00937141	251	0.195801
P24666	PPAC	ACP1	2.51049e+06	2.25733e+06	2.72825e+06	1.44734e+06	1.45233e+06	21.2527	20.4675	-0.785286	0.0094029	252	0.195801
Q99714	HCD2	HSD17B10	6.6868e+06	6.83017e+06	7.22908e+06	5.51302e+06	5.69321e+06	22.7214	22.4178	-0.303572	0.00942142	253	0.195801
Q96F07	CYFP2	CYFIP2	6.31391e+06	5.69714e+06	6.40149e+06	4.43179e+06	4.4338e+06	22.5492	22.0798	-0.469438	0.00945826	254	0.195801
Q14103	HNRPD	HNRNPD	7.68447e+06	7.1876e+06	7.73631e+06	4.57664e+06	5.5202e+06	22.8454	22.2674	-0.577991	0.00948082	255	0.195801
Q00688	FKBP3	FKBP3	4.37915e+06	3.82179e+06	3.88241e+06	2.63777e+06	2.69477e+06	21.9416	21.3464	-0.595163	0.00950407	256	0.195801
Q9NSD9	SYFB	FARSB	1.08794e+07	9.91567e+06	1.1326e+07	7.35095e+06	7.5891e+06	23.3521	22.8327	-0.51937	0.00951808	257	0.195801
P54687	BCAT1	BCAT1	1.21246e+06	1.04289e+06	1.05752e+06	678518	695082	20.0747	19.3895	-0.685155	0.00954703	258	0.195801
P78310	CXAR	CXADR	5.16394e+06	5.74915e+06	5.90524e+06	3.87363e+06	3.88044e+06	22.4186	21.8865	-0.532046	0.00955799	259	0.195801
P82979	SARNP	SARNP	1.98141e+06	2.03024e+06	1.86355e+06	1.23212e+06	1.4519e+06	20.9012	20.356	-0.545281	0.00956461	260	0.195801
O75146	HIP1R	HIP1R	113020	117993	102872	65603.1	75637.4	16.764	16.1078	-0.656238	0.00956466	261	0.195801
Q15365	PCBP1	PCBP1	2.38367e+07	2.56125e+07	2.61185e+07	1.83349e+07	1.97726e+07	24.5863	24.1836	-0.402732	0.00976461	262	0.198684
Q9UNW9	NOVA2	NOVA2	4.36551e+06	4.4739e+06	4.78225e+06	2.65866e+06	3.24112e+06	22.1144	21.4922	-0.622207	0.00979753	263	0.198684
Q9Y4Z0	LSM4	LSM4	127951	145390	120703	74522.3	76661.9	17.003	16.2059	-0.797086	0.00984149	264	0.198684
P14621	ACYP2	ACYP2	250653	237049	260463	178712	194993	17.928	17.5115	-0.416493	0.0098777	265	0.198684
P17987	TCPA	TCP1	3.17882e+07	2.85773e+07	2.97639e+07	2.18193e+07	2.30716e+07	24.8405	24.4199	-0.420611	0.00991889	266	0.198684
Q86VW0	SESD1	SESTD1	1.70021e+06	1.46004e+06	1.56833e+06	1.0327e+06	1.06466e+06	20.588	20.0001	-0.587868	0.0100392	267	0.198684
Q13509	TBB3	TUBB3	3.86873e+08	3.85853e+08	4.22058e+08	3.06239e+08	3.10483e+08	28.5691	28.2	-0.369095	0.0101011	268	0.198684
P36776	LONM	LONP1	1.14661e+06	1.08163e+06	1.13367e+06	914815	962859	20.0959	19.8405	-0.255372	0.0101283	269	0.198684
O75061	AUXI	DNAJC6	959800	1.01464e+06	889035	553677	655248	19.8644	19.2053	-0.659079	0.010174	270	0.198684
P63220	RS21	RPS21	963857	1.33686e+06	1.32114e+06	250764	317495	20.2033	18.1162	-2.08715	0.0102046	271	0.198684
Q15582	BGH3	TGFBI	3.41552e+06	8.12556e+06	8.32805e+06	1.85112e+07	1.87314e+07	22.6591	24.1505	1.49139	0.0102652	272	0.198684
Q9BPU6	DPYL5	DPYSL5	7.45629e+07	6.40351e+07	7.27474e+07	4.268e+07	4.67167e+07	26.0701	25.4137	-0.656348	0.0103065	273	0.198684
P34897	GLYM	SHMT2	4.50285e+06	4.54349e+06	4.86702e+06	3.32107e+06	3.6709e+06	22.145	21.7373	-0.407737	0.0103347	274	0.198684
P78334	GBRE	GABRE	67331.2	78029.1	72843.3	102298	115176	16.1504	16.7305	0.580128	0.010349	275	0.198684
P61163	ACTZ	ACTR1A	2.89251e+07	2.5347e+07	2.69601e+07	1.82588e+07	19535478	24.6906	24.1717	-0.51892	0.010351	276	0.198684
P48681	NEST	NES	2.62632e+07	2.47845e+07	2.92731e+07	4.24857e+07	5.04159e+07	24.6743	25.4692	0.794894	0.0103626	277	0.198684
Q86X55	CARM1	CARM1	2.50522e+06	2.38178e+06	2.44164e+06	2.07554e+06	2.16238e+06	21.2202	21.0149	-0.205226	0.0104075	278	0.198684
Q59EK9	RUN3A	RUNDC3A	386375	295147	311266	110212	127446	18.3362	16.8585	-1.47764	0.0104238	279	0.198684
O95025	SEM3D	SEMA3D	65322.4	42723.1	52592.1	111496	101579	15.7085	16.701	0.992514	0.0104558	280	0.198684
Q2M2I8	AAK1	AAK1	1.29632e+06	1.2267e+06	1.19843e+06	973776	1.02444e+06	20.2425	19.9303	-0.312192	0.0104842	281	0.198684
Q9UID3	VPS51	VPS51	489381	464117	490810	361447	398440	18.877	18.5354	-0.34156	0.0106271	282	0.198684
P26378	ELAV4	ELAVL4	3.88972e+07	3.38484e+07	3.52739e+07	2.23912e+07	2.4943e+07	25.1018	24.4964	-0.605375	0.0106504	283	0.198684
Q96DZ5	CLIP3	CLIP3	101091	117515	117909	67664.7	52413.5	16.7753	15.8736	-0.901732	0.0106789	284	0.198684
P26992	CNTFR	CNTFR	2.36571e+06	2.20528e+06	2.72822e+06	1.24207e+06	1.32102e+06	21.2143	20.2895	-0.924897	0.0106797	285	0.198684
O43776	SYNC	NARS1	4.61399e+06	4.49214e+06	4.47015e+06	3.95344e+06	4.12256e+06	22.1096	21.9452	-0.164414	0.0106979	286	0.198684
P50148	GNAQ	GNAQ	7.39216e+06	6.5141e+06	6.80296e+06	4.88885e+06	5.05293e+06	22.7188	22.2451	-0.473736	0.0107195	287	0.198684
Q15366	PCBP2	PCBP2	8.70842e+06	7.79697e+06	7.94248e+06	5.32676e+06	5.98097e+06	22.9582	22.4308	-0.527438	0.0107844	288	0.198684
Q96IX5	USMG5	ATP5MK	181197	146418	169193	91258.9	74817.1	17.3374	16.3415	-0.995883	0.0107862	289	0.198684
P46379	BAG6	BAG6	834907	783898	842729	620042	520599	19.6462	19.1214	-0.52475	0.0108161	290	0.198684
Q8N1B4	VPS52	VPS52	226421	205093	213094	168883	157253	17.7131	17.3151	-0.397989	0.0108323	291	0.198684
Q5VWQ8	DAB2P	DAB2IP	387315	360696	357158	256557	287903	18.4909	18.0545	-0.436407	0.0108583	292	0.198684
Q6ZT12	UBR3	UBR3	525899	440040	493070	308945	288770	18.8916	18.1891	-0.702497	0.0109501	293	0.199331
Q9Y5S2	MRCKB	CDC42BPB	1.76191e+06	1.54976e+06	1.57187e+06	1.12159e+06	1.14617e+06	20.6345	20.1128	-0.5217	0.0109682	294	0.199331
Q9BWH2	FUND2	FUNDC2	335254	304707	332841	253571	238216	18.3068	17.9077	-0.39915	0.0110192	295	0.199578
Q9UMY4	SNX12	SNX12	783466	815367	717753	565142	561637	19.5586	19.1038	-0.454833	0.0111122	296	0.20056
Q9H9B4	SFXN1	SFXN1	3.09948e+07	2.89053e+07	2.75279e+07	1.97238e+07	2.17202e+07	24.7966	24.3047	-0.491971	0.0111485	297	0.20056
O60313	OPA1	OPA1	9.39283e+06	8.18614e+06	8.53286e+06	5.86522e+06	6.18943e+06	23.0532	22.5231	-0.530152	0.0112899	298	0.202194
P07437	TBB5	TUBB	2.19051e+09	2.05653e+09	2.26444e+09	1.58437e+09	1.7177e+09	31.0154	30.6207	-0.394649	0.011315	299	0.202194
Q15691	MARE1	MAPRE1	1.13121e+07	1.22664e+07	1.34286e+07	7.88384e+06	7.97891e+06	23.5563	22.9191	-0.637197	0.0114244	300	0.203468
O95466	FMNL1	FMNL1		22724	22262.7	19263.5	18649.3	14.4572	14.2104	-0.246812	0.0115854	301	0.205651
Q9GZS3	WDR61	SKIC8	344206	332881	414114	176763	186392	18.4725	17.4702	-1.0023	0.0117005	302	0.205867
Q9H902	REEP1	REEP1	580218	729921	607947	321274	287960	19.2863	18.2166	-1.06963	0.011713	303	0.205867
P13611	CSPG2	VCAN	849505	1.67479e+06	1.53491e+06	3.11668e+06	3.30669e+06	20.3678	21.6149	1.2471	0.0117132	304	0.205867
Q7Z2K8	GRIN1	GPRIN1	6.71984e+06	6.78651e+06	7.29342e+06	4.3464e+06	5.19259e+06	22.7251	22.1854	-0.539696	0.0117599	305	0.20601
Q9P291	ARMX1	ARMCX1	244612	353015	310321	63685.7	85348.5	18.2073	16.1853	-2.022	0.0118423	306	0.206776
Q9UI10	EI2BD	EIF2B4	489856	467061	461318	372465	317608	18.8507	18.3964	-0.454312	0.011994	307	0.208588
Q8TB96	TIP	ITFG1	2.60404e+06	2.33222e+06	2.40821e+06	1.82652e+06	1.89403e+06	21.2233	20.8271	-0.396182	0.0120242	308	0.208588
Q8NBS9	TXND5	TXNDC5	2.56764e+06	2.61068e+06	2.44396e+06	2.98396e+06	3.19007e+06	21.2768	21.5578	0.280954	0.0121599	309	0.20975
Q14195	DPYL3	DPYSL3	3.38316e+08	3.42625e+08	3.59901e+08	2.60352e+08	2.8811e+08	28.3701	28.0308	-0.339325	0.0122752	310	0.20975
P11498	PYC	PC	630196	581648	635410	429143	482035	19.232	18.7974	-0.434615	0.0123941	311	0.20975
P19086	GNAZ	GNAZ	1.54011e+06	1.33209e+06	1.35436e+06	951472	946149	20.4261	19.8558	-0.570331	0.0124329	312	0.20975
Q9UBB6	NCDN	NCDN	6.2871e+06	5.48081e+06	5.50695e+06	3.89567e+06	3.92888e+06	22.4572	21.8996	-0.55763	0.0124342	313	0.20975
P02656	APOC3	APOC3	193532	180302	197224	154106	143742	17.5383	17.1842	-0.354097	0.0124607	314	0.20975
P62258	1433E	YWHAE	4.90773e+07	4.41743e+07	4.98474e+07	3.50912e+07	3.54979e+07	25.5075	25.0729	-0.434533	0.0124696	315	0.20975
Q15125	EBP	EBP	641160	669718	741463	481944	445088	19.3839	18.8223	-0.561617	0.0124845	316	0.20975
Q9C0C7	AMRA1	AMBRA1	293816	339385	297290	156005	72846.4	18.2427	16.8041	-1.43862	0.0125012	317	0.20975
O15460	P4HA2	P4HA2	1.31585e+06	1.34661e+06	1.71005e+06	2.47398e+06	2.90119e+06	20.4751	21.3579	0.88281	0.0125036	318	0.20975
Q9NT99	LRC4B	LRRC4B	138229	145740	145121	68506.1	97270.8	17.126	16.3389	-0.787075	0.012523	319	0.20975
P31323	KAP3	PRKAR2B	3.94091e+06	3.44847e+06	4.13845e+06	2.36568e+06	2.45135e+06	21.8737	21.1997	-0.673941	0.0126046	320	0.210457
Q99733	NP1L4	NAP1L4	7.04449e+06	6.41112e+06	7.14577e+06	4.80172e+06	5.26134e+06	22.7113	22.2626	-0.448708	0.0127267	321	0.211834
P09874	PARP1	PARP1	2.13252e+06	1.84424e+06	2.01777e+06	1.27735e+06	1.42373e+06	20.9303	20.3651	-0.565146	0.0128026	322	0.212435
P49368	TCPG	CCT3	3.6479e+07	3.47297e+07	3.71566e+07	2.71279e+07	3.00044e+07	25.1064	24.7678	-0.338562	0.0130046	323	0.213511
P61254	RL26	RPL26	7.43017e+06	6.54569e+06	7.8386e+06	4.26753e+06	4.73478e+06	22.7938	22.1019	-0.691955	0.0130945	324	0.213511
Q9NUP9	LIN7C	LIN7C	2.23678e+06	1.96449e+06	1.84724e+06	1.18175e+06	1.25004e+06	20.9432	20.2136	-0.729601	0.0131383	325	0.213511
O94967	WDR47	WDR47	5.10698e+06	4.52153e+06	4.79276e+06	3.59558e+06	3.68113e+06	22.1967	21.7949	-0.401877	0.0131398	326	0.213511
P78559	MAP1A	MAP1A	1.61231e+07	1.39713e+07	1.48079e+07	1.04134e+07	1.08236e+07	23.8353	23.3401	-0.49525	0.0132115	327	0.213511
P18206	VINC	VCL	2.60479e+07	2.49741e+07	2.59321e+07	2.88114e+07	3.04534e+07	24.6125	24.8207	0.208141	0.0132145	328	0.213511
O00154	BACH	ACOT7	3.87804e+07	3.49027e+07	3.56023e+07	2.58907e+07	2.82398e+07	25.1186	24.6899	-0.428622	0.0132166	329	0.213511
P51805	PLXA3	PLXA3	594744	530117	529742	400283	351833	19.0731	18.5206	-0.552496	0.0132393	330	0.213511
Q9NYB0	TE2IP	TERF2IP	163871	154563	190194	98368.3	94671	17.3713	16.5585	-0.812751	0.0132823	331	0.213511
P42704	LPPRC	LRPPRC	1.13435e+07	1.00512e+07	1.07196e+07	8.07975e+06	8.22163e+06	23.3518	22.9585	-0.39326	0.0133119	332	0.213511
Q16540	RM23	MRPL23	621996	592808	549248	447063	414687	19.1655	18.7169	-0.448588	0.0133394	333	0.213511
O15143	ARC1B	ARPC1B	3.53418e+06	3.41197e+06	3.73054e+06	4.5403e+06	5.0969e+06	21.763	22.2002	0.437185	0.0133954	334	0.213511
O95336	6PGL	PGLS	1.41729e+06	1.42598e+06	1.6478e+06	987533	982344	20.5137	19.9097	-0.603989	0.0134046	335	0.213511
Q8N7J2	AMER2	AMER2	309198	296665	307494	223571	254196	18.2159	17.8659	-0.349906	0.0134525	336	0.213511
A0MZ66	SHOT1	SHTN1	2.64327e+06	2.24185e+06	2.27407e+06	1.4587e+06	1.54032e+06	21.1864	20.5161	-0.670345	0.0134748	337	0.213511
Q12840	KIF5A	KIF5A	2.53952e+06	2.20993e+06	2.07893e+06	1.3577e+06	1.34217e+06	21.1181	20.3645	-0.753694	0.0135782	338	0.213511
Q9UPQ3	AGAP1	AGAP1	1.3143e+06	1.18382e+06	1.33538e+06	895335	964945	20.2853	19.8271	-0.458185	0.013591	339	0.213511
P43490	NAMPT	NAMPT	556174	428253	455495	225435	200567	18.8726	17.7005	-1.1721	0.0136194	340	0.213511
Q6T4P5	PLPR3	PLPPR3	4.8632e+06	3.90996e+06	4.10446e+06	2.01113e+06	2.38634e+06	22.0334	21.0682	-0.965155	0.0136266	341	0.213511
O95292	VAPB	VAPB	3.88828e+06	4.32365e+06	4.25269e+06	3.2186e+06	3.26493e+06	21.9864	21.6283	-0.358024	0.0136812	342	0.213739
O60422	ONEC3	ONECUT3	627844	612373	626564	377824	208527	19.2472	18.1614	-1.08575	0.0138978	343	0.214886
Q16718	NDUA5	NDUFA5	116023	97317.9	92432.2	52282.3	54780	16.6371	15.7081	-0.929047	0.0139047	344	0.214886
P51571	SSRD	SSR4	851888	763678	866491	595228	619366	19.6581	19.212	-0.446099	0.0139148	345	0.214886
O15075	DCLK1	DCLK1	2.53722e+07	2.4131e+07	2.78509e+07	1.76793e+07	1.87184e+07	24.62	24.1173	-0.502665	0.013949	346	0.214886
P25705	ATPA	ATP5F1A	1.52053e+08	1.36964e+08	1.50607e+08	1.0922e+08	1.15368e+08	27.1267	26.7427	-0.384027	0.013987	347	0.214886
P08754	GNAI3	GNAI3	3.22683e+06	2.98723e+06	3.01523e+06	2.35037e+06	2.54493e+06	21.5528	21.223	-0.32986	0.01404	348	0.214886
P21333	FLNA	FLNA	7.19929e+07	6.77942e+07	7.01671e+07	8.19367e+07	8.8696e+07	26.0605	26.3463	0.285782	0.014071	349	0.214886
O76070	SYUG	SNCG	1.23707e+07	1.08139e+07	1.33746e+07	5.59195e+06	7.1586e+06	23.5388	22.6041	-0.934713	0.0140764	350	0.214886
P04179	SODM	SOD2	3.44765e+06	3.44857e+06	3.70181e+06	2.85259e+06	2.98189e+06	21.7523	21.4762	-0.276158	0.0141368	351	0.215153
P52594	AGFG1	AGFG1	847583	825122	787007	676227	704575	19.6451	19.3971	-0.248021	0.0142005	352	0.215153
Q9GZY8	MFF	MFF	2.65417e+06	2.32711e+06	2.65402e+06	1.83691e+06	1.66618e+06	21.2793	20.7402	-0.539092	0.0142785	353	0.215153
P57723	PCBP4	PCBP4	232076	248191	260500	190373	193597	17.9137	17.5506	-0.363063	0.0142822	354	0.215153
Q13043	STK4	STK4	135520	139280	134876	118134	124520	17.0592	16.8885	-0.170621	0.0143218	355	0.215153
Q5VYK3	ECM29	ECPAS	622394	591474	478724	240363	285359	19.1058	18.0039	-1.1019	0.0143881	356	0.215153
P61421	VA0D1	ATP6V0D1	6.20369e+06	5.18256e+06	5.60385e+06	3.71207e+06	3.6949e+06	22.4332	21.8205	-0.612775	0.0143963	357	0.215153
Q8N9N7	LRC57	LRRC57	478232	459542	480565	361228	402907	18.8508	18.5435	-0.30734	0.0144938	358	0.215153
P60033	CD81	CD81	1.09848e+06	933745	1.10658e+06	616077	686670	19.9968	19.3131	-0.683695	0.0145155	359	0.215153
Q9UBC2	EP15R	EPS15L1	1.04816e+06	904145	987667	670959	714291	19.9024	19.4017	-0.500695	0.0145219	360	0.215153
Q9NZI8	IF2B1	IGF2BP1	1.37564e+07	1.32347e+07	1.3203e+07	1.03559e+07	1.14977e+07	23.6755	23.3814	-0.294155	0.0145699	361	0.215153
O75390	CISY	CS	2.9862e+07	2.69946e+07	2.97782e+07	2.28901e+07	2.18872e+07	24.7835	24.4163	-0.367216	0.0145771	362	0.215153
P07910	HNRPC	HNRNPC	3.82992e+07	3.95404e+07	4.35903e+07	2.93021e+07	3.03109e+07	25.2706	24.8291	-0.441461	0.014659	363	0.215766
P62942	FKB1A	FKBP1A	4.6335e+06	5.36727e+06	5.41665e+06	3.48166e+06	3.4756e+06	22.2931	21.7301	-0.563008	0.0147416	364	0.215832
P29590	PML	PML	243536	257613	221295	309047	327153	17.8776	18.2791	0.401557	0.0147676	365	0.215832
P35241	RADI	RDX	311827	209057	254872	40485.7	70770.1	17.9803	15.7635	-2.21676	0.0147846	366	0.215832
P61978	HNRPK	HNRNPK	5.04895e+07	4.39562e+07	4.85987e+07	3.11988e+07	3.50146e+07	25.5069	24.9806	-0.526306	0.0149077	367	0.216608
P49418	AMPH	AMPH	681355	630121	708629	411933	496561	19.361	18.7931	-0.56792	0.0149189	368	0.216608
O95865	DDAH2	DDAH2	1.32621e+07	1.33844e+07	1.49142e+07	8.3436e+06	1.00138e+07	23.7238	23.1299	-0.593895	0.0150098	369	0.217337
Q8N158	GPC2	GPC2	2.22953e+06	2.45277e+06	2.89579e+06	905168	1.26409e+06	21.2684	20.0488	-1.21967	0.015057	370	0.217432
P60953	CDC42	CDC42	1.69209e+07	1.62965e+07	1.80036e+07	1.3683e+07	1.3927e+07	24.0253	23.7187	-0.306582	0.0151655	371	0.218408
Q96P47	AGAP3	AGAP3	821726	960313	914787	610009	644261	19.7779	19.2584	-0.519452	0.0152493	372	0.219025
Q8TEA8	DTD1	DTD1	2.04839e+06	2.02095e+06	2.34467e+06	1.49284e+06	1.40125e+06	21.0278	20.4647	-0.563156	0.0153577	373	0.21999
Q9UNZ2	NSF1C	NSFL1C	6.15636e+06	6.39383e+06	6.69539e+06	4.29378e+06	5.0599e+06	22.6131	22.1571	-0.455957	0.0156005	374	0.221461
Q14498	RBM39	RBM39	1.41619e+06	1.20326e+06	1.14315e+06	680565	440305	20.2583	19.0962	-1.16215	0.015612	375	0.221461
Q9GZP4	PITH1	PITHD1	1.77131e+06	1.97206e+06	2.00504e+06	1.40795e+06	1.46384e+06	20.8698	20.4535	-0.416251	0.0156198	376	0.221461
Q8NFW8	NEUA	CMAS	3.6766e+06	3.25256e+06	3.80166e+06	2.45204e+06	2.54237e+06	21.7703	21.2519	-0.518412	0.0156262	377	0.221461
P13637	AT1A3	ATP1A3	8.45096e+07	7.18092e+07	8.05859e+07	5.3524e+07	5.56533e+07	26.2348	25.7021	-0.532671	0.0157023	378	0.221951
Q13643	FHL3	FHL3	472191	384908	454709	635277	731388	18.7382	19.3822	0.644066	0.0157933	379	0.221973
Q9H6K5	PRR36	PRR36	3.63024e+06	3.31491e+06	3.64277e+06	1.64588e+06	2.38142e+06	21.751	20.9414	-0.809572	0.015952	380	0.221973
P16870	CBPE	CPE	5.741e+06	5.26348e+06	5.87032e+06	4.12392e+06	4.46379e+06	22.4234	22.0338	-0.389562	0.0159699	381	0.221973
P60763	RAC3	RAC3	1.61875e+06	1.45312e+06	1.39235e+06	955980	1.0677e+06	20.505	19.9485	-0.556468	0.0160691	382	0.221973
P61088	UBE2N	UBE2N	9.39902e+06	8.7598e+06	9.95097e+06	6.34515e+06	4.57816e+06	23.1596	22.3809	-0.7787	0.0160891	383	0.221973
Q9Y285	SYFA	FARSA	4.62114e+06	5.09667e+06	5.33271e+06	3.47793e+06	3.73566e+06	22.2583	21.7823	-0.476062	0.0161059	384	0.221973
Q9Y696	CLIC4	CLIC4	1.87968e+06	1.76005e+06	2.02039e+06	2.37977e+06	2.35277e+06	20.8474	21.1742	0.326745	0.0161673	385	0.221973
A8MWX3	WASH4	WASH4P	199465	177544	189033	135338	148489	17.5256	17.1147	-0.410934	0.0161986	386	0.221973
P54136	SYRC	RARS1	5.02708e+06	4.40173e+06	4.78855e+06	3.60636e+06	3.55916e+06	22.1762	21.7726	-0.403548	0.0162471	387	0.221973
P35579	MYH9	MYH9	1.92241e+08	1.60228e+08	1.71598e+08	2.31815e+08	2.43397e+08	27.3802	27.824	0.443781	0.0162777	388	0.221973
Q13838	DX39B	DDX39B	5.92734e+06	5.05109e+06	5.3787e+06	3.8399e+06	3.83175e+06	22.3785	21.8711	-0.507348	0.0162819	389	0.221973
Q9ULV4	COR1C	CORO1C	1.82817e+07	1.65356e+07	1.7492e+07	1.30159e+07	1.4185e+07	24.0556	23.6972	-0.358452	0.0163304	390	0.221973
P62750	RL23A	RPL23A	4.34393e+06	3.67005e+06	3.99498e+06	2.46984e+06	1.63997e+06	21.9326	20.9706	-0.962005	0.0163641	391	0.221973
Q9Y6V0	PCLO	PCLO	3.80537e+08	3.93774e+08	3.6688e+08	2.97541e+08	3.24504e+08	28.5029	28.2124	-0.290487	0.0163773	392	0.221973
P05060	SCG1	CHGB	351473	444325	420175	231082	228665	18.6287	17.8105	-0.818237	0.0164066	393	0.221973
Q7Z6L0	PRRT2	PRRT2	1.21017e+06	1.12626e+06	1.46754e+06	594723	637151	20.2741	19.2324	-1.04169	0.0164079	394	0.221973
P12036	NFH	NEFH	4.63814e+06	4.86741e+06	5.34668e+06	6.24205e+06	6.60512e+06	22.2392	22.6149	0.375733	0.0164102	395	0.221973
Q12906	ILF3	ILF3	1.13479e+07	9.33275e+06	1.05057e+07	6.66001e+06	6.76483e+06	23.3094	22.6784	-0.631047	0.0164887	396	0.222472
P00505	AATM	GOT2	3.063e+07	2.76194e+07	3.24637e+07	2.06892e+07	2.16878e+07	24.8498	24.3368	-0.513065	0.0166036	397	0.223125
Q6EEV6	SUMO4	SUMO4	2738197	2.30636e+06	2.5803e+06	1.76912e+06	1.72099e+06	21.2773	20.7348	-0.542474	0.0166206	398	0.223125
O60869	EDF1	EDF1	562197	575600	627697	409877	459320	19.1667	18.7293	-0.437354	0.0166791	399	0.22335
P09936	UCHL1	UCHL1	1.59745e+08	1.49987e+08	1.65727e+08	1.17866e+08	1.29122e+08	27.2398	26.8799	-0.359917	0.0169968	400	0.226635
Q15392	DHC24	DHCR24	639333	534231	657427	376964	363066	19.2192	18.4972	-0.722007	0.0170093	401	0.226635
Q92900	RENT1	UPF1	3.19674e+06	2.85613e+06	3.06765e+06	2.41157e+06	2.4352e+06	21.5357	21.2086	-0.327133	0.0171987	402	0.22812
Q9NXW2	DJB12	DJB12	263405	283616	296414	223380	218716	18.101	17.754	-0.346955	0.0172291	403	0.22812
Q12765	SCRN1	SCRN1	1.49378e+07	1.69115e+07	1.72653e+07	1.07698e+07	1.19951e+07	23.9647	23.4403	-0.524384	0.0172524	404	0.22812
O00116	ADAS	AGPS	2.31345e+06	2.4217e+06	2.47054e+06	2.12609e+06	2.07314e+06	21.1957	21.0017	-0.194051	0.0172915	405	0.22812
Q9NSE4	SYIM	IARS2	785112	707417	781554	582135	608110	19.5319	19.1828	-0.349063	0.0174304	406	0.228671
P00441	SODC	SOD1	1.31926e+07	1.19932e+07	1.16598e+07	8.86331e+06	9.51276e+06	23.55	23.1313	-0.418697	0.017444	407	0.228671
Q5SW79	CE170	CEP170	1.59403e+07	1.57865e+07	1.66851e+07	1.2822e+07	1.40112e+07	23.9439	23.6775	-0.266377	0.0174617	408	0.228671
O95848	NUD14	NUDT14	320641	267422	294259	203588	187880	18.166	17.5785	-0.587451	0.0176337	409	0.229443
P63000	RAC1	RAC1	7.90749e+06	6.97849e+06	7.9785e+06	5.68542e+06	5.59069e+06	22.8616	22.4268	-0.434876	0.0176852	410	0.229443
P01112	RASH	HRAS	8.64054e+06	7.59206e+06	8597438	5.80602e+06	6.25566e+06	22.9806	22.5239	-0.456694	0.017714	411	0.229443
P07195	LDHB	LDHB	8.72003e+07	9.6675e+07	1.01688e+08	6.94815e+07	6.87574e+07	26.5043	26.0426	-0.461684	0.0177269	412	0.229443
O95749	GGPPS	GGPS1	471975	404974	435059	323235	307617	18.7384	18.2669	-0.471441	0.0177353	413	0.229443
P06576	ATPB	ATP5F1B	9.54748e+07	9.68108e+07	1.04259e+08	7.41808e+07	8.14199e+07	26.5587	26.2133	-0.345438	0.0178156	414	0.229461
P80723	BASP1	BASP1	1.51405e+07	1.10352e+07	1.29051e+07	5.91654e+06	5.58356e+06	23.635	22.4551	-1.17985	0.0178626	415	0.229461
Q13177	PAK2	PAK2	4.48956e+06	3.78546e+06	4.09856e+06	2.82535e+06	2.91434e+06	21.9758	21.4525	-0.523256	0.0178656	416	0.229461
Q13151	ROA0	HNRNPA0	9.81952e+06	9.47322e+06	1.03799e+07	7.60754e+06	8.24478e+06	23.2377	22.9182	-0.319475	0.0179313	417	0.229566
Q8IXI2	MIRO1	RHOT1	596361	481709	528617	330521	334370	19.0307	18.3428	-0.687936	0.0179597	418	0.229566
P04004	VTNC	VTN		149055	151061	414852	351402	17.1952	18.5475	1.3523	0.0180468	419	0.229904
Q96QD9	UIF	FYTTD1	1.55515e+06	1.63684e+06	1.647e+06	1.03753e+06	1.27668e+06	20.6213	20.1421	-0.479223	0.0180722	420	0.229904
Q8WVC6	DCAKD	DCAKD	764248	811474	789754	676610	705690	19.5887	19.3986	-0.190098	0.018159	421	0.23046
P09497	CLCB	CLTB	2.68289e+06	2.50265e+06	2.57393e+06	1.50814e+06	1.95998e+06	21.3026	20.7257	-0.576844	0.0182496	422	0.231061
Q14344	GNA13	GNA13	819222	654525	643162	349248	371383	19.4286	18.4589	-0.969665	0.0185117	423	0.232052
Q9P2R3	ANFY1	ANKFY1	1.61114e+06	1.32744e+06	1.36414e+06	910759	876361	20.4519	19.7692	-0.682651	0.0185139	424	0.232052
P06748	NPM	NPM1	1.67057e+07	1.42798e+07	1.44167e+07	1.00249e+07	1.05688e+07	23.8513	23.2957	-0.555597	0.0185383	425	0.232052
P40429	RL13A	RPL13A	5.5409e+06	4.75039e+06	5.51015e+06	3.2739e+06	3.7427e+06	22.3286	21.7423	-0.58625	0.0185529	426	0.232052
Q6PCE3	PGM2L	PGM2L1	8.70392e+06	7.30059e+06	7.89029e+06	5.45985e+06	5.56008e+06	22.9252	22.3936	-0.53162	0.0186203	427	0.232052
P61970	NTF2	NUTF2	5.21999e+06	5.72939e+06	6.30471e+06	3.58058e+06	3.94458e+06	22.4555	21.8433	-0.612183	0.0186316	428	0.232052
P30050	RL12	RPL12	2.20291e+07	1.95446e+07	2.17525e+07	1.63417e+07	1.64109e+07	24.3313	23.9651	-0.366229	0.0186319	429	0.232052
Q8IZD9	DOCK3	DOCK3	751650	624987	724610	477736	451039	19.4179	18.825	-0.592882	0.0187043	430	0.232412
P05386	RLA1	RPLP1	539361	624740	594423	436630	381693	19.161	18.6423	-0.518659	0.0189466	431	0.234877
Q14694	UBP10	USP10	292257	331703	294701	209002	231842	18.2242	17.7499	-0.474303	0.0190104	432	0.235122
Q96BR5	COA7	COA7	325122	248173	295687	159973	150618	18.144	17.2447	-0.899348	0.0192044	433	0.236972
Q9Y6M4	KC1G3	CSNK1G3	174902	168061	152959	106519	124795	17.3348	16.8195	-0.515298	0.019295	434	0.237034
Q9HCE1	MOV10	MOV10	4892675	4209607	4592197	3.40768e+06	3.37018e+06	22.1221	21.6924	-0.42973	0.0192981	435	0.237034
P48729	KC1A	CSNK1A1	283167	254465	276107	210615	222113	18.0492	17.7231	-0.326139	0.0193636	436	0.237293
P27361	MK03	MAPK3	6.65802e+06	6.14381e+06	6.32601e+06	5.35189e+06	5.5233e+06	22.6042	22.3745	-0.229671	0.0194574	437	0.237896
Q08722	CD47	CD47	1.02044e+06	1.19734e+06	1.33145e+06	579869	674531	20.1741	19.2586	-0.915546	0.0195993	438	0.238953
Q9Y5U8	MPC1	MPC1	359248	338627	418779	235015	223022	18.5058	17.8051	-0.700684	0.0196695	439	0.238953
O75369	FLNB	FLNB	1.68794e+07	1.37906e+07	1.43013e+07	2.04749e+07	2.2175e+07	23.8375	24.346	0.508497	0.0196991	440	0.238953
O14828	SCAM3	SCAMP3	669548	616795	610951	388245	483933	19.2705	18.7343	-0.536286	0.0197227	441	0.238953
Q4V328	GRAP1	GRAP1	1.32652e+06	1.13245e+06	1.24185e+06	728824	887137	20.2345	19.624	-0.610492	0.0198582	442	0.239783
P48449	ERG7	LSS	5.70805e+06	4.67213e+06	4851969	3.09252e+06	3.26294e+06	22.2757	21.5996	-0.676089	0.0198809	443	0.239783
P30086	PEBP1	PEBP1	3.15944e+07	2.84141e+07	3.2707e+07	2.34445e+07	2.32569e+07	24.8813	24.477	-0.404382	0.0199463	444	0.239977
Q96HS1	PGAM5	PGAM5	1.50719e+06	1.42482e+06	1.36995e+06	1.19456e+06	1.09298e+06	20.4516	20.1254	-0.326237	0.0199941	445	0.239977
Q9H4G0	E41L1	EPB41L1	8.65812e+06	7.51779e+06	8.10777e+06	5.88488e+06	6.25172e+06	22.9485	22.5329	-0.41566	0.0200318	446	0.239977
Q9P265	DIP2B	DIP2B	1.88488e+06	1.41833e+06	1.55434e+06	842550	631363	20.6268	19.4912	-1.13561	0.0203061	447	0.242719
Q9NZJ4	SACS	SACS	134182	143253	138732	119548	123984	17.0818	16.8938	-0.18809	0.0204197	448	0.243074
Q96CW1	AP2M1	AP2M1	1.35684e+07	1.23943e+07	1.28937e+07	1.06843e+07	1.10632e+07	23.6267	23.3743	-0.252342	0.0204267	449	0.243074
P22695	QCR2	UQCRC2	1.00177e+07	8.57864e+06	9.3581e+06	6.54033e+06	7.01092e+06	23.1516	22.6919	-0.459691	0.0204758	450	0.243116
Q96AE4	FUBP1	FUBP1	4.94787e+06	5.73698e+06	5.84764e+06	3.78082e+06	3.91943e+06	22.3938	21.8765	-0.517365	0.0205358	451	0.243288
Q9BXM9	FSD1L	FSD1L	1.27377e+06	1.41889e+06	1.46807e+06	982541	1.0641e+06	20.4034	19.9648	-0.438614	0.0207645	452	0.245453
O15235	RT12	MRPS12	383384	384723	416927	326399	334325	18.5915	18.3337	-0.257846	0.020851	453	0.245572
Q71UI9	H2AV	H2AZ2	1.3954e+06	1.59728e+06	1.54439e+06	917304	1.12572e+06	20.5284	19.9623	-0.566097	0.0210079	454	0.245572
P42167	LAP2B	TMPO	443381	415948	449442	251574	331217	18.7348	18.1526	-0.582199	0.0210675	455	0.245572
Q3SXM5	HSDL1	HSDL1	4.44547e+06	3.82735e+06	4.59508e+06	2.93765e+06	2.93902e+06	22.0323	21.4866	-0.545744	0.0210707	456	0.245572
Q08431	MFGM	MFGE8	7.20618e+06	6.44138e+06	6.45701e+06	8.15017e+06	8.72765e+06	22.6761	23.0086	0.332568	0.0211206	457	0.245572
O00562	PITM1	PITPNM1	487399	503829	444893	350182	381036	18.8688	18.4799	-0.388842	0.0211229	458	0.245572
A1X283	SPD2B	SH3PXD2B	384815	317937	331892	205702	233150	18.3957	17.7434	-0.652368	0.0211622	459	0.245572
Q86WG3	ATCAY	ATCAY	1.65472e+06	1.59528e+06	1.88713e+06	1.19935e+06	1.20311e+06	20.7076	20.1961	-0.511491	0.0211636	460	0.245572
P29692	EF1D	EEF1D	1.4514e+07	1.37757e+07	1.48813e+07	1.11765e+07	1.23106e+07	23.7786	23.4854	-0.293232	0.021196	461	0.245572
P35232	PHB	PHB1	1.47234e+07	1.23394e+07	1.37265e+07	8.92127e+06	9.81405e+06	23.6967	23.1593	-0.537468	0.021241	462	0.245572
Q96GD0	PLPP	PDXP	1.07948e+06	1.22468e+06	1.31153e+06	828677	800848	20.2009	19.636	-0.564858	0.0212801	463	0.245572
P12814	ACTN1	ACTN1	2.53912e+07	2.21844e+07	2.28283e+07	2.90258e+07	3.12017e+07	24.4842	24.8439	0.359731	0.0214444	464	0.246454
Q6UVY6	MOXD1	MOXD1	321212	340981	311528	247866	272734	18.3082	17.9898	-0.318372	0.0214488	465	0.246454
Q96DA2	RB39B	RAB39B	505656	433710	451053	345676	317691	18.8221	18.3394	-0.482679	0.0215955	466	0.24749
Q8NFZ4	NLGN2	NLGN2	588349	725359	703178	442092	390987	19.3587	18.6681	-0.690642	0.0216652	467	0.24749
O95716	RAB3D	RAB3D	367313	358469	382858	296072	323006	18.4954	18.2398	-0.255635	0.0216779	468	0.24749
P78527	PRKDC	PRKDC	1.20189e+07	1.04854e+07	1.12665e+07	8.33371e+06	8.86238e+06	23.4243	23.0356	-0.388734	0.0217872	469	0.247572
Q8NFP9	NBEA	NBEA	2.27712e+06	1.86531e+06	2.0105e+06	1.38986e+06	1.33118e+06	20.9679	20.3757	-0.592152	0.0218692	470	0.247572
Q92598	HS105	HSPH1	1.22976e+07	1.08271e+07	1.11955e+07	8.28633e+06	9.02867e+06	23.4476	23.0455	-0.402073	0.0218994	471	0.247572
P19174	PLCG1	PLCG1	810424	625929	636222	354366	349247	19.398	18.4244	-0.973609	0.0219457	472	0.247572
P61018	RAB4B	RAB4B	309474	264400	252816	127761	174703	18.072	17.2064	-0.865619	0.0219584	473	0.247572
Q86VS8	HOOK3	HOOK3	470478	489424	540661	368740	386949	18.9321	18.5274	-0.404678	0.0219632	474	0.247572
P50402	EMD	EMD	3.39354e+06	2.94013e+06	3.21481e+06	2.45623e+06	2.41682e+06	21.6019	21.2164	-0.385484	0.0221941	475	0.249648
Q08211	DHX9	DHX9	1.47845e+07	1.2793e+07	1.37347e+07	1.02981e+07	1.06637e+07	23.7151	23.3213	-0.393843	0.0223324	476	0.250339
O75131	CPNE3	CPNE3	3.71347e+06	3.02068e+06	3.14248e+06	1.56893e+06	2.08558e+06	21.6506	20.8012	-0.849378	0.0223492	477	0.250339
Q9BPX5	ARP5L	ARPC5L	381778	411632	458976	258487	296191	18.6713	18.0813	-0.589994	0.0224872	478	0.251358
O75608	LYPA1	LYPLA1	1.5854e+06	1.78948e+06	1.7588e+06	1.34169e+06	1.36497e+06	20.7066	20.3681	-0.338519	0.022586	479	0.251917
P30084	ECHM	ECHS1	1.14989e+07	9.81298e+06	1.02107e+07	6.88933e+06	7.76643e+06	23.3249	22.805	-0.519955	0.022666	480	0.251917
P07814	SYEP	EPRS1	1.15428e+07	1.00803e+07	1.08029e+07	7.90776e+06	8.55139e+06	23.3657	22.9724	-0.393303	0.0227009	481	0.251917
P26368	U2AF2	U2AF2	340081	308513	345032	241022	267544	18.3374	17.9561	-0.381304	0.0227258	482	0.251917
Q9UMX0	UBQL1	UBQLN1	1.71133e+06	1.83817e+06	1.87642e+06	1.53858e+06	1.44248e+06	20.7865	20.5074	-0.279081	0.0229044	483	0.252441
P50897	PPT1	PPT1	1.54528e+06	1.30512e+06	1.55511e+06	1.0017e+06	1.02195e+06	20.4859	19.9485	-0.537383	0.022906	484	0.252441
Q9UBR2	CATZ	CTSZ	399548	410246	439285	573869	707050	18.6675	19.2887	0.621276	0.0229397	485	0.252441
Q9BYC5	FUT8	FUT8	314288	251784	317386	161036	181332	18.1678	17.3852	-0.782651	0.0229936	486	0.252441
Q92614	MY18A	MYO18A	5.42956e+06	4.82773e+06	5.40837e+06	3.89815e+06	4.17657e+06	22.3161	21.945	-0.371159	0.0230093	487	0.252441
P13591	NCAM1	NCAM1	7.33581e+07	6.06825e+07	6.63955e+07	4.30477e+07	4.74635e+07	25.9936	25.4316	-0.562013	0.0230968	488	0.252881
O95831	AIFM1	AIFM1	3.01251e+06	2.5628e+06	2.89984e+06	1.88913e+06	2.10786e+06	21.4298	20.9305	-0.499363	0.0232363	489	0.253628
P62820	RAB1A	RAB1A	2.57118e+07	2.28078e+07	2.45953e+07	1.96368e+07	1.97299e+07	24.5387	24.2305	-0.308227	0.0232599	490	0.253628
P49327	FAS	FASN	9.0014e+07	7.44574e+07	8.30008e+07	5.40413e+07	5.88639e+07	26.2977	25.7505	-0.547191	0.0233786	491	0.254403
O00571	DDX3X	DDX3X	9.24479e+06	8.51189e+06	8.49423e+06	6.49549e+06	7.28661e+06	23.0609	22.7163	-0.34461	0.0234529	492	0.254692
A8MVW0	F1712	FAM171A2	786211	868252	892853	677073	611541	19.6956	19.2974	-0.398195	0.0239616	493	0.25969
O14530	TXND9	TXNDC9	265690	221804	245419	132174	171089	17.8983	17.2102	-0.688114	0.0240622	494	0.260061
Q9UDT6	CLIP2	CLIP2	4.7255e+06	4.69799e+06	4.86767e+06	3.9397e+06	4.30366e+06	22.1837	21.9748	-0.208856	0.0241271	495	0.260061
Q8ND56	LS14A	LSM14A	424492	375600	407278	242452	306625	18.6185	18.0667	-0.551824	0.0241419	496	0.260061
P32004	L1CAM	L1CAM	1.8416e+07	1.63477e+07	1.757e+07	1.29134e+07	1.42311e+07	24.0563	23.6942	-0.362116	0.0243187	497	0.260643
P19338	NUCL	NCL	2.32581e+07	2.13157e+07	2.13976e+07	1.72009e+07	1.85949e+07	24.3904	24.0933	-0.297091	0.0243188	498	0.260643
P51659	DHB4	HSD17B4	6.53303e+06	7.24788e+06	7.73233e+06	5.30048e+06	5.24305e+06	22.7738	22.3299	-0.443905	0.0243423	499	0.260643
Q9BVA1	TBB2B	TUBB2B	3.47593e+08	3.61699e+08	3.89183e+08	2.92462e+08	3.02938e+08	28.4479	28.1493	-0.298608	0.0243984	500	0.260722
Q9Y512	SAM50	SAMM50	1.41276e+06	1.19074e+06	1.19602e+06	807509	890086	20.2724	19.6951	-0.577363	0.0245405	501	0.261569
Q9BTE6	AASD1	AARSD1	757296	719235	831086	573071	599518	19.553	19.1613	-0.391745	0.0245839	502	0.261569
Q9ULP9	TBC24	TBC1D24	386399	327467	283465	177925	156988	18.3428	17.3534	-0.989326	0.0246246	503	0.261569
P43378	PTN9	PTPN9	1.51088e+06	1.55205e+06	1.53155e+06	1.37389e+06	1.23443e+06	20.5465	20.3147	-0.231823	0.02471	504	0.261955
Q86UE4	LYRIC	MTDH	4.24042e+06	3.58496e+06	3.64139e+06	2.43413e+06	2.74377e+06	21.866	21.3039	-0.562055	0.02478	505	0.262177
Q9Y2E4	DIP2C	DIP2C	508615	429734	488178	320291	354368	18.8591	18.3638	-0.495314	0.0249322	506	0.262612
Q9Y490	TLN1	TLN1	4.27128e+06	5.75041e+06	5.33626e+06	7.36923e+06	7.92955e+06	22.2875	22.8669	0.579394	0.0250097	507	0.262612
P07996	TSP1	THBS1	3.16614e+06	2.05564e+06	2.19269e+06	4.25616e+06	4.62753e+06	21.237	22.0827	0.845778	0.0250382	508	0.262612
P17301	ITA2	ITA2	859696	781978	929355	597503	639738	19.709	19.2387	-0.470257	0.0250967	509	0.262612
P00367	DHE3	GLUD1	7.19783e+06	6.75547e+06	6.95496e+06	5.65481e+06	6.17079e+06	22.7326	22.4954	-0.237196	0.0251243	510	0.262612
P60174	TPIS	TPI1	5.93846e+07	5.97799e+07	6.54838e+07	4.62548e+07	5.10149e+07	25.8752	25.5355	-0.339754	0.0251967	511	0.262612
Q5JSH3	WDR44	WDR44	626020	627687	624005	493049	557727	19.2556	19.003	-0.252559	0.0252106	512	0.262612
Q14152	EIF3A	EIF3A	4.09367e+06	3.60491e+06	3.77711e+06	3.01175e+06	3.08466e+06	21.8671	21.5395	-0.327585	0.025257	513	0.262612
Q9BX68	HINT2	HINT2	194744	176354	213733	59815.3	117345	17.5727	16.4347	-1.138	0.0252635	514	0.262612
Q07812	BAX	BAX	95708.6	100278	97314	88728.9	82317.5	16.5771	16.384	-0.193032	0.0253886	515	0.263401
Q15042	RB3GP	RAB3GAP1	668314	768578	784818	555628	504207	19.4983	19.0154	-0.482869	0.0254598	516	0.263627
Q13449	LSAMP	LSAMP	8.62368e+06	7.14876e+06	7.99517e+06	5.0555e+06	5.74681e+06	22.9175	22.3648	-0.552694	0.0255688	517	0.263676
Q9Y320	TMX2	TMX2	285468	246535	249084	194629	191380	17.9902	17.5583	-0.431883	0.0256233	518	0.263676
P06241	FYN	FYN	3.78245e+06	3.1744e+06	3.28401e+06	2.27535e+06	2.46802e+06	21.7029	21.1775	-0.525392	0.0256743	519	0.263676
P43686	PRS6B	PSMC4	4.01534e+06	4.09279e+06	4.44502e+06	3.51721e+06	3.35634e+06	21.9966	21.7126	-0.28396	0.0257135	520	0.263676
Q7L576	CYFP1	CYFIP1	355510	372094	485246	192668	179077	18.625	17.504	-1.12105	0.0257311	521	0.263676
O15355	PPM1G	PPM1G	820651	770160	782765	514137	642232	19.5937	19.1412	-0.452497	0.0257834	522	0.263676
O94779	CNTN5	CNTN5	166411	156799	182445	130260	116266	17.3628	16.9114	-0.45145	0.0258099	523	0.263676
P06733	ENOA	ENO1	1.26805e+08	1.17196e+08	1.2661e+08	1.03377e+08	1.07583e+08	26.8804	26.6524	-0.227976	0.0259252	524	0.264195
Q15102	PA1B3	PAFAH1B3	2.46467e+07	2.39238e+07	2.71286e+07	1.93195e+07	2.03596e+07	24.5888	24.2419	-0.346934	0.0260409	525	0.264195
Q96FJ2	DYL2	DYNLL2	2.23512e+06	2.92026e+06	2.65572e+06	1.54206e+06	1.54767e+06	21.3121	20.5591	-0.753081	0.026061	526	0.264195
P62995	TRA2B	TRA2B	5.43414e+06	5.99905e+06	6.15033e+06	4.48241e+06	4.76774e+06	22.4828	22.141	-0.341714	0.0260882	527	0.264195
O94910	AGRL1	ADGRL1	85848.1	84345.1	105010	53529	58038.1	16.4852	15.7676	-0.717621	0.026108	528	0.264195
Q03252	LMNB2	LMNB2	3.22061e+06	3.01206e+06	2.98801e+06	2.42222e+06	2.6589e+06	21.5515	21.2767	-0.274765	0.0261897	529	0.264485
Q92930	RAB8B	RAB8B	1.06592e+06	1.14864e+06	1.17801e+06	958839	945372	20.109	19.8608	-0.248225	0.0262709	530	0.264485
Q5SRD1	TI23B	TI23B	90551.7	81558.8	76520.6	60622.6	61622.2	16.3387	15.8994	-0.43927	0.0263148	531	0.264485
P26232	CTNA2	CTNNA2	9.38749e+06	7.53987e+06	8.39485e+06	5.54939e+06	5.67578e+06	23.0089	22.4202	-0.588704	0.0263523	532	0.264485
Q7Z3B1	NEGR1	NEGR1	418600	500854	498103	311737	337606	18.85	18.3086	-0.54139	0.0263841	533	0.264485
Q12874	SF3A3	SF3A3	305866	253665	290321	193228	205719	18.1119	17.6058	-0.506056	0.0264902	534	0.265051
Q13409	DC1I2	DYNC1I2	6.99961e+06	6.75292e+06	7.5459e+06	4.35607e+06	5.5241e+06	22.7593	22.2361	-0.523177	0.0266976	535	0.266479
Q16891	MIC60	IMMT	2.03693e+07	1.78498e+07	1.9311e+07	1.29484e+07	1.51753e+07	24.1929	23.7453	-0.447569	0.0267327	536	0.266479
O14576	DC1I1	DYNC1I1	1.93054e+06	2.05924e+06	2.19074e+06	1.64604e+06	1.67986e+06	20.9743	20.6653	-0.309016	0.0269011	537	0.267658
Q9UI08	EVL	EVL	1.68333e+06	1.41089e+06	1.54184e+06	1.11765e+06	1.14525e+06	20.5595	20.1097	-0.449767	0.0270253	538	0.268322
P35555	FBN1	FBN1	451891	468664	542733	1.14629e+06	829456	18.8958	19.914	1.01815	0.0270928	539	0.268322
Q9UHA4	LTOR3	LAMTOR3	1.1454e+06	912381	934609	621302	592439	19.9279	19.211	-0.716876	0.0271184	540	0.268322
Q99798	ACON	ACO2	2.16862e+07	1.81874e+07	1.97493e+07	1.37779e+07	1.49038e+07	24.2444	23.7736	-0.47077	0.0274177	541	0.268616
Q13454	TUSC3	TUSC3	1.23983e+06	1.19166e+06	1.2269e+06	875504	537950	20.2178	19.4308	-0.787022	0.0274281	542	0.268616
Q9NV96	CC50A	TMEM30A	2.14587e+06	2.37726e+06	2.56538e+06	1.63437e+06	1.76749e+06	21.1721	20.6979	-0.474199	0.0274849	543	0.268616
P62745	RHOB	RHOB	4.44089e+06	4.80041e+06	5.04012e+06	3.75857e+06	3.90188e+06	22.1827	21.869	-0.313675	0.0275372	544	0.268616
O14818	PSA7	PSMA7	8.2669e+06	8.20606e+06	8.81345e+06	6.23553e+06	7.17201e+06	23.0069	22.6765	-0.330355	0.0276113	545	0.268616
P08195	4F2	SLC3A2	9.32991e+06	8.64096e+06	1.02766e+07	6.62528e+06	7.09066e+06	23.1667	22.7094	-0.457304	0.0276333	546	0.268616
P09001	RM03	MRPL3	507665	454019	364502	238076	189405	18.7539	17.7055	-1.04839	0.02775	547	0.268616
P52209	6PGD	PGD	1.93559e+07	1.60613e+07	1.72703e+07	1.25561e+07	1.26002e+07	24.066	23.5844	-0.481581	0.0277884	548	0.268616
Q9C0E8	LNP	LNPK	308126	358955	356513	258240	251564	18.3802	17.9596	-0.420665	0.0277972	549	0.268616
Q68D91	MBLC2	MBLAC2	1.31817e+06	1.04285e+06	1.0589e+06	704657	596145	20.1206	19.311	-0.809596	0.0278168	550	0.268616
Q16537	2A5E	PPP2R5E	1.17619e+06	1.54678e+06	1.41908e+06	806207	828344	20.397	19.6405	-0.756489	0.0278562	551	0.268616
P49755	TMEDA	TMED10	6.27967e+06	5.88046e+06	6.42913e+06	5.09617e+06	5.38943e+06	22.563	22.3219	-0.241097	0.0278833	552	0.268616
P03886	NU1M	MT-ND1	288271	177760	222997	57248	68550.2	17.8092	15.9408	-1.86849	0.0278844	553	0.268616
O60884	DNJA2	DNAJA2	3.53153e+06	3.35007e+06	3.33759e+06	2.34712e+06	2.84463e+06	21.6998	21.3078	-0.392026	0.0278872	554	0.268616
P27824	CALX	CANX	2.08169e+07	1.92661e+07	2.17084e+07	1.52966e+07	1.69757e+07	24.2959	23.9438	-0.352147	0.0279023	555	0.268616
Q9C040	TRIM2	TRIM2	5.6365e+06	4.55412e+06	4.64782e+06	2.90882e+06	3.25751e+06	22.2379	21.556	-0.681893	0.0279685	556	0.26877
O75083	WDR1	WDR1	3.34463e+07	3.24622e+07	3.06418e+07	2.75472e+07	2.81529e+07	24.9398	24.7312	-0.208638	0.0280741	557	0.268914
Q14194	DPYL1	CRMP1	1.19066e+08	1.36688e+08	1.41684e+08	9.4349e+07	9.87002e+07	26.9812	26.5244	-0.4568	0.0281294	558	0.268914
P55786	PSA	NPEPPS	1.79791e+07	1.54123e+07	1.54503e+07	1.19422e+07	1.18588e+07	23.9566	23.5045	-0.45213	0.0281375	559	0.268914
Q93045	STMN2	STMN2	763281	911520	1.00955e+06	531406	519937	19.7712	19.0038	-0.767378	0.0281947	560	0.268914
Q9UIC8	LCMT1	LCMT1	770512	628818	722605	412160	500288	19.432	18.7994	-0.632604	0.0282352	561	0.268914
P07686	HEXB	HEXB	3.3849e+06	2.63479e+06	2.81821e+06	4.21785e+06	4.04797e+06	21.4903	21.9787	0.488415	0.0283857	562	0.269866
P12931	SRC	SRC	4.72194e+06	4.36379e+06	4.48735e+06	3.59632e+06	3.95104e+06	22.1093	21.8475	-0.261741	0.0286786	563	0.272167
Q14157	UBP2L	UBAP2L	3.07666e+06	3.30318e+06	3.47395e+06	2.35223e+06	2.68498e+06	21.6473	21.2642	-0.383091	0.0287834	564	0.272197
P52294	IMA5	KPNA1	556256	478609	465709	270052	352521	18.9321	18.2479	-0.684237	0.0287837	565	0.272197
Q9P1F3	ABRAL	ABRACL	131715	162487	142854	81709.7	101300	17.1525	16.4816	-0.670939	0.0289462	566	0.27325
P56937	DHB7	HSD17B7	174727	149372	177968	123969	114474	17.3526	16.8633	-0.489273	0.0290051	567	0.273323
P45983	MK08	MAPK8	979879	829166	817343	616164	600822	19.7397	19.2149	-0.524806	0.0291666	568	0.273821
Q9H0B6	KLC2	KLC2	1.27855e+07	1.13219e+07	1.14961e+07	8.23225e+06	9.50527e+06	23.5006	23.0803	-0.420254	0.0291881	569	0.273821
P04080	CYTB	CSTB	1.32484e+06	1162449	1.33824e+06	963713	1.00189e+06	20.2823	19.9065	-0.375725	0.0292446	570	0.273821
Q86UU1	PHLB1	PHLDB1	358296	365065	391701	296952	233490	18.5037	18.0168	-0.486894	0.029263	571	0.273821
Q13555	KCC2G	KCC2G	790945	658961	658886	406405	490535	19.423	18.7747	-0.648369	0.0294981	572	0.274144
O75439	MPPB	PMPCB	1.19914e+06	1.01872e+06	1.14385e+06	688251	844831	20.0958	19.548	-0.547796	0.0295042	573	0.274144
Q9NVA2	SEPTIN11	SEPTIN11	1.06951e+07	1.13187e+07	1.18112e+07	8.74538e+06	9.63494e+06	23.4266	23.1317	-0.294967	0.0296418	574	0.274144
O60282	SEPTIN5	KIF5C	3.8874e+07	3.09853e+07	3.28902e+07	2.15913e+07	2.26815e+07	25.0296	24.3999	-0.629676	0.0296447	575	0.274144
Q00059	TFAM	TFAM	498337	512088	557963	422445	436575	18.9959	18.7123	-0.283557	0.0297267	576	0.274144
P31150	GDIA	GDI1	8.78835e+07	7.78234e+07	9.4738e+07	6.27822e+07	6.10291e+07	26.3714	25.8836	-0.487873	0.0297738	577	0.274144
Q15369	ELOC	ELOC	1.49187e+06	1.3485e+06	1.52286e+06	1.15479e+06	1.19794e+06	20.472	20.1659	-0.306097	0.0297894	578	0.274144
Q99719	SEPTIN5	SEPTIN5	1.62278e+07	1.28745e+07	1.46196e+07	9.10865e+06	9.96507e+06	23.7969	23.1851	-0.611807	0.0298352	579	0.274144
P24539	AT5F1	ATP5PB	7.47851e+06	6.37824e+06	8.57688e+06	4415481	4.06935e+06	22.8342	22.0165	-0.817742	0.0299092	580	0.274144
P35612	ADDB	ADD2	1.74095e+07	1.4797e+07	1.55416e+07	1.15775e+07	1.22164e+07	23.924	23.5041	-0.41989	0.0299614	581	0.274144
Q9UQ16	DYN3	DNM3	7.75813e+06	8.49014e+06	9.14348e+06	6.30255e+06	6.54223e+06	23.0129	22.6147	-0.398216	0.0300351	582	0.274144
P62277	RS13	RPS13	1.64034e+07	1.43753e+07	1.69539e+07	1.21578e+07	1.16372e+07	23.9235	23.5042	-0.419358	0.0300384	583	0.274144
P22087	FBRL	FBL	1.64364e+06	1.52789e+06	1.56646e+06	1.38662e+06	1251197	20.5909	20.3309	-0.259965	0.0300802	584	0.274144
P51148	RAB5C	RAB5C	9.85414e+06	8.43326e+06	9.64066e+06	7.17649e+06	6.94798e+06	23.1503	22.7517	-0.398556	0.0300852	585	0.274144
Q9UKF6	CPSF3	CPSF3	117118	122279	106946	90477.5	94020.6	16.8169	16.4932	-0.323632	0.0301164	586	0.274144
P04083	ANXA1	ANXA1	5.04268e+06	4.27944e+06	4.13301e+06	5.27303e+06	5.60271e+06	22.0967	22.3746	0.277919	0.0892869	1127	0.423301
Q8IXS6	PALM2	PALM2	5.55358e+06	4.63924e+06	5.22377e+06	2.56228e+06	3.62684e+06	22.293	21.5613	-0.731715	0.0301697	588	0.274144
Q15276	RABE1	RABEP1	638209	666242	771954	478198	495044	19.4007	18.8924	-0.508255	0.03029	589	0.274156
Q14966	ZN638	ZNF638	570239	521377	503045	380503	432161	19.0199	18.6323	-0.387556	0.0302963	590	0.274156
Q9NUL3	STAU2	STAU2	4.93335e+06	4.00087e+06	4.22931e+06	2.8467e+06	3.0544e+06	22.0651	21.4926	-0.57253	0.030325	591	0.274156
P13497	BMP1	BMP1	138120	58488	97568.2	231151	328785	16.5814	18.0949	1.51354	0.0304429	592	0.274169
O15400	STX7	STX7	4.65446e+06	5.83868e+06	5.86592e+06	3.57675e+06	3.15176e+06	22.3786	21.6819	-0.696768	0.0304709	593	0.274169
A6NGN9	IGLO5	IGLON5	1.24839e+06	1.12001e+06	1.37673e+06	703165	885501	20.2516	19.5994	-0.652238	0.0305434	594	0.274169
Q9BY77	PDIP3	POLDIP3	541321	568469	643455	401237	441410	19.1566	18.6846	-0.472064	0.0305928	595	0.274169
Q9HC36	MRM3	MRM3	137003	113507	102039	61424.5	68733.1	16.8425	15.9899	-0.852603	0.030593	596	0.274169
O14683	P5I11	TP53I11	466610	391383	480903	315393	266423	18.7676	18.1502	-0.617445	0.0306692	597	0.274169
P63244	RACK1	RACK1	1.9148e+07	1.87041e+07	2.02288e+07	1.66876e+07	1.7243e+07	24.2066	24.0161	-0.190516	0.0306855	598	0.274169
Q9Y2Q0	AT8A1	ATP8A1	5.9422e+06	4.40482e+06	4.97674e+06	2.8571e+06	2.88809e+06	22.2843	21.4539	-0.830383	0.0307583	599	0.274292
Q9HB07	MYG1	MYG1	657584	633739	726269	513258	542824	19.3592	19.0103	-0.34895	0.030802	600	0.274292
P29218	IMPA1	IMPA1	3.92555e+06	3.77108e+06	4.5222e+06	2.94883e+06	2.35664e+06	21.9576	21.339	-0.618591	0.0309529	601	0.274573
Q9Y224	CN166	RTRAF	238409	275715	309812	173695	170465	18.0672	17.3927	-0.67449	0.0309589	602	0.274573
Q5TF21	SOGA3	SOGA3	5.91402e+06	4.60747e+06	5.24399e+06	3.07199e+06	3.49732e+06	22.3253	21.6473	-0.677996	0.0309877	603	0.274573
Q02978	M2OM	SLC25A11	1.25387e+07	1.04351e+07	1.11059e+07	8.3827e+06	8.13911e+06	23.4374	22.9779	-0.459581	0.0310513	604	0.274681
Q9Y230	RUVB2	RUVBL2	6.98655e+06	6.22379e+06	6.53893e+06	5.24519e+06	5.55564e+06	22.6503	22.3646	-0.285693	0.0312131	605	0.275415
P09496	CLCA	CLTA	4.27103e+06	2.96853e+06	3.80124e+06	1.69871e+06	1.86144e+06	21.8114	20.7635	-1.04787	0.0312374	606	0.275415
Q9H492	MLP3A	MAP1LC3A	4.31002e+06	4.30836e+06	4.85094e+06	3.30615e+06	3.64324e+06	22.0982	21.7285	-0.369757	0.0312967	607	0.275483
O00442	RTCA	RTCA	1.44568e+06	1.23605e+06	1.31228e+06	951933	1.04707e+06	20.3444	19.9309	-0.41359	0.0313902	608	0.275852
Q15717	ELAV1	ELAVL1	6.48946e+06	5.97129e+06	5.00344e+06	3.51095e+06	3770061	22.4729	21.7957	-0.677226	0.0315039	609	0.276124
P67809	YBOX1	YBX1	1.45332e+07	1.478e+07	1.76361e+07	1.05814e+07	1.08596e+07	23.8996	23.3539	-0.545773	0.0315245	610	0.276124
Q9UBQ7	GRHPR	GRHPR	5.75197e+06	4.89047e+06	4.74982e+06	3.5256e+06	3.63182e+06	22.2907	21.771	-0.519731	0.031582	611	0.276175
P09211	GSTP1	GSTP1	3.40619e+07	3.24399e+07	3.60182e+07	2.7889e+07	2.9404e+07	25.0264	24.7719	-0.25451	0.0317512	612	0.2772
P63104	1433Z	YWHAZ	8.74401e+07	8.51697e+07	1.04963e+08	6.30894e+07	5.98171e+07	26.4633	25.873	-0.590339	0.0318882	613	0.27777
Q9NYB9	ABI2	ABI2	299648	303846	366732	210009	221417	18.303	17.7188	-0.584247	0.0319715	614	0.27777
P12277	KCRB	CKB	3.82513e+07	3.09582e+07	3.55034e+07	2.30723e+07	2.51029e+07	25.0569	24.5218	-0.535116	0.03204	615	0.27777
Q96QZ7	MAGI1	MAGI1	356685	316390	255407	154976	171526	18.2396	17.3167	-0.922819	0.0320428	616	0.27777
Q86Y82	STX12	STX12	1.01365e+07	8.77778e+06	1.03723e+07	7.17291e+06	7.42742e+06	23.2188	22.7995	-0.419277	0.0320763	617	0.27777
P02794	FRIH	FTH1	2.59825e+06	2.27954e+06	2.37588e+06	1.92166e+06	1.98057e+06	21.2053	20.8959	-0.309451	0.0326541	618	0.282315
Q53HC9	TSSC1	EIPR1	187804	175854	190879	147366	161912	17.496	17.2385	-0.257421	0.0327889	619	0.282897
Q04760	LGUL	GLO1	1.75968e+06	1.51475e+06	1.6873e+06	1.13964e+06	1.31234e+06	20.6574	20.2255	-0.431934	0.0328469	620	0.282897
Q9Y6A4	CFA20	CFAP20	322671	284940	322382	252068	244394	18.2419	17.9213	-0.320574	0.0328825	621	0.282897
Q9Y4W6	AFG32	AFG3L2	2.79217e+06	2.50295e+06	2.39724e+06	2.02312e+06	1.93344e+06	21.29	20.9158	-0.374217	0.0329972	622	0.282897
P63027	VAMP2	VAMP2	2.92098e+06	2.82441e+06	3.76197e+06	1.731e+06	1.72225e+06	21.5957	20.7195	-0.876129	0.0330544	623	0.282897
Q9UI12	VATH	ATP6V1H	6.39404e+06	5.74335e+06	6.4124e+06	4.66007e+06	5.16108e+06	22.5599	22.2275	-0.332476	0.0332504	624	0.282897
P52597	HNRPF	HNRNPF	1.09301e+06	1134362	1.15645e+06	925870	1.01749e+06	20.1053	19.8901	-0.215136	0.0332568	625	0.282897
P04035	HMDH	HMGCR	709386	532457	594601	359315	364084	19.2235	18.4644	-0.759089	0.0332963	626	0.282897
O95819	M4K4	MAP4K4	3.88188e+06	3.24078e+06	3.64468e+06	2.4858e+06	2.74511e+06	21.7752	21.3186	-0.456563	0.0333036	627	0.282897
P55769	NH2L1	SNU13	397399	466264	522160	288938	286303	18.8173	18.1338	-0.68354	0.033308	628	0.282897
Q9H1E3	NUCKS	NUCKS1	968186	775112	1058098	349608	545029	19.8328	18.7709	-1.06181	0.0333436	629	0.282897
Q99832	TCPH	CCT7	2.67595e+07	2.38623e+07	2.55719e+07	1.8594e+07	2.12386e+07	24.5982	24.2474	-0.35076	0.0333785	630	0.282897
Q9P0J0	NDUAD	NDUFA13	1.66998e+06	1.26514e+06	1.38996e+06	855584	871921	20.4593	19.7203	-0.739074	0.0334097	631	0.282897
Q08752	PPID	PPID	239295	294939	342324	519897	435449	18.1565	18.8657	0.709136	0.0334879	632	0.28311
P50395	GDIB	GDI2	2.56422e+07	2.00282e+07	2.07586e+07	1.36162e+07	1.3709e+07	24.4003	23.7037	-0.696619	0.0336408	633	0.283954
O94805	ACL6B	ACTL6B	379815	386571	479687	264914	254701	18.664	17.9871	-0.676912	0.0337234	634	0.284202
Q02790	FKBP4	FKBP4	1.38342e+07	1.36936e+07	1.54665e+07	1.12522e+07	1.17654e+07	23.7727	23.4562	-0.316439	0.0338399	635	0.284735
P68400	CSK21	CSNK2A1	5.40631e+06	4.80406e+06	4.30633e+06	3.30686e+06	3.32159e+06	22.2062	21.6602	-0.546008	0.0339628	636	0.28532
Q9NSK0	KLC4	KLC4	920627	933333	762317	449265	608588	19.7341	19.0127	-0.721413	0.0341093	637	0.28551
O00170	AIP	AIP	1.19847e+06	1.20996e+06	1.10598e+06	906035	1.01023e+06	20.1599	19.8699	-0.290023	0.0341287	638	0.28551
O75334	LIPA2	PPFIA2	1.20749e+06	1.04027e+06	1.03696e+06	775254	843800	20.0624	19.6267	-0.435655	0.0341802	639	0.28551
P48643	TCPE	CCT5	2.77036e+07	2.3927e+07	2.75148e+07	2.03099e+07	2.06651e+07	24.653	24.2882	-0.364799	0.0341992	640	0.28551
Q9BRT3	MIEN1	MIEN1	97793.2	113691	91541.5	69338.1	69688.3	16.6241	16.085	-0.539117	0.0342797	641	0.285736
Q13564	ULA1	NAE1	487458	404970	456279	305440	342535	18.7782	18.3056	-0.472605	0.0343894	642	0.286203
O00499	BIN1	BIN1	591996	459287	472539	307438	306592	18.9543	18.2279	-0.726352	0.0345676	643	0.286877
P40222	TXLNA	TXLNA	139345	152932	148269	129174	123690	17.164	16.948	-0.215972	0.0345777	644	0.286877
Q8NF37	PCAT1	LPCAT1	1.49008e+06	1.21718e+06	1.29819e+06	778091	965820	20.3486	19.7339	-0.614677	0.0346593	645	0.287025
Q9H9A6	LRC40	LRRC40	4.0856e+06	3.68e+06	4.1302e+06	2.55031e+06	3.18011e+06	21.919	21.4502	-0.468778	0.0347155	646	0.287025
Q99497	PARK7	PARK7	1.44543e+07	1.1845e+07	1.23676e+07	8.09658e+06	9.35824e+06	23.6196	23.0571	-0.562515	0.0347961	647	0.287025
Q9Y4I1	MYO5A	MYO5A	2.13536e+07	1.72854e+07	1.93386e+07	1.31247e+07	1.40748e+07	24.204	23.6971	-0.506953	0.0348105	648	0.287025
P46459	NSF	NSF	2.70634e+07	2.25762e+07	2.45929e+07	1.84568e+07	1.87158e+07	24.5606	24.1477	-0.412848	0.0350016	649	0.288157
O60256	KPRB	PRPSAP2	2.81202e+06	2.21541e+06	2.52263e+06	1.756e+06	1.46952e+06	21.2631	20.6211	-0.641995	0.0351371	650	0.288827
P41250	GARS	GARS1	1.12097e+07	1.05005e+07	1.17623e+07	8.88768e+06	9.54124e+06	23.4115	23.1355	-0.27604	0.0352028	651	0.288922
O94903	PROSC	PLPBP	1.33866e+06	1.11513e+06	1.14334e+06	850058	879352	20.1935	19.7218	-0.471604	0.0352807	652	0.289118
P09651	ROA1	HNRNPA1	3.74775e+07	3.95399e+07	4.41478e+07	3.00195e+07	3.16371e+07	25.2674	24.8778	-0.389685	0.0353771	653	0.289294
P30044	PRDX5	PRDX5	3.36751e+06	3.53122e+06	4.21694e+06	1.81629e+06	2.50515e+06	21.8211	21.0431	-0.778051	0.0354105	654	0.289294
P04792	HSPB1	HSPB1	2.5796e+07	2.20967e+07	2.32714e+07	2.85676e+07	3.08335e+07	24.4997	24.824	0.324301	0.0357413	655	0.291551
Q13185	CBX3	CBX3	2.04454e+06	1.61772e+06	1.80323e+06	1.14878e+06	1.28092e+06	20.797	20.2123	-0.584607	0.035849	656	0.291645
Q8NFY4	SEM6D	SEMA6D	1.69691e+06	1.35982e+06	1.39012e+06	973892	979948	20.4994	19.8979	-0.601509	0.035862	657	0.291645
Q13885	TBB2A	TUBB2A	5.00123e+07	5.3963e+07	5.42868e+07	4.36155e+07	4.66419e+07	25.6528	25.4275	-0.225238	0.0360555	658	0.291839
Q96ME7	ZN512	ZNF512	531406	517597	683959	342988	237700	19.1398	18.1474	-0.992441	0.0360687	659	0.291839
Q86T03	TM55B	PIP4P1	443260	486132	337142	194889	226303	18.6875	17.6841	-1.00337	0.0361003	660	0.291839
P14543	NID1	NID1	1.53839e+06	747787	964324	2.12625e+06	2.29433e+06	20.0473	21.0758	1.02853	0.0361364	661	0.291839
O94760	DDAH1	DDAH1	1.38385e+07	1.21557e+07	1.38785e+07	9.04841e+06	1.06631e+07	23.6639	23.2325	-0.431401	0.0361863	662	0.291839
Q01082	SPTB2	SPTBN1	7.80928e+07	6.68075e+07	7.44182e+07	5.53467e+07	5.85964e+07	26.1235	25.7637	-0.359751	0.0362642	663	0.291839
Q9NTK5	OLA1	OLA1	6.90695e+06	5.73013e+06	5.82573e+06	4.03476e+06	4.5161e+06	22.5532	22.0276	-0.525519	0.0362682	664	0.291839
Q92609	TBCD5	TBC1D5	59667.2	52537.4		27505.5	34342.5	15.7758	14.9164	-0.859333	0.0363927	665	0.2924
P67775	PP2AA	PPP2CA	1.56563e+07	1.29924e+07	1.40975e+07	9.89856e+06	1.09051e+07	23.7643	23.3103	-0.453996	0.0365142	666	0.292936
Q9Y3D9	RT23	MRPS23	420145	327734	319888	205354	206761	18.4412	17.6527	-0.788516	0.0366114	667	0.293057
Q9Y333	LSM2	LSM2	232306	172543	189635	114091	116771	17.5963	16.8167	-0.77965	0.0366932	668	0.293057
Q8N766	EMC1	EMC1	1.5089e+06	1.33894e+06	1.3476e+06	1.15879e+06	1.10186e+06	20.4154	20.1083	-0.307129	0.0366938	669	0.293057
P19404	NDUV2	NDUFV2	1.78058e+06	1.45616e+06	1.40912e+06	1.03506e+06	956751	20.5626	19.9257	-0.636901	0.0367748	670	0.293095
P62873	GBB1	GNB1	4.20469e+07	3.67106e+07	3.47678e+07	2.65783e+07	2.83421e+07	25.1735	24.7108	-0.462637	0.0368083	671	0.293095
P09429	HMGB1	HMGB1	5.90263e+06	4.90639e+06	5.14127e+06	3.56556e+06	4.02219e+06	22.3421	21.8552	-0.486875	0.0369424	672	0.293502
P30042	ES1	GATD3	1.9493e+06	1.72314e+06	1.75985e+06	1.35507e+06	1.50399e+06	20.7882	20.4471	-0.341054	0.0369693	673	0.293502
Q8TAT6	NPL4	NPLOC4	910164	892981	957319	696179	804358	19.8115	19.517	-0.29447	0.0370748	674	0.293619
P26583	HMGB2	HMGB2	224382	234332	282438	170067	142763	17.9144	17.255	-0.659429	0.0371463	675	0.293619
P14868	SYDC	DARS1	8.45188e+06	8.5493e+06	7.07488e+06	5.78066e+06	5.85821e+06	22.9361	22.4724	-0.463686	0.0371489	676	0.293619
O95747	OXSR1	OXSR1	2.44525e+06	1.89927e+06	2.07938e+06	1.25895e+06	489490	21.0301	19.7376	-1.29242	0.0372717	677	0.294154
Q8TEW0	PARD3	PARD3	258995	200601	256484	149227	152047	17.8648	17.2007	-0.664084	0.0374088	678	0.294801
O00192	ARVC	ARVCF	436984	450211	509652	365834	358345	18.8288	18.466	-0.362793	0.0375045	679	0.294883
P56199	ITA1	ITGA1	336211	477196	364147	581692	682158	18.5824	19.2694	0.686994	0.0375596	680	0.294883
Q9BX40	LS14B	LSM14B	588685	783235	670148	403780	432311	19.3766	18.6733	-0.703337	0.0375848	681	0.294883
Q06210	GFPT1	GFPT1	1.37239e+06	1.31452e+06	1.29557e+06	1.22422e+06	1.2175e+06	20.3403	20.2195	-0.12081	0.0377471	682	0.295429
Q9UKE5	TNIK	TNIK	425622	339096	411898	257167	275604	18.5812	18.0232	-0.558094	0.0378013	683	0.295429
P82675	RT05	MRPS5	321162	343020	381312	270478	264035	18.4108	18.0279	-0.382924	0.0378203	684	0.295429
Q9UKM9	RALY	RALY	4.49945e+06	3.76472e+06	3.8976e+06	2.91051e+06	3.07747e+06	21.9509	21.5136	-0.437249	0.0380286	685	0.296041
Q9Y4L1	HYOU1	HYOU1	1.99162e+07	1.8244e+07	2.06251e+07	1.60203e+07	1.65481e+07	24.224	23.957	-0.26702	0.0380505	686	0.296041
O94875	SRBS2	SORBS2	143980	161055	168026	127413	117388	17.2667	16.9012	-0.365453	0.0381849	687	0.296041
Q9H0E2	TOLIP	TOLLIP	821736	745395	851671	576979	664661	19.6209	19.2438	-0.377083	0.0382198	688	0.296041
Q15005	SPCS2	SPCS2	1.16289e+06	1.17972e+06	1.35748e+06	968828	861893	20.2342	19.804	-0.430185	0.0382247	689	0.296041
Q9UPT6	JIP3	MAPK8IP3	1.59813e+06	1.30229e+06	1.32342e+06	665186	967708	20.4252	19.639	-0.786163	0.0382311	690	0.296041
P06396	GELS	GSN	4.79855e+06	4.61882e+06	4.88923e+06	5.86436e+06	7.15556e+06	22.1852	22.6342	0.449004	0.0383989	691	0.296911
Q9Y2R9	RT07	MRPS7	605741	546359	655528	426606	469423	19.2007	18.7732	-0.427519	0.0385838	692	0.297909
Q9H0R4	HDHD2	HDHD2	308880	234184	213430	125954	111788	17.944	16.859	-1.08497	0.038712	693	0.298468
P56192	SYMC	MARS1	8.79099e+06	7.26037e+06	7.94596e+06	5.53079e+06	6.13628e+06	22.9314	22.4759	-0.455468	0.0387861	694	0.298608
P04075	ALDOA	ALDOA	1.32837e+08	1.42015e+08	1.50031e+08	1.18073e+08	1.19794e+08	27.0775	26.8256	-0.25195	0.038876	695	0.298655
Q07955	SRSF1	SRSF1	6.25829e+06	4.8203e+06	5.02504e+06	2.88202e+06	3.48042e+06	22.3559	21.6011	-0.754771	0.0389176	696	0.298655
Q00765	REEP5	REEP5	2.8588e+06	2.94502e+06	3.27907e+06	2.14662e+06	2.4693e+06	21.5298	21.1382	-0.391568	0.0389599	697	0.298655
Q9GZT8	NIF3L	NIF3L1	141606	157204	162114	109334	126343	17.2292	16.8465	-0.382756	0.0391239	698	0.299483
P38159	RBMX	RBMX	1.4396e+07	1.51579e+07	1.75881e+07	1.10574e+07	1.15572e+07	23.9055	23.4307	-0.4748	0.0392756	699	0.299682
P05413	FABPH	FABP3	5.3306e+06	4.17648e+06	3.95176e+06	2.39829e+06	2.6511e+06	22.0971	21.2677	-0.82941	0.0392936	700	0.299682
O60271	JIP4	SPAG9	450470	366332	380439	272671	287031	18.6063	18.0943	-0.51202	0.0393181	701	0.299682
P19022	CADH2	CDH2	1.91155e+06	1693306	1.70035e+06	1.35235e+06	1.46979e+06	20.754	20.4284	-0.325656	0.0396561	702	0.301827
P10412	H14	H1-4	5.98311e+07	7.25676e+07	7.70475e+07	4.47267e+07	4.77617e+07	26.057	25.4628	-0.594274	0.0397522	703	0.302128
O60941	DTNB	DTNB	198807	211953	163405	115105	130866	17.5461	16.9081	-0.638013	0.0398504	704	0.302444
P31943	HNRH1	HNRNPH1	1.94689e+07	1.65396e+07	1.72629e+07	1.30292e+07	1.40941e+07	24.0819	23.693	-0.388861	0.0399736	705	0.302949
P46926	GNPI1	GNPDA1	651696	670585	716445	577397	599648	19.3743	19.1667	-0.207535	0.0400661	706	0.30322
Q9NQ34	TMM9B	TMEM9B		241272	271025	182982	167813	17.9666	17.4203	-0.546352	0.0402001	707	0.303803
O75368	SH3L1	SH3BGRL	978422	852928	874301	573527	718577	19.7826	19.3013	-0.48129	0.0402613	708	0.303836
Q15393	SF3B3	SF3B3	1.91144e+06	1.57491e+06	1.77099e+06	1.25621e+06	1.34523e+06	20.7409	20.3109	-0.430057	0.0404269	709	0.303902
Q9UN37	VPS4A	VPS4A	1.49919e+06	1.3375e+06	1.35233e+06	1.12603e+06	1.18246e+06	20.4132	20.1385	-0.274699	0.0404841	710	0.303902
P78371	TCPB	CCT2	3.62959e+07	3.0603e+07	3.44083e+07	2.5493e+07	2.67294e+07	25.0092	24.6382	-0.371034	0.0404868	711	0.303902
P17844	DDX5	DDX5	1.21543e+07	1.02002e+07	1.10206e+07	7.23516e+06	8.69667e+06	23.4073	22.9254	-0.481898	0.0405129	712	0.303902
P22570	ADRO	FDXR	523477	669330	629487	792027	817520	19.2124	19.6182	0.40586	0.0405544	713	0.303902
Q14444	CAPR1	CAPRIN1	3.63673e+06	3.67241e+06	4.12089e+06	2.79753e+06	3.15563e+06	21.8614	21.5052	-0.35614	0.0408469	714	0.305666
P25787	PSA2	PSMA2	4.3791e+06	4.13987e+06	4.81881e+06	3.5059e+06	3.60072e+06	22.0841	21.7607	-0.323319	0.0410832	715	0.306391
P31151	S10A7	S100A7	70724.3	94526.6	98800.9	3.23749e+06	1.47183e+06	16.4255	21.1671	4.74159	0.0411121	716	0.306391
Q13367	AP3B2	AP3B2	2.46599e+06	2.07956e+06	2.15352e+06	1.65818e+06	1.73601e+06	21.0906	20.6946	-0.395929	0.0411159	717	0.306391
P20674	COX5A	COX5A	600227	707482	908520	364138	172313	19.4947	18.0331	-1.46163	0.041264	718	0.30702
O75382	TRIM3	TRIM3	1.87159e+06	1503001	1.66543e+06	1.2444e+06	1.08694e+06	20.68	20.1527	-0.527302	0.0413429	719	0.30702
Q709C8	VP13C	VPS13C	571480	483443	624892	373692	380153	19.0949	18.5239	-0.571	0.0414128	720	0.30702
P45974	UBP5	USP5	1.47059e+07	1.15637e+07	1.24254e+07	8.09213e+06	9.0468e+06	23.6207	23.0308	-0.589909	0.041484	721	0.30702
P06865	HEXA	HEXA	755920	543745	684806	961351	922804	19.3354	19.8455	0.510126	0.0414877	722	0.30702
Q8IV08	PLD3	PLD3	1.15799e+07	9.43181e+06	1.05442e+07	7.74321e+06	7.80132e+06	23.3264	22.8899	-0.436542	0.0415805	723	0.307281
Q9NRX5	SERC1	SERINC1	880323	729028	744595	577296	437952	19.5817	18.9534	-0.628286	0.0417085	724	0.307802
B5ME19	EIFCL	EIF3CL	3.17323e+06	2.57079e+06	3.02471e+06	2.09356e+06	2.14593e+06	21.479	21.0155	-0.463514	0.0417999	725	0.308026
Q5JRX3	PREP	PITRM1	216329	342601	358933	78740.6	120998	18.223	16.6078	-1.6152	0.0418562	726	0.308026
O43264	ZW10	ZW10	139883	130424	153507	113836	100323	17.1081	16.7083	-0.399785	0.0419541	727	0.308026
P04632	CPNS1	CAPNS1	1.11599e+06	971653	1.11843e+06	753665	867230	20.0274	19.6284	-0.399052	0.0419694	728	0.308026
Q9H4G4	GAPR1	GLIPR2	2.18234e+06	1.68191e+06	1.81393e+06	2.49829e+06	2.73147e+06	20.852	21.3183	0.46628	0.0422346	729	0.309547
Q9NUD5	ZCHC3	ZCHC3	1.50634e+06	1.5147e+06	996975	517350	629559	20.3531	19.1293	-1.22377	0.0423096	730	0.309671
Q9UJZ1	STML2	STOML2	1.64285e+06	1.50755e+06	1.6687e+06	1.40097e+06	1.36197e+06	20.6154	20.3978	-0.217596	0.0424254	731	0.309954
P50995	ANX11	ANXA11	361418	162447	348764	406026	398553	18.15	18.6179	0.467829	0.272409	1971	0.738448
Q93050	VPP1	ATP6V0A1	1.32779e+07	1.054e+07	1.12547e+07	8.10425e+06	8.11279e+06	23.4789	22.951	-0.52787	0.0429519	733	0.312912
Q15067	ACOX1	ACOX1	485070	490718	407432	351580	292364	18.8146	18.2966	-0.518061	0.0429866	734	0.312912
O43390	HNRPR	HNRNPR	1.01575e+07	1.09617e+07	1.28427e+07	7.39522e+06	8.09323e+06	23.4325	22.8847	-0.547765	0.0432417	735	0.31389
Q86VP6	CAND1	CAND1	2.01006e+07	1.5423e+07	1.72681e+07	1.18345e+07	1.14812e+07	24.0688	23.4748	-0.594046	0.0433258	736	0.31389
P53597	SUCA	SUCLG1	5.64583e+06	4.59142e+06	4.76331e+06	3.24883e+06	3.69499e+06	22.2536	21.7273	-0.526251	0.0433541	737	0.31389
P51116	FXR2	FXR2	1.95454e+06	1.97231e+06	1.91804e+06	1.58497e+06	1.78647e+06	20.8938	20.6849	-0.208851	0.0433559	738	0.31389
P26640	SYVC	VARS1	8.17223e+06	6.5983e+06	7.4481e+06	5.27272e+06	5.53329e+06	22.8203	22.3653	-0.454974	0.0435465	739	0.314607
P61513	RL37A	RPL37A	6.48337e+06	6.25865e+06	7.626e+06	5.08195e+06	4688922	22.6948	22.2201	-0.474784	0.0435727	740	0.314607
O75781	PALM	PALM	8.57006e+06	6.211e+06	6.95829e+06	3.58142e+06	4.47049e+06	22.7888	21.9409	-0.847942	0.0436524	741	0.314756
Q14376	GALE	GALE		181913	189749	138020	113079	17.5036	16.9379	-0.565737	0.0439455	742	0.316178
O43148	MCES	RNMT	610914	422538	501457	267317	281767	18.9648	18.0667	-0.898092	0.0439678	743	0.316178
P11413	G6PD	G6PD	2.46454e+06	2.16951e+06	2.51217e+06	1.92493e+06	1.91167e+06	21.1838	20.8714	-0.312394	0.0440587	744	0.316406
P62191	PRS4	PSMC1	4.63762e+06	3.73585e+06	3.94026e+06	2.78252e+06	3.00401e+06	21.9688	21.4643	-0.504533	0.04417	745	0.316563
P18124	RL7	RPL7	7.4391e+06	7.8962e+06	8.08051e+06	6.5745e+06	7.03219e+06	22.896	22.6978	-0.198205	0.0441991	746	0.316563
O43765	SGTA	SGTA	2.14645e+06	2.40035e+06	2726014	1.76002e+06	1.4628e+06	21.2091	20.6199	-0.589225	0.0443225	747	0.317022
P35052	GPC1	GPC1	1.44608e+06	1.87263e+06	2.02518e+06	1.00513e+06	1.06736e+06	20.7645	19.9829	-0.78156	0.0453077	748	0.323181
P31948	STIP1	STIP1	1.49739e+07	1.29214e+07	1.2202e+07	9.369e+06	1.00587e+07	23.672	23.2116	-0.460423	0.0453141	749	0.323181
Q15819	UB2V2	UBE2V2	809941	582239	615419	257033	390580	19.3521	18.3048	-1.0473	0.0453652	750	0.323181
Q9HD20	AT131	ATP13A1	664016	600631	465281	322320	330455	19.1373	18.3162	-0.821092	0.045571	751	0.323836
P61457	PHS	PCBD1	1.76426e+06	1.79826e+06	2.02568e+06	1.4381e+06	1.54193e+06	20.829	20.5069	-0.322097	0.0455782	752	0.323836
Q13243	SRSF5	SRSF5	572910	599366	726873	416935	440194	19.272	18.7092	-0.562807	0.0457412	753	0.324514
Q08174	PCDH1	PCDH1	268200	210371	221651	135815	164586	17.8325	17.1965	-0.635961	0.0458467	754	0.324514
Q96GY0	ZC21A	ZC2HC1A	2.6174e+06	3.08267e+06	3.20716e+06	1.85517e+06	2.26006e+06	21.5016	20.9725	-0.529042	0.0458559	755	0.324514
P40261	NNMT	NNMT	1.18915e+07	7.84754e+06	9.30306e+06	1.44238e+07	1.51557e+07	23.2067	23.8181	0.611417	0.0459263	756	0.324582
P05937	CALB1	CALB1	1.0694e+06	1.44036e+06	1.5434e+06	739104	740266	20.3657	19.4966	-0.869102	0.0460746	757	0.3252
P62158	CALM	CALM1	2.58722e+07	1.91489e+07	1.84838e+07	8.88694e+06	1.20072e+07	24.3354	23.3166	-1.01881	0.0461518	758	0.325206
O75475	PSIP1	PSIP1	1.5489e+06	1.76095e+06	2.10012e+06	1.14863e+06	1.08804e+06	20.7822	20.0929	-0.689307	0.0462233	759	0.325206
Q12849	GRSF1	GRSF1	429743	501180	405281	314457	329558	18.7647	18.2967	-0.468013	0.046258	760	0.325206
P10301	RRAS	RRAS	64271.1	55846.3	67142.1	82467.7	105396	15.9297	16.5193	0.589612	0.0463419	761	0.325367
Q9Y6K8	KAD5	AK5	223759	328084	344758	137772	139696	18.1891	17.082	-1.10718	0.0465743	762	0.326444
Q9NVE7	PANK4	PANK4	882609	710427	769361	550816	587618	19.5869	19.1186	-0.468238	0.0466174	763	0.326444
Q16775	GLO2	HAGH	2.52062e+06	2.0757e+06	2.17412e+06	1.70575e+06	1.66492e+06	21.1059	20.6846	-0.421251	0.0468372	764	0.326713
Q5EB52	MEST	MEST	127669	146888	98030	181026	188636	16.9223	17.4958	0.573589	0.0469084	765	0.326713
Q8TB36	GDAP1	GDAP1	2.05711e+06	1.51217e+06	1.719e+06	845056	1.14968e+06	20.7494	19.9278	-0.821637	0.0469298	766	0.326713
Q9Y277	VDAC3	VDAC3	2.54299e+07	2.07615e+07	2.50844e+07	1.66494e+07	1.78648e+07	24.5019	24.0407	-0.461262	0.0469425	767	0.326713
Q9UBN7	HDAC6	HDAC6	248286	195599	252471	155769	154158	17.8245	17.2416	-0.582934	0.0469615	768	0.326713
Q92905	CSN5	COPS5	2.93423e+06	2.40982e+06	2.62666e+06	2.07146e+06	1.79233e+06	21.3413	20.8816	-0.459728	0.0470604	769	0.326975
P61247	RS3A	RPS3A	3.04283e+07	3.36726e+07	3.4528e+07	2.80872e+07	2.64347e+07	24.9705	24.7003	-0.270212	0.0473448	770	0.328523
O75312	ZPR1	ZPR1	337810	396781	469995	253364	216655	18.6151	17.8424	-0.772783	0.047449	771	0.32882
O60488	ACSL4	ACSL4	5.84199e+06	4.84094e+06	5.93063e+06	4.11592e+06	4.02168e+06	22.4009	21.9562	-0.444722	0.0475978	772	0.329424
Q53FP2	TM35A	TMEM35A	1.15173e+06	724519	881064	392938	400310	19.8099	18.5974	-1.21246	0.0477482	773	0.330037
O75380	NDUS6	NDUFS6	1.17324e+06	1.33366e+06	1.32969e+06	1.01293e+06	1.07679e+06	20.2864	19.9949	-0.291552	0.0478597	774	0.33038
P24844	MYL9	MYL9	485106	413540	401562	533002	582880	18.7253	19.0898	0.364404	0.0479256	775	0.330393
Q15018	F175B	ABRAXAS2	143182	130880	161458	92652.5	111123	17.1474	16.6366	-0.510798	0.0479852	776	0.330393
P62081	RS7	RPS7	5.38731e+06	4.30655e+06	4.82401e+06	6.16667e+06	6.11837e+06	22.2064	22.5504	0.344036	0.048163	777	0.330796
Q9BYD1	RM13	MRPL13	242874	200202	212375	170340	150230	17.7372	17.2903	-0.446885	0.0482105	778	0.330796
O95758	PTBP3	PTBP3	454287	419528	395413	511867	487896	18.6906	18.9312	0.240669	0.0483235	779	0.330796
P30049	ATPD	ATP5F1D	4.02524e+06	3.20397e+06	4.00657e+06	2.21979e+06	444972	21.8366	20.3456	-1.49106	0.0483837	780	0.330796
P32119	PRDX2	PRDX2	5.35301e+07	4.2428e+07	4.44926e+07	3.06698e+07	3.36708e+07	25.4805	24.9392	-0.541301	0.0483842	781	0.330796
Q8IUD2	RB6I2	ERC1	2.62458e+06	2.1356e+06	2.09074e+06	1.44458e+06	1.63088e+06	21.1229	20.5524	-0.570534	0.0484409	782	0.330796
P22392	NDKB	NME2	2.44774e+07	2.20494e+07	2.65983e+07	1.79358e+07	1.93575e+07	24.5389	24.1524	-0.386487	0.0484771	783	0.330796
Q99623	PHB2	PHB2	3.30641e+07	3.42094e+07	3.72592e+07	2.76199e+07	3.0091e+07	25.0544	24.7823	-0.272077	0.0486044	784	0.331174
P82673	RT35	MRPS35	257630	170838	187186	70514.8	104299	17.6468	16.4155	-1.23134	0.0486565	785	0.331174
Q9HC56	PCDH9	PCDH9	117042	70430.1	94212.9	32530.4	41501.7	16.5188	15.1759	-1.3429	0.0487663	786	0.331268
Q92823	NRCAM	NRCAM	1.7032e+06	1.1438e+06	1.31299e+06	556889	759142	20.4032	19.3278	-1.07543	0.0488161	787	0.331268
P46781	RS9	RPS9	1.60942e+07	1.51163e+07	1.7047e+07	1.31527e+07	1.39847e+07	23.9393	23.6938	-0.245514	0.0488562	788	0.331268
P14406	CX7A2	COX7A2	307743	233818	322335	182267	160923	18.1355	17.3886	-0.746886	0.0489682	789	0.331475
Q96SZ5	AEDO	ADO	342190	233206	286505	122706	168845	18.1322	17.1534	-0.978812	0.049011	790	0.331475
P46060	RAGP1	RANGAP1	1.85244e+06	1.69338e+06	1.81884e+06	1.60618e+06	1.52456e+06	20.7701	20.5781	-0.19202	0.0490882	791	0.331578
P30566	PUR8	ADSL	1.64001e+06	1.11045e+06	1.19999e+06	674702	594177	20.3286	19.2751	-1.0535	0.0494165	792	0.332728
P14866	HNRPL	HNRNPL	1.00938e+07	1.0465e+07	1.17287e+07	8.04523e+06	8.90721e+06	23.3595	23.015	-0.344521	0.0494315	793	0.332728
Q8WUB8	PHF10	PHF10	546989	457051	620912	351625	339699	19.047	18.399	-0.648001	0.0494883	794	0.332728
Q9UBT2	SAE2	UBA2	1.22835e+06	926017	1.11158e+06	637713	758693	20.0541	19.4133	-0.64082	0.0495746	795	0.332728
O15347	HMGB3	HMGB3	371815	267061	300010	186069	184904	18.2556	17.501	-0.754675	0.0496075	796	0.332728
P25788	PSA3	PSMA3	5.92404e+06	6.32082e+06	6.76773e+06	5.35056e+06	5.31412e+06	22.5955	22.3463	-0.249152	0.0496321	797	0.332728
P51797	CLCN6	CLCN6	2.61137e+06	1.70758e+06	1.94564e+06	1.01086e+06	929700	20.9938	19.888	-1.10578	0.0497227	798	0.332918
Q07020	RL18	RPL18	1.09443e+07	1.17077e+07	1.2424e+07	9.52288e+06	7.06878e+06	23.479	22.984	-0.495062	0.0500987	799	0.335016
Q13873	BMPR2	BMPR2	114127	92863.5	111789	65255.4	80836.3	16.6972	16.1565	-0.54072	0.0501842	800	0.335165
Q8WXD2	SCG3	SCG3	1.75151e+06	1.39592e+06	1.40552e+06	822929	1.07844e+06	20.5334	19.8586	-0.674802	0.0502465	801	0.335165
O96000	NDUBA	NDUFB10	717052	866052	848141	633088	591578	19.6283	19.224	-0.404345	0.0506583	802	0.337099
Q7L8C5	SYT13	SYT13	135027	116642	150140	94343.8	94373.6	17.0312	16.5259	-0.505322	0.0506626	803	0.337099
P25098	ARBK1	GRK2	141697	127876	143675	116066	94640.9	17.0717	16.6849	-0.386811	0.0507598	804	0.337322
P62847	RS24	RPS24	3.97188e+06	3.68329e+06	4177233	2.91178e+06	3.37573e+06	21.9113	21.5841	-0.327219	0.0508224	805	0.337322
O75822	EIF3J	EIF3J	824387	813192	875525	740485	766692	19.6761	19.5234	-0.152658	0.0509052	806	0.337452
Q92945	FUBP2	KHSRP	5.22835e+06	5.83903e+06	6.44987e+06	4.15179e+06	4.52323e+06	22.4773	22.0484	-0.428874	0.0510373	807	0.337909
Q9H3S7	PTN23	PTPN23	1.8348e+06	1.33836e+06	1.55383e+06	991638	989699	20.5875	19.918	-0.669486	0.0511542	808	0.337915
P60842	IF4A1	EIF4A1	3.71097e+07	3.26162e+07	3.62535e+07	3.01899e+07	2.87652e+07	25.0742	24.8131	-0.261131	0.0512067	809	0.337915
Q99615	DNJC7	DNAJC7	213465	162238	236173	123267	93668.7	17.6379	16.7269	-0.911008	0.0512361	810	0.337915
P61266	STX1B	STX1B	5.64344e+06	4.16679e+06	4.66915e+06	2.9777e+06	3.1319e+06	22.2025	21.5426	-0.659887	0.0512912	811	0.337915
Q14318	FKBP8	FKBP8	827603	865451	675281	558373	547669	19.5905	19.077	-0.513505	0.0514	812	0.338214
Q9Y6M9	NDUB9	NDUFB9	1.04324e+06	1.02859e+06	1.05314e+06	817334	949927	19.9904	19.7531	-0.237362	0.0515089	813	0.33841
Q16629	SRSF7	SRSF7	3.06268e+06	3.4347e+06	3.45623e+06	2.71653e+06	2.84185e+06	21.6618	21.4062	-0.255592	0.0515564	814	0.33841
Q01105	SET	SET	5.53307e+06	5.42875e+06	6.21869e+06	4.35334e+06	4.81679e+06	22.4493	22.1285	-0.320798	0.0516259	815	0.33845
P02679	FIBG	FGG		88618.7	60870.4	139889	131521	16.1897	17.0501	0.860433	0.0521297	816	0.341299
P49407	ARRB1	ARRB1	521048	421066	473912	337110	364913	18.8485	18.4212	-0.427294	0.0521882	817	0.341299
Q92552	RT27	MRPS27	834981	513996	557876	229709	231483	19.2778	17.815	-1.46279	0.0523835	818	0.341747
Q9ULH0	KDIS	KIDINS220	4.95275e+06	3.52557e+06	4.06672e+06	2.4073e+06	2.57899e+06	21.9957	21.2495	-0.746114	0.0523846	819	0.341747
O95864	FADS2	FADS2	2.03786e+06	1.33069e+06	1.45101e+06	790038	623601	20.6155	19.431	-1.18453	0.0526444	820	0.342612
Q9Y2A7	NCKP1	NCKAP1	3.84626e+06	3.58994e+06	4.27442e+06	3.1434e+06	2.55529e+06	21.8964	21.4422	-0.454152	0.0526454	821	0.342612
P55809	SCOT1	OXCT1	6.46839e+06	5.3972e+06	5.62061e+06	4.06472e+06	4.64649e+06	22.4748	22.0544	-0.42031	0.0528965	822	0.343812
Q7Z460	CLAP1	CLASP1	3.92389e+06	3.48277e+06	3.50821e+06	2.76807e+06	3.11206e+06	21.7948	21.4874	-0.307412	0.0530157	823	0.343812
Q99447	PCY2	PCYT2	1.03259e+06	1.04728e+06	1.12051e+06	750451	924629	20.0248	19.6758	-0.34905	0.0530228	824	0.343812
P05455	LA	SSB	5.5116e+06	3.90277e+06	4.61719e+06	2.85459e+06	2.76701e+06	22.1572	21.4225	-0.734661	0.053221	825	0.344652
Q9UK76	HN1	JPT1	7.87065e+06	1.01703e+07	9.77576e+06	6.29461e+06	6.54095e+06	23.1445	22.6136	-0.530841	0.0533488	826	0.344652
P31949	S10AB	S100A11	1.11503e+06	1.47809e+06	1.64198e+06	2.07707e+06	2.00324e+06	20.429	20.9602	0.531245	0.0533918	827	0.344652
Q9UM22	EPDR1	EPDR1	858567	662412	880326	1.05204e+06	1.13566e+06	19.6104	20.061	0.450555	0.0534104	828	0.344652
Q7Z6Z7	HUWE1	HUWE1	9.03861e+06	7.02277e+06	7.36823e+06	5.33847e+06	5.30958e+06	22.8969	22.3441	-0.552782	0.053572	829	0.345107
O75962	TRIO	TRIO	2.46533e+06	1.80053e+06	2.16044e+06	1.374e+06	1.37608e+06	21.0306	20.391	-0.639553	0.0536101	830	0.345107
P35222	CTNB1	CTNNB1	4.54369e+06	4.75371e+06	5.12535e+06	3.94718e+06	4.19752e+06	22.1969	21.9574	-0.239451	0.0540448	831	0.347367
Q13085	ACACA	ACACA	5.54467e+06	4.538e+06	4.66959e+06	3.64614e+06	3.67464e+06	22.2295	21.8036	-0.425905	0.0540912	832	0.347367
Q14534	ERG1	SQLE	156770		167648	130191	138340	17.3075	17.0347	-0.272764	0.0543746	833	0.348424
P15121	ALDR	AKR1B1	6.73248e+06	5.14349e+06	6.03491e+06	4.13722e+06	4.15389e+06	22.5094	21.9831	-0.526237	0.0544081	834	0.348424
Q9GZT4	SRR	SRR	533433	322240	402087	192500	146533	18.6775	17.3711	-1.3064	0.054499	835	0.348424
Q13362	2A5G	PPP2R5C	144082	155723	153102	77038.3	120832	17.2039	16.5942	-0.609692	0.054523	836	0.348424
P49756	RBM25	RBM25	377464	306476	355686	258539	267014	18.4027	18.0035	-0.399193	0.0545823	837	0.348424
Q92845	KIFA3	KIFAP3	348138	276556	352457	226692	229657	18.3133	17.7998	-0.513479	0.0546471	838	0.348424
Q9BRQ6	MIC25	CHCHD6	2.33494e+06	2.96113e+06	3.07542e+06	1.91094e+06	1.8421e+06	21.4121	20.8396	-0.572465	0.0547916	839	0.348719
Q9NUQ2	PLCE	AGPAT5	297305	353204	305414	233970	256288	18.2816	17.9032	-0.378392	0.054869	840	0.348719
Q9Y2V2	CHSP1	CARHSP1	707858	580606	555601	329408	444261	19.2295	18.5614	-0.668139	0.0548892	841	0.348719
Q9BRJ7	SDOS	NUDT16L1	244503	139239	178687	67668.7	65235	17.5163	16.02	-1.49633	0.0553205	842	0.351042
Q9HC29	NOD2	NOD2	946644	727411	901267	564301	615013	19.7114	19.1695	-0.541842	0.055691	843	0.352896
P38606	VATA	ATP6V1A	4.34607e+07	3.72274e+07	3.78938e+07	2.92966e+07	3.25659e+07	25.2363	24.8826	-0.353785	0.055843	844	0.352896
Q14974	IMB1	KPNB1	1.43104e+07	1.18906e+07	1.37134e+07	1.03196e+07	1.05525e+07	23.6654	23.3151	-0.350372	0.0558539	845	0.352896
P19474	RO52	TRIM21	1.86196e+07	1.54508e+07	1.62179e+07	1.24938e+07	1.33136e+07	23.9988	23.6213	-0.377477	0.0558768	846	0.352896
P16402	H13	H1-3	1.0745e+06	1.5039e+06	1.29259e+06	842881	737472	20.2993	19.5918	-0.707496	0.0560802	847	0.353762
Q9BTW9	TBCD	TBCD	2351984	1.81382e+06	2.01029e+06	1.44666e+06	1.43983e+06	20.9733	20.4609	-0.512417	0.0562291	848	0.35398
Q9BXJ8	T120A	TMEM120A	310544	274884	321718	210974	250987	18.206	17.8174	-0.3886	0.0562472	849	0.35398
P50914	RL14	RPL14	6.94634e+06	6.33129e+06	7.06161e+06	5.55603e+06	5.98476e+06	22.6928	22.4602	-0.232561	0.0564349	850	0.354096
Q04917	1433F	YWHAH	3.33328e+07	3.79001e+07	4.41018e+07	2.68278e+07	2.54875e+07	25.1963	24.6407	-0.55556	0.0564578	851	0.354096
Q9Y3I0	RTCB	RTCB	4.6945e+06	4.14088e+06	4.29435e+06	3.14627e+06	3.7429e+06	22.0614	21.7159	-0.345472	0.0564645	852	0.354096
P61601	NCALD	NCALD	4.29359e+06	3.48955e+06	3.415e+06	2.49497e+06	2.71996e+06	21.8318	21.3142	-0.517579	0.056782	853	0.35567
Q9BXL6	CAR14	CARD14	197149	168981	229914	89770.2	135864	17.6001	16.7836	-0.816468	0.0570435	854	0.356476
Q9P121	NTRI	NTM	681478	1.10423e+06	1.01954e+06	402891	455490	19.8347	18.7113	-1.12348	0.0570442	855	0.356476
Q6ZSZ5	ARHGI	ARHGEF18	1.19929e+06	1.0065e+06	969960	737610	805768	20.0137	19.5577	-0.45604	0.0571756	856	0.35688
P53041	PPP5	PPP5C	2.13666e+06	1.64395e+06	1.83673e+06	1.091e+06	1.37302e+06	20.8365	20.2326	-0.603905	0.0572509	857	0.356933
Q9H2W6	RM46	MRPL46	257839	206518	253278	166487	180694	17.8679	17.4053	-0.462599	0.0573579	858	0.357183
P61764	STXB1	STXBP1	3.33395e+07	2.61837e+07	2.69218e+07	1.98242e+07	2.02025e+07	24.7803	24.2545	-0.525855	0.0578086	859	0.358225
A6NHX0	GATL2	CASTOR2	564837	458084	433079	341656	306958	18.8886	18.307	-0.581615	0.0578286	860	0.358225
Q8TC12	RDH11	RDH11	4.79425e+06	3.41675e+06	3.94038e+06	2.49433e+06	2.50145e+06	21.9497	21.2523	-0.697373	0.0578666	861	0.358225
O43237	DC1L2	DYNC1LI2	4.20374e+06	3.17545e+06	3.71299e+06	2.43215e+06	2.62592e+06	21.8181	21.2702	-0.547921	0.0578966	862	0.358225
Q12996	CSTF3	CSTF3	131889	111211	109077	91941.7	83580.3	16.841	16.4213	-0.419688	0.0579134	863	0.358225
Q9BRF8	CPPED	CPPED1	381685	351129	384159	332579	329712	18.5062	18.3371	-0.169095	0.0579507	864	0.358225
P18621	RL17	RPL17	1.97643e+07	1.71327e+07	1.84095e+07	1.44494e+07	1.58123e+07	24.136	23.851	-0.284994	0.0580454	865	0.358225
Q9Y2I8	WDR37	WDR37	1.107e+06	1.17557e+06	1.16235e+06	641562	949508	20.1311	19.6016	-0.52951	0.0580615	866	0.358225
Q9UKA9	PTBP2	PTBP2	1.82968e+06	1146461	1294138	587885	652564	20.4409	19.2424	-1.19851	0.0583388	867	0.358657
P60228	EIF3E	EIF3E	1.33224e+06	1.02832e+06	1.22107e+06	770769	886156	20.1872	19.6601	-0.527146	0.0583645	868	0.358657
Q02952	AKA12	AKAP12	1.91183e+07	1.36789e+07	1.48561e+07	8.35031e+06	1.01081e+07	23.9211	23.1378	-0.783338	0.0584769	869	0.358657
P56545	CTBP2	CTBP2	533188	428755	449130	360372	309490	18.8434	18.3535	-0.489896	0.0584891	870	0.358657
Q8TF61	FBX41	FBXO41	145057	114542	120829	92614.9	88908.2	16.9523	16.4698	-0.482511	0.0585071	871	0.358657
P61006	RAB8A	RAB8A	502221	406419	444566	336742	349274	18.783	18.3879	-0.395105	0.0585557	872	0.358657
P38919	IF4A3	EIF4A3	3.80416e+06	3.0244e+06	3.58471e+06	2.26967e+06	2.67362e+06	21.727	21.237	-0.489918	0.0586015	873	0.358657
Q99805	TM9S2	TM9SF2	2.48141e+06	1.83398e+06	2.05921e+06	1.38016e+06	1.40897e+06	21.0189	20.4114	-0.607557	0.0586784	874	0.358717
Q9P0L0	VAPA	VAPA	2.80175e+06	1.30183e+06	2.68732e+06	429436	397175	21.1102	18.6568	-2.45336	0.0589366	875	0.359884
Q9BRX8	F213A	PRXL2A	1.67145e+06	1263659	1.38428e+06	986121	966519	20.4574	19.897	-0.56044	0.0593031	876	0.361247
Q8IYI6	EXOC8	EXOC8	228285	204952	225523	113540	176240	17.7444	17.1446	-0.59983	0.0594888	877	0.361247
P62851	RS25	RPS25	1.07322e+07	1.25488e+07	1.27061e+07	9.42521e+06	9.69005e+06	23.516	23.1882	-0.327792	0.059537	878	0.361247
Q8IX01	SUGP2	SUGP2	2.00437e+06	2.44904e+06	2.49429e+06	1.68228e+06	1.7465e+06	21.1431	20.7093	-0.43388	0.0595421	879	0.361247
P54578	UBP14	USP14	4.12357e+06	3.41445e+06	3.97404e+06	2.97517e+06	3.04369e+06	21.8717	21.5211	-0.350622	0.0595821	880	0.361247
Q86UL3	GPAT4	GPAT4	250568	187970	222831	157459	139574	17.7501	17.1803	-0.56987	0.0595843	881	0.361247
P18669	PGAM1	PGAM1	4.11381e+07	4.29718e+07	4.48653e+07	3.5735e+07	3.91318e+07	25.3576	25.1578	-0.199733	0.059663	882	0.361247
P13861	KAP2	PRKAR2A	1.18017e+07	9.26149e+06	1.06091e+07	7.34543e+06	7.9903e+06	23.3318	22.8704	-0.461363	0.0597007	883	0.361247
Q9Y2Q9	RT28	MRPS28	279255	408474	347457	195712	208361	18.3965	17.6243	-0.772242	0.0598154	884	0.361531
Q9Y3E1	HDGR3	HDGFL3	2.62102e+06	2.01622e+06	2.18527e+06	1.56664e+06	1.60616e+06	21.1169	20.5973	-0.519581	0.0599696	885	0.361682
Q99426	TBCB	TBCB	2.65576e+07	1.8683e+07	2.11815e+07	1.24708e+07	1.38505e+07	24.4002	23.6497	-0.750473	0.0599757	886	0.361682
Q9UJW0	DCTN4	DCTN4	2.96807e+06	2.16813e+06	2.21841e+06	1.36052e+06	1.53697e+06	21.2253	20.4664	-0.75888	0.060205	887	0.362656
Q9BT78	CSN4	COPS4	3.82935e+06	2.84481e+06	3.07224e+06	2.16446e+06	2.05995e+06	21.6315	21.0103	-0.621155	0.0603558	888	0.363031
P69905	HBA	HBA1; HBA2	7.88436e+06	6.84501e+06	7.48291e+06	6.34617e+06	6.10122e+06	22.8199	22.5693	-0.250552	0.0604033	889	0.363031
P24752	THIL	ACAT1	6.52796e+06	4.99568e+06	5.14373e+06	3.093e+06	3.90843e+06	22.4056	21.7392	-0.666343	0.0605959	890	0.363165
P49841	GSK3B	GSK3B	4.15637e+06	3.36544e+06	3.457e+06	2.76849e+06	2.63296e+06	21.8033	21.3649	-0.43834	0.0606221	891	0.363165
O75367	H2AY	H2afy; H2AFY; LOC100466888; LOC101338325; LOC101381952; LOC101564704; LOC102987354; LOC103079324; LOC103663804; LOC105869993; LOC106989149; LOC110591142; LOC111141291; LOC111182462; LOC112404331; LOC112625777; LOC112815157; LOC112861289; LOC112917035; LOC113928700; LOC114891795; LOC115516119; LOC116529369; LOC116750637; MACROH2A1	3.62685e+06	3.60765e+06	3.71971e+06	3.03671e+06	3.40925e+06	21.8	21.62	-0.180056	0.0606295	892	0.363165
Q92769	HDAC2	HDAC2	852727	677727	912130	573835	493335	19.635	19.0254	-0.609655	0.060826	893	0.363934
Q13617	CUL2	CUL2	1.24754e+06	955676	1.11871e+06	817583	730599	20.0786	19.5621	-0.516481	0.0610135	894	0.364598
Q8NHP8	PLBL2	PLBD2	4.12862e+06	4.29848e+06	4.91993e+06	3.51674e+06	3.5602e+06	22.0851	21.7547	-0.330359	0.0610734	895	0.364598
Q9NP80	PLPL8	PNPLA8	234465		195404	141687	136026	17.7135	17.0832	-0.630303	0.0611759	896	0.364802
P50990	TCPQ	CCT8	4.64643e+07	3.60254e+07	4.10245e+07	2.82284e+07	3.07163e+07	25.2951	24.8129	-0.482281	0.0612757	897	0.364931
P31946	1433B	YWHAB	1.70614e+07	1.94463e+07	2.4297e+07	1.25711e+07	1.18173e+07	24.2727	23.5397	-0.733029	0.0613635	898	0.364931
P26639	SYTC	TARS1	5.77887e+06	4.68537e+06	5.42162e+06	3.96959e+06	4.15889e+06	22.3363	21.9546	-0.381722	0.0614813	899	0.364931
O00629	IMA3	KPNA4	384410	359651	423588	290555	326883	18.5702	18.2359	-0.334276	0.0615656	900	0.364931
Q8TEQ6	GEMI5	GEMIN5	122070	102185	111038	92439	84190.6	16.7701	16.4304	-0.339737	0.0616019	901	0.364931
O75569	PRKRA	PRKRA	2.18372e+06	1.73604e+06	2.10372e+06	1.51962e+06	1.44628e+06	20.9372	20.5	-0.437164	0.0617281	902	0.364931
Q8IZL8	PELP1	PELP1	324233	359548	303643	248216	274566	18.3283	17.9959	-0.332498	0.0617948	903	0.364931
O95248	MTMR5	SBF1	1.37506e+06	1.12888e+06	1.11697e+06	903298	874923	20.203	19.762	-0.440957	0.0618292	904	0.364931
P14314	GLU2B	PRKCSH	8.31462e+06	7.81746e+06	8.27369e+06	7.12343e+06	7.58515e+06	22.9558	22.8102	-0.145601	0.061895	905	0.364931
O94919	ENDD1	ENDOD1	1.63872e+06	1.84342e+06	1.72016e+06	1.52763e+06	1.48303e+06	20.7258	20.5216	-0.204108	0.0619523	906	0.364931
Q8NBJ5	GT251	COLGALT1	502267	514488	453288	562218	644052	18.9025	19.2021	0.299657	0.0620802	907	0.364931
P78344	IF4G2	EIF4G2	8.98746e+06	6.6172e+06	7.47454e+06	4.80071e+06	5.28079e+06	22.8751	22.2652	-0.60992	0.0621256	908	0.364931
O94973	AP2A2	AP2A2	1.41812e+07	1.12376e+07	1.22379e+07	9.09556e+06	9.47184e+06	23.5814	23.1463	-0.435171	0.0621534	909	0.364931
Q15800	MSMO1	MSMO1	355037	272147	311293	232315	202248	18.255	17.7292	-0.525793	0.0621867	910	0.364931
Q5EBL2	ZN628	ZNF628	179439	82311.4	132555	18314.1	32172.4	17.004	14.6236	-2.38039	0.0623142	911	0.364931
Q86UP2	KTN1	KTN1	1.09221e+07	8.71525e+06	9.24183e+06	6.56902e+06	7.39022e+06	23.1986	22.7347	-0.463848	0.0623887	912	0.364931
Q96G61	NUD11	NUDT11	527402	398065	473639	269134	341752	18.8311	18.2205	-0.610568	0.0624655	913	0.364931
P37837	TALDO	TALDO1	8.4212e+06	8.06822e+06	9.46688e+06	5.83904e+06	7.18361e+06	23.0446	22.6345	-0.410099	0.0625119	914	0.364931
P78549	NTH	NTHL1	15364475	12149656	15063389	10715495	9667289	23.7586	23.2808	-0.477778	0.062521	915	0.364931
A5YKK6	CNOT1	CNOT1	277656	236257	251260	213986	181369	17.9605	17.5928	-0.367672	0.0625634	916	0.364931
Q96L34	MARK4	MARK4	79705.5	66013.5	68591.7	51980.1	57402.4	16.1244	15.739	-0.385359	0.0628354	917	0.36567
P49674	KC1E	CSNK1E	315669	382089	390707	231032	283970	18.4689	17.9742	-0.494684	0.0628919	918	0.36567
P20908	CO5A1	COL5A1	750219	1.473e+06	1.27939e+06	1.93183e+06	2.02957e+06	20.155	20.9176	0.762547	0.0629435	919	0.36567
P39905	GDNF	GDNF	82124.7	116767	113876	55609.1	66694.4	16.6698	15.9001	-0.769664	0.062964	920	0.36567
P40925	MDHC	MDH1	3.17083e+07	2.33095e+07	2.56927e+07	1.65861e+07	1.824e+07	24.6813	24.0537	-0.627622	0.0630424	921	0.365728
Q9NYL9	TMOD3	TMOD3	317740	346265	370633	395453	429582	18.3957	18.6541	0.258364	0.0634707	922	0.367488
Q9NVG8	TBC13	TBC1D13	261793	198885	205214	150240	144468	17.76	17.1689	-0.59104	0.0635341	923	0.367488
Q53GQ0	DHB12	HSD17B12	3.55741e+06	3.74722e+06	3.48056e+06	3.0647e+06	2.22018e+06	21.7776	21.3334	-0.444146	0.063607	924	0.367488
Q01484	ANK2	ANK2	7.14127e+07	6.21744e+07	6.95124e+07	5.23529e+07	5.8419e+07	26.0126	25.723	-0.289632	0.0637421	925	0.367488
Q15006	EMC2	EMC2	670035	575038	645094	494533	536350	19.2651	18.9754	-0.289671	0.0638466	926	0.367488
Q9BXS5	AP1M1	AP1M1	3.69094e+06	2.42997e+06	2.65359e+06	1.52164e+06	1.44055e+06	21.4799	20.4982	-0.981692	0.0638585	927	0.367488
Q9Y266	NUDC	NUDC	4.10515e+06	3.28589e+06	3.54796e+06	2.51342e+06	2.84916e+06	21.798	21.3545	-0.44352	0.0639455	928	0.367488
Q9BUQ8	DDX23	DDX23		54807.1	46803.5	69364.2	78802	15.6327	16.1769	0.544166	0.0639479	929	0.367488
P48556	PSMD8	PSMD8	1.04809e+06	774765	954365	662243	537284	19.8202	19.194	-0.626211	0.0639648	930	0.367488
P62937	PPIA	PPIA	1.47184e+08	1.62533e+08	1.70344e+08	1.29865e+08	1.37314e+08	27.2537	26.9932	-0.260449	0.0640684	931	0.367517
Q99988	GDF15	GDF15	34209.6	102525	46091.8	142215	136280	15.8952	17.0873	1.19214	0.0641073	932	0.367517
Q9BUJ2	HNRL1	HNRNPUL1	2.36667e+06	2.32325e+06	2.52852e+06	2.13181e+06	2.19757e+06	21.1983	21.0457	-0.152564	0.064307	933	0.368266
Q86X10	RLGPB	RALGAPB	292047	342280	367598	255862	246894	18.3494	17.9395	-0.409882	0.0644529	934	0.368583
Q92599	SEPTIN8	SEPTIN8	278413	297243	333246	245980	240564	18.2088	17.8922	-0.316593	0.0645176	935	0.368583
Q9BSJ2	SEPTIN9	TUBGCP2	116706	126101	145627	101535	89427.3	16.9823	16.5429	-0.439413	0.0645693	936	0.368583
Q07954	LRP1	LRP1	8.76638e+06	6.95416e+06	6.93301e+06	4.58608e+06	5.56873e+06	22.8483	22.2757	-0.572611	0.0647098	937	0.368803
Q96A72	MGN2	MAGOHB	749626	514453	495487	276135	292943	19.1618	18.1183	-1.04356	0.0647459	938	0.368803
P23352	KALM	ANOS1	2.48027e+06	2.76282e+06	3.0915e+06	1.99465e+06	2.19296e+06	21.4057	20.9977	-0.408024	0.0648229	939	0.368848
O00178	GTPB1	GTPBP1	925577	733302	730158	524900	578282	19.603	19.0732	-0.529795	0.0649093	940	0.368947
O75874	IDHC	IDH1	3.59936e+07	2.83663e+07	3.20263e+07	2.32823e+07	2.45421e+07	24.9374	24.5112	-0.426118	0.0650465	941	0.369334
Q2TAY7	SMU1	SMU1	227484	191788	210287	176195	162186	17.679	17.3683	-0.310733	0.0653876	942	0.370877
Q8NFZ8	CADM4	CADM4	956335	726891	861763	604304	603829	19.6943	19.2043	-0.489917	0.0655383	943	0.371338
O95487	SC24B	SEC24B	852705	878964	1.06281e+06	663529	706587	19.8292	19.3859	-0.44332	0.0657384	944	0.372077
O00231	PSD11	PSMD11	7.72665e+06	6.29647e+06	7.11768e+06	5.46922e+06	5.5823e+06	22.7486	22.3977	-0.350822	0.0659284	945	0.372757
A6NHL2	TBAL3	TUBAL3	1.06652e+06	832174	856435	661528	626552	19.8087	19.2968	-0.511937	0.0661825	946	0.373578
Q9Y520	PRC2C	PRRC2C	959430	750779	838495	564330	654072	19.6964	19.2166	-0.47981	0.0662134	947	0.373578
Q9H019	MFR1L	MTFR1L	523683	486713	479275	408022	450585	18.9216	18.7116	-0.209961	0.0663458	948	0.373666
Q93077	H2A1C	H2AC6	4.46708e+07	5.58748e+07	6.45148e+07	3.0953e+07	3.58902e+07	25.7135	24.9943	-0.719179	0.0663688	949	0.373666
P15531	NDKA	NME1	6.25695e+06	5.71174e+06	4.07115e+06	2.90456e+06	2.99486e+06	22.3502	21.4921	-0.858053	0.0665024	950	0.373774
Q9Y276	BCS1	BCS1L	480235	460915	377060	304117	334908	18.7452	18.2855	-0.459675	0.0665443	951	0.373774
O00429	DNM1L	DNM1L	9.20288e+06	7.56419e+06	8.50708e+06	5.85204e+06	6.89729e+06	23.0062	22.6039	-0.402279	0.0665979	952	0.373774
O60888	CUTA	CUTA	391697	542444	528170	302638	320459	18.8949	18.2491	-0.645759	0.0667661	953	0.374325
P04350	TBB4A	TUBB4A	5.49562e+07	5.79188e+07	6.15472e+07	5.12515e+07	5.11744e+07	25.793	25.61	-0.183041	0.0669913	954	0.375193
P36507	MP2K2	MAP2K2	3.223e+06	2.77721e+06	3.12011e+06	2.59358e+06	2.48091e+06	21.5357	21.2748	-0.260861	0.0673074	955	0.376205
O60506	HNRPQ	SYNCRIP	4.50498e+06	3.12403e+06	3.82022e+06	2.29925e+06	2.42887e+06	21.8638	21.1728	-0.690951	0.0673128	956	0.376205
Q04828	AK1C1	AKR1C1	9.0002e+06	7.13181e+06	7.24951e+06	5.4771e+06	5.70565e+06	22.8939	22.4148	-0.479131	0.0674487	957	0.376274
Q9NZR1	TMOD2	TMOD2	3.58128e+06	4.17451e+06	4.65323e+06	2.89545e+06	3.09272e+06	21.9799	21.5137	-0.466242	0.067466	958	0.376274
Q96L92	SNX27	SNX27	783633	651781	656928	455836	559371	19.4117	18.9533	-0.458382	0.0676896	959	0.377128
O43324	MCA3	EEF1E1	714848	902380	979029	581855	581788	19.723	19.1502	-0.572821	0.0678827	960	0.37781
P61224	RAP1B	RAP1B	8.485e+06	6.97012e+06	7.69573e+06	6.10975e+06	6.16234e+06	22.8796	22.5489	-0.330722	0.0679806	961	0.377961
Q9P2E9	RRBP1	RRBP1	1.11094e+06	1.501e+06	1.64685e+06	1.9391e+06	2.10595e+06	20.437	20.9477	0.510677	0.0681038	962	0.378119
O75110	ATP9A	ATP9A	2.90188e+06	2.0863e+06	2.37861e+06	1.45303e+06	1.67545e+06	21.2276	20.577	-0.650613	0.0681507	963	0.378119
Q9NX40	OCAD1	OCIAD1	288200	292088	390685	179902	215168	18.3041	17.5917	-0.712362	0.0685456	964	0.379601
Q99459	CDC5L	CDC5L	436092	277518	343338	189048	184394	18.4265	17.5105	-0.915986	0.0685598	965	0.379601
P01111	RASN	NRAS	1.51347e+06	1.24911e+06	1.42267e+06	1.05528e+06	1.14605e+06	20.4119	20.0699	-0.341972	0.0686526	966	0.379721
Q15349	KS6A2	RPS6KA2	739168	491622	617865	375773	336682	19.2331	18.4424	-0.790642	0.0687895	967	0.380085
P07197	NFM	NEFM	4.87526e+08	4.92872e+08	5.51363e+08	5.75198e+08	6.22145e+08	28.9276	29.1572	0.229608	0.0689056	968	0.380322
Q9UHX1	PUF60	PUF60	1.18705e+06	913732	1.132e+06	746383	799618	20.0394	19.5601	-0.479271	0.0689748	969	0.380322
P55072	TERA	VCP	6.0218e+07	5.05594e+07	5.24271e+07	4.127e+07	4.49693e+07	25.6971	25.3618	-0.3353	0.0690511	970	0.38035
O60925	PFD1	PFDN1	248003	362983	369470	171006	195279	18.3181	17.4826	-0.835524	0.0691392	971	0.380444
P10599	THIO	TXN	1.57474e+07	1.18307e+07	1.32756e+07	8.37014e+06	1.00037e+07	23.699	23.1312	-0.567847	0.069296	972	0.380914
Q9BWM7	SFXN3	SFXN3	9.82857e+06	9.43232e+06	1.02636e+07	9.06947e+06	8.82098e+06	23.2304	23.0927	-0.13776	0.0695146	973	0.381614
Q03001	DYST	DST	1.93754e+06	1.59398e+06	1.7845e+06	1.36712e+06	1.44718e+06	20.757	20.4243	-0.332608	0.0695661	974	0.381614
Q9Y3S1	WNK2	WNK2	316527	250638	267943	200356	213069	18.0866	17.6573	-0.429376	0.0697502	975	0.381803
P17655	CAN2	CAPN2	2.8541e+06	2.6204e+06	2.61576e+06	2.96552e+06	3.26999e+06	21.3628	21.5721	0.209286	0.0698966	976	0.381803
P32322	P5CR1	PYCR1	1.75473e+06	1.55987e+06	1.79175e+06	998993	1.4121e+06	20.6989	20.2013	-0.49764	0.0700391	977	0.381803
Q9NP72	RAB18	RAB18	6.27214e+06	5.06732e+06	5.60296e+06	4.37601e+06	4.43102e+06	22.4292	22.0702	-0.35895	0.0700396	978	0.381803
Q92558	WASF1	WASF1	510540	532776	633198	339353	439525	19.0921	18.571	-0.521034	0.0701342	979	0.381803
Q8NC51	PAIRB	SERBP1	5.35628e+06	6.27273e+06	6.97129e+06	4.31547e+06	4.6721e+06	22.5639	22.0995	-0.46436	0.0701343	980	0.381803
Q13813	SPTN1	SPTAN1	1.43528e+08	1.15693e+08	1.21485e+08	9.36297e+07	9.88105e+07	26.9191	26.5198	-0.399304	0.0701411	981	0.381803
Q8N398	VW5B2	VW5B2		469379	414552	339258	346912	18.7536	18.3882	-0.365368	0.070207	982	0.381803
P62701	RS4X	RPS4X	5.69709e+07	4.46107e+07	5.12504e+07	3.53035e+07	3.96523e+07	25.6024	25.1595	-0.442873	0.0704234	983	0.381803
P11142	HSP7C	HSPA8	3.88499e+08	3.25064e+08	3.49891e+08	2.65158e+08	2.97103e+08	28.4011	28.0667	-0.334483	0.0705015	984	0.381803
P20700	LMNB1	LMNB1	1.22018e+06	1.28836e+06	1.51276e+06	775310	1.05518e+06	20.3543	19.8038	-0.55047	0.0707147	985	0.381803
O75533	SF3B1	SF3B1	1.68388e+06	915419	1.13098e+06	340635	491834	20.2459	18.667	-1.57885	0.070726	986	0.381803
Q7LGA3	HS2ST	HS2ST1	105409	87646.9	112969	130804	127051	16.6383	16.9762	0.33787	0.0707527	987	0.381803
O95302	FKBP9	FKBP9	254800	320408	291489	352707	424248	18.1402	18.5675	0.427267	0.0707605	988	0.381803
Q9NP97	DLRB1	DYNLRB1	4.8208e+06	6.07964e+06	6.17505e+06	3.97364e+06	4.25867e+06	22.4405	21.9729	-0.467596	0.0708338	989	0.381803
P62328	TYB4	TMSB4X	116760	135440	115985	190199	149700	16.9051	17.3747	0.469639	0.0708429	990	0.381803
Q9P2T1	GMPR2	GMPR2	494599	426214	448429	331763	392121	18.8	18.4654	-0.334583	0.0708754	991	0.381803
O43447	PPIH	PPIH	183953	133004	174101	105206	110905	17.3206	16.7214	-0.599163	0.0709437	992	0.381803
O95817	BAG3	BAG3	294785	434321	398872	516217	535240	18.5203	19.004	0.483612	0.0709583	993	0.381803
Q93034	CUL5	CUL5	1.49835e+06	1.19641e+06	1.60029e+06	955954	1.03405e+06	20.4493	19.9243	-0.524945	0.0711895	994	0.382662
O95793	STAU1	STAU1	1.35196e+06	1.00482e+06	1.10376e+06	680732	832497	20.1376	19.5292	-0.608404	0.0712781	995	0.382753
P37840	SYUA	SNCA	4.03324e+06	5.18925e+06	6.20707e+06	2.69395e+06	3.08393e+06	22.2942	21.4621	-0.832123	0.071516	996	0.383645
Q9UH62	ARMX3	ARMCX3	1.24467e+06	947457	1.04568e+06	761533	779076	20.0416	19.5551	-0.486554	0.0717658	997	0.384031
P25789	PSA4	PSMA4	6.48305e+06	5.36245e+06	5.67346e+06	4.77761e+06	4.45519e+06	22.4775	22.1383	-0.339115	0.071767	998	0.384031
Q00610	CLH1	CLTC	1.77028e+08	1.37293e+08	1.54123e+08	1.13643e+08	1.17113e+08	27.2183	26.7818	-0.436553	0.0718037	999	0.384031
P36915	GNL1	GNL1	886415	717216	730422	563310	602504	19.5694	19.1529	-0.416536	0.072355	1000	0.385728
Q15435	PP1R7	PPP1R7	3052367	2.13425e+06	2.45362e+06	1.55071e+06	1.64183e+06	21.2802	20.6063	-0.673948	0.0723686	1001	0.385728
P13232	IL7	IL7	896488	1164713	1.35623e+06	659357	680676	20.1195	19.3538	-0.76568	0.0723931	1002	0.385728
Q14980	NUMA1	NUMA1	1.56303e+06	1.32397e+06	1.59949e+06	1.05719e+06	1.23132e+06	20.5122	20.126	-0.386218	0.0724509	1003	0.385728
P54727	RD23B	RAD23B	3.11307e+06	2.36083e+06	2.37098e+06	1.65835e+06	1.79869e+06	21.3184	20.7211	-0.597253	0.0724874	1004	0.385728
P51572	BAP31	BCAP31	3.70565e+06	3.30391e+06	3.92647e+06	2.58091e+06	3.07952e+06	21.7976	21.4325	-0.365141	0.0726139	1005	0.385728
Q9HDB5	NRX3B	NRXN3	299912	264755	231090	182314	54809.4	18.017	16.8553	-1.16172	0.0727625	1006	0.385728
Q53GG5	PDLI3	PDLIM3	38386.2	67524.4	43338.2	78714.3	85326.1	15.6024	16.3237	0.721294	0.0727631	1007	0.385728
P48163	MAOX	ME1	225290	221577	280216	300185	339299	17.8868	18.2865	0.39975	0.0727706	1008	0.385728
Q5SYC1	CLVS2	CLVS2	281584	201135	233384	146212	163700	17.8648	17.2415	-0.623345	0.0730081	1009	0.386129
P23246	SFPQ	SFPQ	4.45046e+07	3.64328e+07	4.04153e+07	3.05551e+07	3.31862e+07	25.2697	24.9257	-0.343942	0.0730535	1010	0.386129
P51911	CNN1	CNN1	5.80728e+06	5.0086e+06	5.69015e+06	6.48144e+06	7.92986e+06	22.3915	22.7807	0.38917	0.0730632	1011	0.386129
Q9UBV8	PEF1	PEF1	100875	66440.9	99359.8	50806.2	48326.9	16.4398	15.5971	-0.842684	0.0734096	1012	0.387391
Q05655	KPCD	PRKCD	229317	162335	224503	139938	100176	17.648	16.8734	-0.774608	0.0734713	1013	0.387391
P62070	RRAS2	RRAS2	4.44088e+06	3.03929e+06	3.53835e+06	2.08559e+06	2.34946e+06	21.8085	21.0805	-0.727946	0.0736462	1014	0.387391
Q9Y210	TRPC6	TRPC6	6.46558e+06	7.2863e+06	6.93754e+06	5394869	6.14893e+06	22.7174	22.4606	-0.256812	0.0736645	1015	0.387391
Q96T23	RSF1	RSF1	6.46558e+06	7.2863e+06	6.93754e+06	5394869	6.14893e+06	22.7174	22.4606	-0.256812	0.0736645	1016	0.387391
O94818	NOL4	NOL4	397056	331513	305719	241239	256511	18.3952	17.9251	-0.470185	0.0739839	1017	0.388688
P05198	IF2A	EIF2S1	2.87162e+06	2.38511e+06	2.28438e+06	1.71878e+06	1.95927e+06	21.2614	20.8105	-0.450874	0.0742966	1018	0.389948
P62312	LSM6	LSM6	328229	247084	303215	168168	220570	18.1598	17.5684	-0.591329	0.074453	1019	0.390385
O15270	SPTC2	SPTLC2	122071	102430	104329	46762.6	84780.9	16.742	16.0052	-0.73684	0.0745313	1020	0.390412
Q9NQX3	GEPH	GPHN	1.45225e+06	1.19256e+06	1.17651e+06	637481	982510	20.2807	19.6276	-0.653123	0.0747512	1021	0.390801
Q5RI15	COX20	COX20	199122	185941		170702	167839	17.5547	17.369	-0.185763	0.0747572	1022	0.390801
P62140	PP1B	PPP1CB	1.8422e+06	2.23765e+06	1.92695e+06	1.60422e+06	1.56343e+06	20.9332	20.595	-0.338221	0.0748249	1023	0.390801
Q9H7J1	PPR3E	PPP1R3E	176826	176906	147676	126127	137214	17.3507	17.0066	-0.344088	0.0749229	1024	0.390873
Q9BQI7	PSD2	PSD2	187306	273477	263189	138328	153729	17.8806	17.1559	-0.724725	0.0749851	1025	0.390873
Q9H307	PININ	PININ	911931	1.04775e+06	1.17966e+06	750530	799054	19.9971	19.5634	-0.433618	0.0751187	1026	0.391188
Q9Y6X4	F169A	FAM169A	200301	121607	166712	86449.9	81551	17.3134	16.3581	-0.955281	0.0753897	1027	0.392217
Q9Y2Z0	SGT1	SUGT1	4.82494e+06	3.28797e+06	3.75924e+06	2.28647e+06	2.47121e+06	21.9161	21.1818	-0.734287	0.0756064	1028	0.392892
Q8N0Z6	TTC5	TTC5	350370	345302	319592	309883	294447	18.3685	18.205	-0.163485	0.0756873	1029	0.392892
P16949	STMN1	STMN1	6.81877e+07	1.00239e+08	1.01e+08	5.23988e+07	5.26954e+07	26.4204	25.6471	-0.77325	0.0757399	1030	0.392892
Q9UHD8	SEPTIN9	SEPTIN9	7.51714e+06	6.55284e+06	6.67355e+06	5.65832e+06	5.98365e+06	22.7212	22.4728	-0.248363	0.0758453	1031	0.392892
O95835	LATS1	LATS1	6435803	7.76541e+06	9663135	11267705	11096843	22.9234	23.4147	0.491319	0.0759511	1032	0.392892
P20618	PSB1	PSMB1	4.69411e+06	3.90761e+06	4.85359e+06	3.29423e+06	3.58313e+06	22.0967	21.7134	-0.383287	0.0759606	1033	0.392892
O95613	PCNT	PCNT	1.62773e+06	1.27966e+06	1.46942e+06	1.11212e+06	1.11381e+06	20.4765	20.086	-0.390503	0.0761127	1034	0.393298
P47985	UCRI	UQCRFS1	4.60014e+06	3.50577e+06	4.46534e+06	2.79999e+06	3.12653e+06	21.9987	21.4988	-0.499909	0.0762612	1035	0.393685
Q8TE82	S3TC1	SH3TC1	17089506	17134502	21976834	13323882	12990557	24.1591	23.6494	-0.509775	0.076409	1036	0.393881
Q9BTV5	FSD1	FSD1	4.75301e+06	3.36251e+06	3.56329e+06	2.33658e+06	2.46075e+06	21.8924	21.1938	-0.698625	0.0764466	1037	0.393881
Q15173	2A5B	PPP2R5B	991974	774181	765021	593683	585501	19.6864	19.1694	-0.517057	0.0768192	1038	0.395176
P19367	HXK1	HK1	4.71539e+07	3.35343e+07	3.65624e+07	2.5474e+07	2.43471e+07	25.2201	24.5703	-0.649804	0.0769434	1039	0.395176
Q13098	CSN1	GPS1	2.26038e+06	1.64514e+06	1.70287e+06	1.22367e+06	1.17006e+06	20.8342	20.1908	-0.643362	0.0771529	1040	0.395176
O00469	PLOD2	PLOD2	135127	217445	226222	281813	310066	17.5577	18.1749	0.617213	0.0771583	1041	0.395176
Q9NY33	DPP3	DPP3	3.35942e+06	2.42287e+06	2.32159e+06	1.53284e+06	1.6068e+06	21.3652	20.5822	-0.783048	0.0771631	1042	0.395176
Q9H1A3	METL9	METTL9		125920	141290	161305	174480	17.0276	17.3572	0.329564	0.0771899	1043	0.395176
P98194	AT2C1	ATP2C1	1.66927e+06	1377695	1.31813e+06	1.02999e+06	1.11844e+06	20.4726	20.0349	-0.437765	0.0772157	1044	0.395176
Q01813	PFKAP	PFKP	1.43186e+07	1.26652e+07	1.34818e+07	1.15236e+07	1.20394e+07	23.6852	23.49	-0.195208	0.0773623	1045	0.395233
P05556	ITB1	ITGB1	7.01053e+06	6.70997e+06	6.71032e+06	7.28481e+06	8.1223e+06	22.6993	22.8771	0.177811	0.0773749	1046	0.395233
Q9UBH6	XPR1	XPR1	3.97347e+06	2.56814e+06	2.78961e+06	1.4202e+06	1.75317e+06	21.5687	20.5976	-0.971087	0.0775123	1047	0.395286
P41240	CSK	CSK	988069	1.17962e+06	848828	723081	553976	19.9395	19.2844	-0.655096	0.0775332	1048	0.395286
Q92581	SL9A6	SL9A6	756479	552817	587268	398284	432583	19.27	18.6643	-0.605736	0.0779679	1049	0.397124
Q6P2E9	EDC4	EDC4	3.24012e+06	2.73425e+06	2.82515e+06	2.41688e+06	2.38923e+06	21.484	21.1964	-0.287593	0.0780692	1050	0.397261
P84098	RL19	RPL19	1.00791e+07	1.12903e+07	1.27986e+07	8.59689e+06	8.82061e+06	23.4412	23.054	-0.387144	0.0782743	1051	0.39775
Q9H799	CE042	CPLANE1	6.41402e+06	6.00013e+06	6425781	5818055	5.78979e+06	22.5823	22.4686	-0.113732	0.0783142	1052	0.39775
Q8N9F7	GDPD1	GDPD1	954906	640209	773414	504283	445315	19.5906	18.857	-0.733641	0.0784893	1053	0.39826
Q5BKZ1	ZN326	ZNF326	631189	812714	800911	497037	574475	19.5132	19.0312	-0.481986	0.0787945	1054	0.39943
O43920	NDUS5	NDUFS5	231861	229453	285100	193993	175516	17.9247	17.4952	-0.429408	0.0789244	1055	0.399709
P13010	XRCC5	XRCC5	1.16593e+07	8.97367e+06	1.03619e+07	7.48766e+06	7.88183e+06	23.3006	22.8736	-0.427001	0.0792711	1056	0.401085
P20338	RAB4A	RAB4A	6.30509e+06	4.56487e+06	5.30402e+06	3.76597e+06	3.59704e+06	22.3622	21.8119	-0.550344	0.0793892	1057	0.401302
O14979	HNRDL	HNRNPDL	6.69846e+06	6.33488e+06	7.52319e+06	5.29344e+06	5.82405e+06	22.7081	22.4063	-0.301803	0.079497	1058	0.401366
Q8IU85	KCC1D	CAMK1D	263948	257785	302163	231350	222904	18.0671	17.7931	-0.273998	0.0796115	1059	0.401366
P23921	RIR1	RRM1	357932	324373	356566	290018	184713	18.4016	17.8568	-0.54487	0.0796273	1060	0.401366
P07305	H10	H1-0	1.15775e+07	1.53471e+07	1.63281e+07	9.23844e+06	9.78679e+06	23.7813	23.1814	-0.599916	0.079801	1061	0.401863
Q9UPQ9	TNR6B	TNRC6B	105532	104118	125674	82800.7	91176.2	16.7702	16.4085	-0.361698	0.0800156	1062	0.402245
P67870	CSK2B	CSNK2B	1.01346e+06	762392	878369	459731	671563	19.7549	19.1095	-0.645354	0.0800274	1063	0.402245
Q96AC1	FERM2	FERMT2	1.98263e+06	1.98787e+06	2.22703e+06	2.34501e+06	2.3292e+06	20.9783	21.1563	0.177991	0.0802072	1064	0.402714
P41227	NAA10	NAA10	93584.2	61357.5	93941.1	48318	44733.3	16.3401	15.5057	-0.834405	0.0803226	1065	0.402714
Q96DB5	RMD1	RMDN1	168719	199511	172445	136449	152120	17.4594	17.1386	-0.320881	0.0803468	1066	0.402714
P55327	TPD52	TPD52	2.97262e+06	3.72482e+06	3.85849e+06	2.08351e+06	2.72523e+06	21.7466	21.1972	-0.549362	0.0804898	1067	0.403053
Q9UBM7	DHCR7	DHCR7	3.40637e+06	3.13478e+06	4.26993e+06	2.43285e+06	2.47904e+06	21.781	21.2278	-0.553196	0.0806622	1068	0.403537
P12956	XRCC6	XRCC6	1.19523e+07	9.39346e+06	1.09075e+07	8.10496e+06	8.39195e+06	23.358	22.9757	-0.382287	0.0808181	1069	0.403939
Q9NRN7	ADPPT	AASDHPPT	3.77614e+06	3.37146e+06	4.10239e+06	3.06806e+06	3.01326e+06	21.8385	21.536	-0.302507	0.0809488	1070	0.404214
P62304	RUXE	SNRPE	209952	260024	333192	153855	141293	18.0304	17.1711	-0.859304	0.0812465	1071	0.405279
P36969	GPX4	GPX4	1.74359e+06	1.28718e+06	1.38499e+06	1.03925e+06	968112	20.4893	19.9369	-0.5524	0.0813505	1072	0.405279
Q7L099	RUFY3	RUFY3	2.96575e+07	2.14251e+07	2.34665e+07	1.47217e+07	1.7568e+07	24.5667	23.9446	-0.622156	0.0813896	1073	0.405279
Q15185	TEBP	PTGES3	7.87694e+06	6.06512e+06	6.3955e+06	4.34818e+06	5.17425e+06	22.6927	22.1829	-0.509782	0.0818199	1074	0.406673
P09622	DLDH	DLD	1.51971e+07	1.26847e+07	1.33714e+07	8.14859e+06	1.13812e+07	23.713	23.2192	-0.493864	0.0818217	1075	0.406673
P07900	HS90A	HSP90AA1	1.45662e+08	1.11185e+08	1.24707e+08	9.13817e+07	9.57063e+07	26.9223	26.4791	-0.443207	0.0819058	1076	0.406712
Q14240	IF4A2	EIF4A2	9.99707e+06	7.42269e+06	7.61864e+06	5.93421e+06	3.33753e+06	22.9927	22.1444	-0.848269	0.0821955	1077	0.407772
O43164	PJA2	PJA2		199054	181934	157377	163840	17.5394	17.2932	-0.246197	0.0823193	1078	0.408007
Q9Y4E1	WAC2C	WAC2C	157848	206420	195512	130316	142458	17.5095	17.0573	-0.452192	0.0824099	1079	0.408078
O60493	SNX3	SNX3	2.95634e+06	3.60067e+06	3.58506e+06	2.4729e+06	2.77144e+06	21.6889	21.3223	-0.366558	0.0828444	1080	0.409531
Q15738	NSDHL	NSDHL	1.98105e+06	1.43387e+06	1.65323e+06	1.0036e+06	1.2339e+06	20.6881	20.0935	-0.594608	0.0828567	1081	0.409531
Q9BY67	CADM1	CADM1	2.42607e+06	1.69046e+06	1.83537e+06	1.25465e+06	1.22399e+06	20.92	20.2411	-0.67884	0.0830783	1082	0.409575
P45880	VDAC2	VDAC2	7.10426e+07	5.49767e+07	5.7622e+07	4.36096e+07	4.56851e+07	25.8674	25.4121	-0.455282	0.0830926	1083	0.409575
P38646	GRP75	HSPA9	4.58811e+07	4.92525e+07	5.42736e+07	4.07368e+07	4.24229e+07	25.5697	25.3094	-0.260331	0.0830954	1084	0.409575
P61313	RL15	RPL15	1.14261e+07	1.37472e+07	1.36823e+07	1.04154e+07	1.04481e+07	23.6267	23.3145	-0.312184	0.0833684	1085	0.410541
O95219	SNX4	SNX4	673389	473412	463835	301778	320216	19.0342	18.2465	-0.787695	0.0836809	1086	0.411701
P17980	PRS6A	PSMC3	3.76737e+06	2.94898e+06	3.347e+06	2.44016e+06	2.65835e+06	21.6776	21.2816	-0.396002	0.0838975	1087	0.412387
Q86UR5	RIMS1	RIMS1	565292	728560	822648	425916	479950	19.4283	18.7889	-0.639348	0.0840946	1088	0.41284
P14550	AK1A1	AKR1A1	7.63935e+06	6.53759e+06	7.04036e+06	5.77612e+06	6.15496e+06	22.7538	22.5082	-0.245555	0.0842057	1089	0.41284
O00451	GFRA2	GFRA2	141397	141640	147447	151221	165041	17.1306	17.2708	0.140127	0.0842215	1090	0.41284
Q6DKJ4	NXN	NXN	1.04876e+06	815665	897873	698243	695697	19.8125	19.4107	-0.40174	0.084711	1091	0.414522
Q9NR12	PDLI7	PDLIM7	1.21491e+06	1.93691e+06	2.01807e+06	2.45934e+06	2.74786e+06	20.7167	21.3121	0.595339	0.0847198	1092	0.414522
Q9BRA2	TXD17	TXNDC17	650537	603049	611406	346353	532424	19.2458	18.7451	-0.500636	0.0849711	1093	0.415169
P68104	EF1A1	EEF1A1	4.14671e+08	3.54673e+08	3.78344e+08	3.21639e+08	3.28528e+08	28.5111	28.2762	-0.234887	0.0850224	1094	0.415169
Q13368	MPP3	MPP3	301756	227834	275086	175101	207347	18.0331	17.5449	-0.488179	0.0850852	1095	0.415169
Q96K17	BT3L4	BTF3L4	1.16053e+06	1.30004e+06	1.01922e+06	610623	920151	20.1456	19.5458	-0.599777	0.0851935	1096	0.415318
Q9GZT3	SLIRP	SLIRP	1.32837e+06	1.75635e+06	1.97801e+06	1.1069e+06	1.00887e+06	20.6865	20.0128	-0.673771	0.0853851	1097	0.415769
Q13442	HAP28	PDAP1	1.27181e+06	1.15599e+06	1.41631e+06	674481	1.04072e+06	20.2893	19.7099	-0.57931	0.085504	1098	0.415769
Q9GZN8	CT027	ADISSP	419461	337630	328208	271848	261497	18.4647	18.0247	-0.439988	0.0855195	1099	0.415769
Q6ZV65	FA47E	FAM47E	840679	594415	463442	215206	308313	19.2715	17.9979	-1.27361	0.0857366	1100	0.416446
O43290	SNUT1	SART1	145830	168135	168867	110812	138890	17.2962	16.9299	-0.366348	0.0860017	1101	0.417354
P32969	RL9	RPL9; RPL9P7; RPL9P8; RPL9P9	4.67592e+06	4.48516e+06	5.02886e+06	4.24169e+06	4.17493e+06	22.1734	22.0048	-0.168594	0.0862638	1102	0.418002
Q5VWJ9	SNX30	SNX30	122589	71154.8	94922.2	38752.6	53296	16.5541	15.4901	-1.06397	0.0863473	1103	0.418002
Q15907	RB11B	RAB11B	2.43156e+07	1.86491e+07	2.27196e+07	1.61197e+07	1.66636e+07	24.3841	23.9665	-0.417622	0.0864828	1104	0.418002
Q6PD74	AAGAB	AAGAB	125416	180951	136326	99223.5	79596.1	17.171	16.4481	-0.72284	0.0865221	1105	0.418002
O00303	EIF3F	EIF3F	2.41535e+06	1.99504e+06	2.13975e+06	1.84248e+06	1.63005e+06	21.0581	20.7276	-0.330578	0.0865263	1106	0.418002
Q9NWU5	RM22	MRPL22	274349	302848	269899	234411	253955	18.1072	17.8976	-0.209603	0.0866053	1107	0.418005
Q9NY46	SCN3A	SCN3A	834365	613357	689316	490401	511854	19.4422	18.9348	-0.5074	0.0867683	1108	0.418414
P16403	H12	H1-2	5.56823e+06	3.54607e+06	3.78239e+06	1.95595e+06	2.41583e+06	22.0355	21.0598	-0.975746	0.0869082	1109	0.418711
Q96FC7	PHIPL	PHYHIPL	3.9271e+06	2.99455e+06	3.19777e+06	2.5017e+06	2.40196e+06	21.6857	21.2254	-0.460233	0.0871166	1110	0.418977
P13987	CD59	CD59	942378	741976	658104	465618	535006	19.5746	18.9325	-0.642161	0.0871822	1111	0.418977
Q14203	DCTN1	DCTN1	2.50296e+07	1.75491e+07	1.90947e+07	1.3096e+07	1.32608e+07	24.2932	23.6517	-0.641511	0.0872054	1112	0.418977
Q9UN86	G3BP2	G3BP2	3.33715e+06	3.6613e+06	4.39868e+06	2.65713e+06	2.87068e+06	21.8572	21.3983	-0.458927	0.0873147	1113	0.418977
Q96B54	ZN428	ZNF428	532718	750021	755700	396070	469064	19.3741	18.7226	-0.651506	0.0873555	1114	0.418977
Q8IVD9	NUDC3	NUDCD3	496420	345150	393221	274013	259756	18.6509	18.0259	-0.625017	0.0876028	1115	0.419786
P50502	F10A1	ST13	1.00814e+07	8.13209e+06	8.42044e+06	6.22823e+06	7.20831e+06	23.0818	22.6797	-0.402141	0.087977	1116	0.420466
P31483	TIA1	TIA1	524137	381365	432752	275226	329539	18.767	18.206	-0.560944	0.0880216	1117	0.420466
Q9UNN5	FAF1	FAF1	426948	253091	398924	185838	186220	18.4563	17.5052	-0.951086	0.0880543	1118	0.420466
Q8WUP2	FBLI1	FBLIM1	41604.7	74633.1	96025.1	121117	122410	16.1105	16.8937	0.783193	0.0880594	1119	0.420466
Q13148	TADBP	TARDBP	2.37199e+08	1.82768e+08	1.9424e+08	1.4394e+08	1.56428e+08	27.6092	27.1622	-0.447032	0.0882972	1120	0.421225
P39019	RS19	RPS19	1.68733e+07	2.19048e+07	2.31045e+07	1.36311e+07	1.50618e+07	24.2981	23.7742	-0.523878	0.088386	1121	0.421273
Q96BM9	ARL8A	ARL8A	3.47925e+06	2.48371e+06	2.85033e+06	2.02526e+06	1.98265e+06	21.4863	20.9344	-0.551871	0.0887935	1122	0.422837
P51149	RAB7A	RAB7A	2.83469e+07	2.19317e+07	2.35836e+07	1.76706e+07	1.89938e+07	24.5534	24.1279	-0.425494	0.0889295	1123	0.423108
P26196	DDX6	DDX6	7.54146e+06	5.58894e+06	5.80205e+06	4.23814e+06	4.40699e+06	22.5894	22.0435	-0.545939	0.0890496	1124	0.423178
P14678	RSMB	SNRPB	338103	239789	304639	156878	216310	18.1663	17.5095	-0.656783	0.0891025	1125	0.423178
Q93009	UBP7	USP7	1.11402e+06	655000	829169	414007	457636	19.7241	18.7334	-0.990732	0.0892636	1126	0.423301
P07355	ANXA2	ANXA2	1.85682e+08	1.47624e+08	1.55421e+08	1.57402e+08	1.66751e+08	27.2795	27.2721	-0.00739537	0.960225	3001	1
Q99962	SH3G2	SH3GL2	415890	274234	265148	168036	155672	18.2806	17.3043	-0.976258	0.0893938	1128	0.423432
P68402	PA1B2	PAFAH1B2	1.41419e+07	1.0809e+07	1.06402e+07	8.39772e+06	8.00093e+06	23.5001	22.9671	-0.532978	0.0895001	1129	0.42356
O00422	SAP18	SAP18	229430	267634	210310	170264	188524	17.8471	17.4528	-0.394377	0.0897283	1130	0.423623
Q5JPE7	NOMO2	NOMO2	526006	464311	497645	401858	448001	18.9199	18.6969	-0.223081	0.0898122	1131	0.423623
Q13310	PABP4	PABPC4	2.25952e+06	2.39582e+06	2.41017e+06	2.05342e+06	1.38139e+06	21.1674	20.7118	-0.455605	0.0899097	1132	0.423623
Q9NRZ5	PLCD	AGPAT4	671742	523596	659433	485171	434230	19.2378	18.8103	-0.427512	0.089929	1133	0.423623
O75787	RENR	ATP6AP2	702982	529390	653279	471499	454825	19.2617	18.8212	-0.440512	0.0899591	1134	0.423623
P82650	RT22	MRPS22	386940	304117	228397	131232	177480	18.2255	17.2359	-0.989555	0.0899891	1135	0.423623
P20340	RAB6A	RAB6A	1.54838e+07	1.1777e+07	1.27628e+07	9.64473e+06	9.95952e+06	23.6694	23.2247	-0.44472	0.0904769	1136	0.425184
Q9BW92	SYTM	TARS2	138665	168885	137695	110402	119265	17.1793	16.8092	-0.370093	0.0904799	1137	0.425184
Q9NX63	MIC19	CHCHD3	3.87538e+06	4.42956e+06	4.57754e+06	3.16034e+06	3.72338e+06	22.0339	21.7148	-0.319188	0.0909572	1138	0.426685
Q9Y376	CAB39	CAB39	476611	312424	356230	240069	205397	18.5423	17.765	-0.777329	0.0909589	1139	0.426685
P43034	LIS1	PAFAH1B1	2.39557e+07	1.72092e+07	2.04862e+07	1.41414e+07	1.45908e+07	24.2927	23.7762	-0.516494	0.0913621	1140	0.4282
Q969G3	SMCE1	SMARCE1	249642	237168	257375	182512	225950	17.9203	17.6398	-0.280496	0.0916065	1141	0.4286
Q96KN7	RPGR1	RPGRIP1	240161	213147	277079	186721	182791	17.8933	17.4953	-0.398077	0.0917145	1142	0.4286
Q8TDZ2	MICA1	MICAL1	753869	992723	1.06894e+06	637992	638885	19.84	19.2842	-0.555828	0.091755	1143	0.4286
O75964	ATP5L	ATP5MG	1.47493e+06	1.5476e+06	2.1698e+06	1.07313e+06	984843	20.723	19.9728	-0.750194	0.0917684	1144	0.4286
P12268	IMDH2	IMPDH2	3.6459e+06	2.82156e+06	3.03558e+06	2.3041e+06	2.44854e+06	21.595	21.1803	-0.414699	0.0918873	1145	0.42871
Q9BWF3	RBM4	RBM4	264232	220672	205065	173725	174406	17.8112	17.4093	-0.401935	0.0919523	1146	0.42871
Q9NWV8	BABA1	BABAM1	257494	229443	274560	212441	212181	17.9535	17.6958	-0.257698	0.0920569	1147	0.428728
Q92572	AP3S1	AP3S1	868187	938749	1.01137e+06	822158	788970	19.8414	19.6196	-0.221795	0.0921803	1148	0.428728
P13674	P4HA1	P4HA1	1.66075e+06	2.62683e+06	2.52049e+06	3.11157e+06	3.4565e+06	21.1139	21.647	0.533186	0.0922075	1149	0.428728
Q96QG7	MTMR9	MTMR9	803601	927820	1.08097e+06	648823	708632	19.8384	19.3725	-0.46593	0.0922892	1150	0.428728
E9PRG8	CK098	C11orf98	105020	159834	120153	171363	209292	16.9696	17.5381	0.568561	0.0924252	1151	0.428728
O76003	GLRX3	GLRX3	3.7489e+06	2.67553e+06	2.9e+06	1.90405e+06	2.18837e+06	21.5676	20.9645	-0.603099	0.0924376	1152	0.428728
Q9NQC3	RTN4	RTN4	3.97479e+07	2.71082e+07	3.19712e+07	2.05535e+07	2.20121e+07	24.9734	24.3432	-0.630262	0.0926904	1153	0.429527
O43432	IF4G3	EIF4G3	317244	293181	158344	94598.7	106335	17.9672	16.6164	-1.35087	0.0929313	1154	0.429969
P21359	NF1	NF1	441616	282701	294031	202901	44333.8	18.3728	16.9155	-1.45732	0.0929467	1155	0.429969
Q15257	PTPA	PTPA	1.24688e+06	1.58842e+06	2.01594e+06	819038	986193	20.625	19.7838	-0.841207	0.0932396	1156	0.430951
Q9H9Z2	LN28A	LIN28A	427233	340796	374092	250734	314838	18.5383	18.1093	-0.428972	0.0935059	1157	0.431368
P10636	TAU	MAPT	6.40717e+07	7.35642e+07	8.09006e+07	5.12125e+07	6.00292e+07	26.1183	25.7291	-0.389215	0.0935352	1158	0.431368
O43399	TPD54	TPD52L2	1.44305e+06	1.47733e+06	1.71537e+06	1.28422e+06	1.2691e+06	20.5594	20.2839	-0.275464	0.0936341	1159	0.431368
Q15771	RAB30	RAB30	435518	405154	614806	289042	270365	18.8881	18.0935	-0.794561	0.0937731	1160	0.431368
Q9Y4E6	WDR7	WDR7	1.55248e+06	1.22341e+06	1.23865e+06	1.03617e+06	951845	20.3518	19.9229	-0.428945	0.093812	1161	0.431368
P08865	RSSA	RPSA	1.54517e+07	1.65304e+07	1.76041e+07	1.40595e+07	1.48544e+07	23.9785	23.7853	-0.193211	0.0939356	1162	0.431368
P09486	SPRC	SPARC	1.51276e+06	1.81725e+06	2.42192e+06	2.62209e+06	3.06515e+06	20.8707	21.4393	0.568645	0.0939754	1163	0.431368
P17600	SYN1	SYN1	9.34103e+06	8.45135e+06	9.14587e+06	7.98118e+06	8.23048e+06	23.0982	22.9505	-0.147662	0.0940118	1164	0.431368
Q10713	MPPA	PMPCA	342218	329674	288939	230908	277998	18.289	17.957	-0.33192	0.0940565	1165	0.431368
Q8N163	CCAR2	CCAR2	2.10444e+06	2.0282e+06	2.60312e+06	1.66609e+06	1.69741e+06	21.0984	20.6815	-0.416916	0.0943296	1166	0.431415
Q9Y2X7	GIT1	GIT1	512851	658587	619599	442526	473777	19.1874	18.8055	-0.381935	0.094341	1167	0.431415
P17858	PFKAL	PFKL	5.50006e+06	5.52021e+06	5.43603e+06	5.31679e+06	4.91732e+06	22.3872	22.2869	-0.100292	0.094452	1168	0.431415
Q99453	PHX2B	PHOX2B	151273	188253	213237	120384	133404	17.4913	16.9533	-0.538078	0.0944689	1169	0.431415
Q99418	CYH2	CYTH2	397465	320135	335607	255467	288033	18.4214	18.0519	-0.369472	0.0944704	1170	0.431415
Q05639	EF1A2	EEF1A2	2.65425e+07	2.08962e+07	2.49579e+07	1.91588e+07	1.8566e+07	24.5245	24.169	-0.355446	0.0945729	1171	0.431514
P42677	RS27	RPS27	8.30569e+06	6.90272e+06	7.55977e+06	5.77644e+06	6.53311e+06	22.8556	22.5533	-0.302279	0.0946998	1172	0.431725
O94856	NFASC	NFASC	2.55412e+06	2.0098e+06	2.23523e+06	1.67445e+06	1.83396e+06	21.112	20.7424	-0.369578	0.0948413	1173	0.432001
P08247	SYPH	SYP	5.00899e+06	3.42593e+06	4.21413e+06	2.91659e+06	2.62654e+06	22.0076	21.4023	-0.605294	0.0951192	1174	0.432898
Q9Y6C9	MTCH2	MTCH2	6.98529e+06	5.14983e+06	5.56064e+06	4.14474e+06	4196042	22.4919	21.9918	-0.500187	0.095343	1175	0.433013
Q13200	PSMD2	PSMD2	8.83388e+06	7.32048e+06	7.95234e+06	6.29168e+06	6.86649e+06	22.938	22.6495	-0.288513	0.0954801	1176	0.433013
Q14254	FLOT2	FLOT2	1.83814e+06	1.51042e+06	1.47581e+06	1.15589e+06	1.29937e+06	20.6169	20.2274	-0.389506	0.0956115	1177	0.433013
Q01581	HMCS1	HMGCS1	1.01528e+07	1.29897e+07	1.46331e+07	8.08745e+06	8.86066e+06	23.586	23.0146	-0.571363	0.0956343	1178	0.433013
Q8IXT5	RB12B	RBM12B	156892	109671	134829	93872	88577.6	17.0297	16.4771	-0.552551	0.095673	1179	0.433013
P68036	UB2L3	UBE2L3	1779662	1.26142e+06	1.92494e+06	1.01524e+06	1.04535e+06	20.6587	19.9746	-0.684069	0.0957008	1180	0.433013
Q99608	NECD	NDN	224912	212645	298559	164157	160055	17.9046	17.3066	-0.598031	0.0957235	1181	0.433013
Q96AX1	VP33A	VPS33A	433946	339941	363690	299123	281537	18.5326	18.1473	-0.385234	0.0958395	1182	0.433013
O60830	TI17B	TIMM17B	276525	210410	188761	123728	154275	17.7811	17.0847	-0.696311	0.095874	1183	0.433013
Q96AQ6	PBIP1	PBXIP1	86172.3	263563	204884	328134	375546	17.4962	18.4246	0.928383	0.0960802	1184	0.433578
Q92696	PGTA	RABGGTA	416985	329900	366603	282552	300544	18.5017	18.1534	-0.34832	0.0964854	1185	0.434824
O43301	HS12A	HSPA12A	1.50475e+07	1.07057e+07	1.16478e+07	7.95112e+06	8.72198e+06	23.5716	22.991	-0.580593	0.096519	1186	0.434824
P16070	CD44	CD44	38015.2		53410.6	88428.6	71346.4	15.4803	16.2857	0.805369	0.0970072	1187	0.436306
Q9H6Z4	RANB3	RANBP3	136993	196821	181491	114924	117910	17.3901	16.8289	-0.561164	0.0970113	1188	0.436306
P68366	TBA4A	TUBA4A	1.65847e+07	1.73416e+07	1.54117e+07	1.40318e+07	1.50014e+07	23.9712	23.7912	-0.180031	0.0974078	1189	0.437721
Q14247	SRC8	CTTN	5.28729e+06	4.03606e+06	4.40248e+06	1.70802e+06	3.51145e+06	22.1254	21.3155	-0.809955	0.0975499	1190	0.437786
Q96C19	EFHD2	EFHD2	652024	776746	761286	627413	572350	19.4776	19.1943	-0.283257	0.0975862	1191	0.437786
Q7Z3C6	ATG9A	ATG9A	115507	80429	97202.2	62686.1	69399	16.5763	16.0111	-0.565152	0.0977352	1192	0.438087
P30419	NMT1	NMT1	1.58941e+06	1.22338e+06	1.22638e+06	979129	968253	20.3607	19.8931	-0.467558	0.0980584	1193	0.439167
Q13263	TIF1B	TRIM28	5.78767e+06	6.72491e+06	7.28744e+06	5.23828e+06	5.28592e+06	22.654	22.3272	-0.326829	0.0986835	1194	0.441596
O75044	SRGP2	SRGP2	1.92836e+06	1.30236e+06	1.46591e+06	1.01174e+06	973450	20.5782	19.9208	-0.65739	0.0990886	1195	0.443038
O14880	MGST3	MGST3	1.61175e+07	1.31444e+07	1.66084e+07	1.20593e+07	1.19171e+07	23.8661	23.5151	-0.350986	0.0992427	1196	0.443356
P21399	ACOC	ACO1	556183	505019	548024	463952	496472	19.033	18.8733	-0.159662	0.0993359	1197	0.443401
P46776	RL27A	RPL27A	1.18748e+07	1.16973e+07	1.32147e+07	1.08461e+07	1.07661e+07	23.5477	23.3653	-0.182378	0.100109	1198	0.44597
P36405	ARL3	ARL3	4.48918e+06	3.34165e+06	3.26618e+06	2.40014e+06	2.57631e+06	21.8187	21.2467	-0.572019	0.100226	1199	0.44597
Q86Y39	NDUAB	NDUFA11	1.29084e+06	1.2205e+06	1.42963e+06	1.14033e+06	1.1104e+06	20.3252	20.102	-0.223197	0.100234	1200	0.44597
P62877	RBX1	RBX1	359866	459317	474293	313912	328892	18.7179	18.294	-0.423837	0.100245	1201	0.44597
Q8N556	AFAP1	AFAP1	357695	277719	284510	176881	242841	18.2262	17.6791	-0.547121	0.100347	1202	0.446051
Q9BVG4	PBDC1	PBDC1	874855	706811	1.01968e+06	576619	608108	19.7259	19.1761	-0.54974	0.101001	1203	0.448257
Q9UL26	RB22A	RAB22A	780775	477380	540861	354842	263409	19.1938	18.2378	-0.95598	0.101011	1204	0.448257
Q00325	MPCP	SLC25A3	3.72734e+07	2.82192e+07	3.00205e+07	2.39315e+07	2.2965e+07	24.9242	24.483	-0.441254	0.101538	1205	0.45022
P53992	SC24C	SEC24C	1.32504e+06	1.08436e+06	1.15442e+06	879544	1.00972e+06	20.18	19.8494	-0.330636	0.101783	1206	0.450933
Q96KP4	CNDP2	CNDP2	8.91338e+06	6.24276e+06	6768976	4.60134e+06	5.04223e+06	22.8011	22.2011	-0.599983	0.102136	1207	0.452125
Q96GQ5	RUS1	RUSF1	101782	72331.9	126156	58112.8	46500.5	16.6109	15.6747	-0.936231	0.102591	1208	0.453417
P55060	XPO2	CSE1L	3.99725e+06	2.77622e+06	2.98279e+06	2.18018e+06	2.04698e+06	21.6329	21.0113	-0.621677	0.102598	1209	0.453417
P52926	HMGA2	HMGA2	1.18996e+06	1.52494e+06	1.82631e+06	2.48577e+06	1.96467e+06	20.5297	21.0855	0.555835	0.103036	1210	0.454978
P39687	AN32A	ANP32A	3.10163e+06	3.62193e+06	3.90371e+06	2.63979e+06	2.94395e+06	21.7563	21.4128	-0.343507	0.103264	1211	0.455609
P46109	CRKL	CRKL	541285	347860	370850	250627	220827	18.68	17.8468	-0.833268	0.103385	1212	0.455765
P09661	RU2A	SNRPA1	229128	169227	131900	76855.5	101981	17.4314	16.4483	-0.983086	0.103637	1213	0.456454
P29120	NEC1	PCSK1	1707499	1.34145e+06	1.52499e+06	1.79541e+06	1.9213e+06	20.54	20.8256	0.285551	0.103724	1214	0.456454
O95182	NDUA7	NDUFA7	431325	544709	602548	383813	366914	19.0052	18.5179	-0.487306	0.103798	1215	0.456454
P50336	PPOX	PPOX	945964	806379	845889	662562	765140	19.7241	19.4453	-0.278873	0.103895	1216	0.456508
Q96PY5	FMNL2	FMNL2	364840	379936	381563	333377	360719	18.5182	18.4048	-0.113472	0.103984	1217	0.456522
O15230	LAMA5	LAMA5	48591.8	61213.7	124230	226282	137119	16.2514	17.4712	1.2198	0.104113	1218	0.456676
Q9BVC4	LST8	MLST8	78279	103228	79966.1	58663.1	66028.9	16.4113	15.928	-0.483331	0.10419	1219	0.456676
P58107	EPIPL	EPIPL	3.56166e+06	1.0122e+06	1.10524e+06	4.20072e+06	4.60011e+06	20.8523	22.0692	1.21694	0.104525	1220	0.457768
P20339	RAB5A	RAB5A	5.05239e+06	2.98622e+06	3.53727e+06	1.97822e+06	2.06397e+06	21.8797	20.9467	-0.932949	0.104761	1221	0.458425
P02461	CO3A1	COL3A1	416011	842972	937498	1.13606e+06	1.34654e+06	19.4818	20.2434	0.76162	0.105073	1222	0.458425
Q06136	KDSR	KDSR	329883	269260	266772	213009	235740	18.1389	17.7755	-0.363353	0.105094	1223	0.458425
O43252	PAPS1	PAPSS1	8.78105e+06	6.85582e+06	7.25411e+06	5.56036e+06	6.09856e+06	22.8633	22.4749	-0.388383	0.105157	1224	0.458425
P49721	PSB2	PSMB2	2.07965e+06	1.3807e+06	1.76257e+06	1.2173e+06	1.01831e+06	20.7315	20.0922	-0.639227	0.105193	1225	0.458425
P49589	SYCC	CARS1	2.50768e+06	1.73585e+06	1.9871e+06	1.35906e+06	1.43948e+06	20.986	20.4162	-0.569742	0.105242	1226	0.458425
Q8WU79	SMAP2	SMAP2	345459	228041	264270	138893	193501	18.0912	17.3425	-0.748695	0.105276	1227	0.458425
Q15274	NADC	QPRT	1.673e+06	1.21285e+06	1.14859e+06	842877	867016	20.359	19.7055	-0.653501	0.105401	1228	0.458596
Q92890	UFD1	UFD1	369067	280879	344402	252614	254662	18.3384	17.9524	-0.386021	0.105577	1229	0.458687
Q9BV68	RN126	RN126	317347	398498	386969	285873	297829	18.4878	18.1549	-0.332923	0.105593	1230	0.458687
P45973	CBX5	CBX5	929544	1.04041e+06	1.26013e+06	763630	809548	20.0382	19.5852	-0.452927	0.105759	1231	0.459035
P40763	STAT3	STAT3	3.23242e+06	2.91087e+06	3.50971e+06	2.6753e+06	2.73325e+06	21.6176	21.3668	-0.250774	0.106186	1232	0.460512
A4UGR9	XIRP2	XIRP2	1.66373e+06	974104	1.16822e+06	593919	714595	20.2749	19.3195	-0.955404	0.106407	1233	0.461098
Q96TC7	RMD3	RMDN3	186585	187333	185527	138572	174032	17.5087	17.254	-0.254697	0.106866	1234	0.46235
P22681	CBL	CBL	283717	210047	233399	187081	163634	17.887	17.4199	-0.467018	0.106869	1235	0.46235
Q93008	USP9X	USP9X	3.69903e+06	2.38117e+06	2.7084e+06	1.93855e+06	1.43919e+06	21.4822	20.6876	-0.794615	0.106982	1236	0.462464
Q52LJ0	FA98B	FA98B	707779	559150	509690	418557	415881	19.1757	18.6704	-0.505295	0.107237	1237	0.463189
P61353	RL27	RPL27	1.4188e+07	1.21484e+07	1.44313e+07	1.05233e+07	1.18464e+07	23.696	23.415	-0.280919	0.107372	1238	0.4634
Q99614	TTC1	TTC1	865816	612547	659080	450498	507717	19.4425	18.87	-0.572503	0.107739	1239	0.464607
P62136	PP1A	PPP1CA	1.08698e+07	8.67488e+06	9.36751e+06	7.94426e+06	7.43881e+06	23.2002	22.8748	-0.325374	0.107951	1240	0.465147
Q12905	ILF2	ILF2	1.2667e+07	8.47172e+06	9.79568e+06	6.83034e+06	6.52558e+06	23.2977	22.671	-0.626769	0.108193	1241	0.465812
P22626	ROA2	HNRNPA2B1	6.08041e+07	6.86499e+07	7.67167e+07	4.89373e+07	5.77757e+07	26.0343	25.6692	-0.365141	0.108398	1242	0.465813
Q16143	SYUB	SNCB	213739	147936	144961	103869	102683	17.3656	16.6561	-0.709487	0.108564	1243	0.465813
P62891	RL39	RPL39	2.49714e+06	3.82348e+06	3.71036e+06	1.81733e+06	2.27298e+06	21.673	20.9638	-0.709217	0.108608	1244	0.465813
Q9P286	PAK5	PAK5	124507	207365	233744	62371.5	107803	17.5245	16.3767	-1.14785	0.108725	1245	0.465813
Q15075	EEA1	EEA1	2.08516e+06	1.47227e+06	1.51999e+06	904482	1.21687e+06	20.6907	20.0166	-0.67415	0.10888	1246	0.465813
Q14204	DYHC1	DYNC1H1	2.45881e+08	1.80642e+08	2.00578e+08	1.5367e+08	1.51707e+08	27.6392	27.186	-0.453143	0.108904	1247	0.465813
Q16401	PSMD5	PSMD5	5.95477e+07	4.25522e+07	4.69525e+07	3.4492e+07	3.51667e+07	25.5663	25.0538	-0.512483	0.109155	1248	0.465813
Q12888	TP53B	TP53BP1	1.33373e+07	1.43957e+07	2.15588e+07	9.86872e+06	7.36444e+06	23.9699	23.0387	-0.931197	0.109209	1249	0.465813
Q9Y281	COF2	CFL2	5.70072e+06	4.13771e+06	4.59316e+06	3.57398e+06	3.30522e+06	22.1978	21.7138	-0.483955	0.109251	1250	0.465813
O94906	PRP6	PRPF6	1.93442e+06	1.51383e+06	1.38468e+06	1.11593e+06	1.13856e+06	20.6195	20.1044	-0.515131	0.109333	1251	0.465813
O75914	PAK3	PAK3	1.98743e+06	1.38988e+06	1.46298e+06	933595	1.1428e+06	20.6217	19.9857	-0.636046	0.109487	1252	0.465813
P49720	PSB3	PSMB3	1.16523e+06	1.38358e+06	1.53929e+06	1.08272e+06	993843	20.378	19.9858	-0.392272	0.109512	1253	0.465813
Q8IWA5	CTL2	SLC44A2	524512	383950	482701	342312	342597	18.8229	18.3856	-0.437344	0.109522	1254	0.465813
Q9Y678	COPG1	COPG1	1.12414e+07	8.57485e+06	9.0027e+06	7.03968e+06	7.33616e+06	23.1956	22.7771	-0.418409	0.109572	1255	0.465813
P07384	CAN1	CAPN1	4.99853e+06	5496325	5.91855e+06	4.79008e+06	4.55618e+06	22.3834	22.156	-0.227452	0.109604	1256	0.465813
Q8IXJ6	SIR2	SIRT2	797780	540486	512518	349230	356627	19.2347	18.429	-0.805728	0.109749	1257	0.465813
Q9NRY4	RHG35	ARHGAP35	350490	411205	473830	267259	326658	18.6517	18.1799	-0.471829	0.109764	1258	0.465813
P20366	TKN1	TAC1	5.10319e+06	6.0357e+06	7.34944e+06	7.86546e+06	8.32469e+06	22.5551	22.9486	0.393463	0.109824	1259	0.465813
P51452	DUS3	DUSP3	855979	923926	950719	797127	842565	19.7958	19.645	-0.150843	0.10986	1260	0.465813
P46783	RS10	RPS10	4.49949e+06	2.82562e+06	3.63813e+06	2.16739e+06	2.32193e+06	21.8012	21.0981	-0.703142	0.109938	1261	0.465813
O14773	TPP1	TPP1	1.09894e+06	843782	782624	1.23755e+06	1.1573e+06	19.793	20.1915	0.398459	0.110199	1262	0.465813
Q9Y496	KIF3A	KIF3A	3.21307e+06	2.30605e+06	2.58408e+06	1.99188e+06	1.83028e+06	21.3651	20.866	-0.49914	0.110231	1263	0.465813
P08574	CY1	CYC1	1.69585e+06	1.18157e+06	1.10258e+06	816741	752034	20.3394	19.5812	-0.758168	0.110235	1264	0.465813
Q5SSJ5	HP1B3	HP1BP3	3.72854e+06	4.76205e+06	4.30065e+06	2.94852e+06	3.56285e+06	22.0237	21.6345	-0.389161	0.110285	1265	0.465813
P00751	CFAB	CFB	236371	260680	228270	184896	218753	17.8833	17.6227	-0.260556	0.110668	1266	0.46706
P49815	TSC2	TSC2	147826	176262	186368	143326	117372	17.3765	16.992	-0.384448	0.110842	1267	0.467317
Q9UPT5	EXOC7	EXOC7	287076	335968	329038	278183	265782	18.2758	18.0532	-0.22261	0.110904	1268	0.467317
P15848	ARSB	ARSB	729541	563849	646569	462828	531292	19.3026	18.9231	-0.379572	0.111068	1269	0.467436
Q9P032	NDUF4	NDUFAF4	123513	66264	78639.1	41761.6	36300.4	16.4492	15.2523	-1.19682	0.111227	1270	0.467436
P35637	FUS	FUS	3.7663e+06	4.32446e+06	4.39825e+06	3.15249e+06	3.70173e+06	21.9892	21.7086	-0.280633	0.11128	1271	0.467436
Q9NUJ1	ABHDA	ABHD10	590466	520307	571159	510584	478626	19.0967	18.9159	-0.180807	0.111282	1272	0.467436
Q09666	AHNK	AHNAK	4.32196e+06	2.99329e+06	3.01753e+06	4.48927e+06	5.1743e+06	21.7158	22.2041	0.488362	0.111725	1273	0.468646
Q4L180	FIL1L	FILIP1L	2.06685e+06	1.59588e+06	1.28721e+06	2.2328e+06	2.40433e+06	20.654	21.1448	0.490782	0.11179	1274	0.468646
O00483	NDUA4	NDUFA4	790130	602340	876716	523725	522453	19.5288	18.9967	-0.532085	0.111833	1275	0.468646
P30837	AL1B1	AL1B1	1.67601e+06	2.05035e+06	1.96429e+06	2.18369e+06	2.73858e+06	20.8552	21.2309	0.375696	0.11217	1276	0.469691
Q9NZN9	AIPL1	AIPL1	126471	220654	181656	95525.6	99882.9	17.4273	16.5761	-0.851214	0.112541	1277	0.470873
Q15121	PEA15	PEA15	397962	265422	278389	179270	203362	18.2601	17.5456	-0.714457	0.112904	1278	0.47171
P04053	TDT	DNTT	1.28378e+06	1.38717e+06	1.45946e+06	1.02978e+06	1.2529e+06	20.3929	20.1223	-0.270596	0.113	1279	0.47171
Q9Y4G6	TLN2	TLN2	1.24888e+06	1.06826e+06	1.37613e+06	1.01291e+06	909238	20.2315	19.8743	-0.357218	0.113006	1280	0.47171
P28288	ABCD3	ABCD3	536705	447533	433274	397417	337104	18.85	18.4864	-0.363523	0.113223	1281	0.472249
Q14019	COTL1	COTL1	4.03442e+06	3.66523e+06	4.86259e+06	3.01176e+06	3.29098e+06	21.9976	21.5875	-0.41008	0.114066	1282	0.474231
Q9H269	VPS16	VPS16	1.1378e+06	915109	978251	779510	847086	19.9465	19.6334	-0.31305	0.114088	1283	0.474231
Q9UI14	PRAF1	RABAC1	217301	172263	193024	159245	154475	17.5672	17.2591	-0.308037	0.114117	1284	0.474231
P46108	CRK	CRK	1.13665e+06	1.374e+06	1.51567e+06	932396	1.07745e+06	20.3561	19.9387	-0.417417	0.114204	1285	0.474231
Q13642	FHL1	FHL1	744338	513084	559729	356720	432928	19.2083	18.5908	-0.617435	0.11422	1286	0.474231
O60763	USO1	USO1	5.58739e+06	4.25359e+06	4.59248e+06	3.50537e+06	3.78865e+06	22.198	21.7983	-0.399671	0.114388	1287	0.474231
O75340	PDCD6	PDCD6	637473	479126	565362	408168	445256	19.0968	18.7029	-0.393848	0.114407	1288	0.474231
Q96E17	RAB3C	RAB3C	2.80648e+06	1.98118e+06	2.7493e+06	1.65369e+06	1.8278e+06	21.2606	20.7313	-0.529315	0.114408	1289	0.474231
Q9H9G7	AGO3	AGO3	93746.2	72351.7	68274.3	50796.4	58649.6	16.2535	15.7399	-0.513618	0.114565	1290	0.474513
O14681	EI24	EI24	86371.4	93142.3	87874.2	108754	94975.6	16.4436	16.6363	0.192687	0.114751	1291	0.474738
Q6DN90	IQEC1	IQSEC1	2.52747e+06	2.19398e+06	2.75e+06	1957731	2.08171e+06	21.248	20.9457	-0.302269	0.114797	1292	0.474738
P57088	TMM33	TMEM33	2.02022e+06	1.51362e+06	2.1926e+06	1.42691e+06	1.14185e+06	20.8642	20.2926	-0.571601	0.115065	1293	0.47482
Q8IY17	PLPL6	PLPL6	441207	412198	392671	462232	584620	18.664	18.9976	0.333628	0.115113	1294	0.47482
Q07343	PDE4B	PDE4B	489063	353927	389266	269968	311725	18.6479	18.1499	-0.49801	0.115185	1295	0.47482
P48651	PTSS1	PTDSS1	656109	361433	402792	241286	169325	18.8528	17.6474	-1.20542	0.115206	1296	0.47482
Q3ZCQ8	TIM50	TIMM50	695286	667804	822554	611352	564304	19.4747	19.165	-0.30963	0.115261	1297	0.47482
Q99943	PLCA	AGPAT1	344413	267205	256531	203305	216841	18.1426	17.6805	-0.462089	0.115489	1298	0.475389
Q6P3W7	SCYL2	SCYL2	8.67492e+06	4506793	5.61141e+06	2458634	2.96027e+06	22.5787	21.3696	-1.20917	0.11583	1299	0.476426
P62753	RS6	RPS6	1.28946e+07	1.38965e+07	1.57336e+07	1.08777e+07	1.22573e+07	23.7568	23.4636	-0.293264	0.11613	1300	0.476974
Q16658	FSCN1	FSCN1	7.97187e+07	5.98695e+07	6.34343e+07	5.01921e+07	5.05928e+07	26.0121	25.5867	-0.425397	0.116183	1301	0.476974
P12429	ANXA3	ANXA3	1.26746e+06	1.09695e+06	1.171e+06	1.384e+06	1.50752e+06	20.1685	20.4634	0.294913	0.0424642	732	0.309954
Q9NR46	SHLB2	SH3GLB2	649172	621069	486442	472069	369779	19.1595	18.6832	-0.476261	0.116359	1303	0.477135
P00558	PGK1	PGK1	7.91437e+07	8.66067e+07	9.13692e+07	7.32556e+07	7.7107e+07	26.3529	26.1639	-0.189031	0.116555	1304	0.477574
P27695	APEX1	APEX1	3.89264e+06	3.79418e+06	4.84075e+06	2.93286e+06	3.39212e+06	21.9936	21.5926	-0.40101	0.11666	1305	0.477636
Q86YM7	HOME1	HOMER1	221140	241596	264273	191975	213896	17.8867	17.6307	-0.255988	0.116875	1306	0.478149
O60684	IMA7	KPNA6	883699	1.01048e+06	1.21059e+06	537688	823162	19.9811	19.3761	-0.605014	0.117195	1307	0.479091
Q3LXA3	TKFC	TKFC	201946	219867	232332	177974	198402	17.7343	17.5218	-0.212471	0.117321	1308	0.479239
Q8WXF1	PSPC1	PSPC1	1.38047e+06	1.00008e+06	1.00763e+06	781402	771350	20.1071	19.5664	-0.540718	0.117654	1309	0.480232
O60502	OGA	OGA	6.7164e+06	5.22248e+06	5.85625e+06	4.70444e+06	4.72615e+06	22.5	22.1689	-0.331101	0.117757	1310	0.480285
Q03426	KIME	MVK	915418	670069	687851	538417	533434	19.5314	19.0317	-0.499745	0.117869	1311	0.480375
O94929	ABLM3	ABLIM3	116782	162094	138697	176918	174882	17.0867	17.4244	0.337686	0.118321	1312	0.481455
P62979	RS27A	RPS27A	8.27319e+07	7.19903e+07	9.38049e+07	6.63756e+07	6.3761e+07	26.3039	25.9555	-0.348414	0.118383	1313	0.481455
Q06124	PTN11	Ptpn11; PTPN11	1.20169e+06	1.32603e+06	1.55586e+06	1.04605e+06	1.09056e+06	20.3764	20.0269	-0.349549	0.118422	1314	0.481455
O14974	MYPT1	PPP1R12A	847512	723231	780559	608876	704706	19.5801	19.3251	-0.254991	0.118494	1315	0.481455
P12081	SYHC	HARS1	3.73822e+06	2.49839e+06	2.55957e+06	1.83854e+06	1.7647e+06	21.4835	20.7809	-0.702616	0.118764	1316	0.48191
P00403	COX2	MT-CO2	9.68034e+06	7.20762e+06	7.41924e+06	5.52704e+06	6.14069e+06	22.9499	22.476	-0.473896	0.118799	1317	0.48191
Q13283	G3BP1	G3BP1	671772	981577	1.19368e+06	533424	516571	19.8561	19.002	-0.854112	0.118876	1318	0.48191
P61009	SPCS3	SPCS3	1.0332e+06	725662	719383	473967	576117	19.6559	19.0021	-0.65385	0.118978	1319	0.481954
Q9HAT2	SIAE	SIAE	414873	359402	383602	346464	333235	18.5581	18.3745	-0.183553	0.119117	1320	0.482051
Q9NZU5	LMCD1	LMCD1	132601	218945	205368	264120	257222	17.5021	17.9919	0.48974	0.119331	1321	0.482051
P10909	CLUS	CLU	1.01895e+06	572265	565322	1.05105e+06	1.3659e+06	19.4553	20.2048	0.749435	0.119377	1322	0.482051
Q14C86	GAPD1	GAPVD1	779897	587346	703544	537863	530125	19.3968	19.0265	-0.370322	0.119511	1323	0.482051
P62253	UB2G1	UBE2G1	178658	132333	103729	68521.3	83735	17.0768	16.2161	-0.860678	0.119512	1324	0.482051
Q96CP6	GRM1A	GRAMD1A	608943	475695	508358	423863	413910	19.0183	18.6762	-0.34215	0.119543	1325	0.482051
Q08378	GOGA3	GOLGA3	2.42197e+06	1.90847e+06	2.10412e+06	1.78249e+06	1.64452e+06	21.0324	20.7085	-0.323927	0.119813	1326	0.482778
Q92783	STAM1	STAM	1.20978e+06	860557	846849	619036	661102	19.8912	19.2879	-0.603315	0.119988	1327	0.483118
Q92747	ARC1A	ARPC1A	6.63878e+06	5.75712e+06	7.19289e+06	5.45309e+06	5.25856e+06	22.6386	22.3527	-0.285886	0.120084	1328	0.48314
Q9NQX7	ITM2C	ITM2C	43599	52739.1	66038.2	68511.3	81716.1	15.724	16.1968	0.47277	0.120264	1329	0.483254
O43583	DENR	DENR	935576	623627	698706	476314	504434	19.5216	18.9035	-0.61807	0.120359	1330	0.483254
Q05193	DYN1	DNM1	1.57627e+07	1.14678e+07	1.2035e+07	9.01517e+06	9.61481e+06	23.6418	23.1511	-0.490672	0.120465	1331	0.483254
Q9BTY7	HGH1	HGH1	287849	310191	367109	267497	234618	18.2954	17.9377	-0.357772	0.120474	1332	0.483254
P13073	COX41	COX4I1	1.3712e+07	9.8256e+06	9.68538e+06	5.85339e+06	8.12487e+06	23.4007	22.7367	-0.664035	0.120976	1333	0.484461
P35998	PRS7	PSMC2	9.06343e+06	7.62522e+06	8.11308e+06	6.77026e+06	7.28319e+06	22.979	22.7444	-0.234554	0.121008	1334	0.484461
P68371	TBB4B	TUBB4B	2.41393e+07	2.79537e+07	2.9392e+07	2.29222e+07	2.27064e+07	24.6951	24.4434	-0.251633	0.121047	1335	0.484461
Q16698	DECR	DECR1	2.50252e+06	2.13618e+06	2.33405e+06	1.96399e+06	2.07283e+06	21.1483	20.9448	-0.203547	0.121253	1336	0.484923
O75751	S22A3	SLC22A3	106670		16006.2	177164	181348	15.9045	17.4517	1.54716	0.121663	1337	0.485563
P62333	PRS10	PSMC6	6.45007e+06	5.34535e+06	5.39533e+06	4.42485e+06	4.90282e+06	22.4502	22.1531	-0.297081	0.121675	1338	0.485563
Q9NTI2	AT8A2	AT8A2	631098	462339	413681	275447	347380	18.9384	18.2485	-0.689925	0.121686	1339	0.485563
Q9NPQ8	RIC8A	RIC8A	341534	357635	383414	321045	331316	18.4611	18.3153	-0.145772	0.121833	1340	0.485565
P55036	PSMD4	PSMD4	3.44945e+06	2.67908e+06	2.92962e+06	2.2441e+06	2.48423e+06	21.5258	21.1729	-0.352921	0.121918	1341	0.485565
P31146	COR1A	CORO1A	3.10182e+06	2.24981e+06	2.35638e+06	1.84657e+06	1.81074e+06	21.293	20.8024	-0.490611	0.121959	1342	0.485565
O75534	CSDE1	CSDE1	2.90038e+06	2.07228e+06	2.08526e+06	1.43585e+06	1.70025e+06	21.1658	20.5805	-0.585309	0.122148	1343	0.485956
P11166	GTR1	SLC2A1	366011	280895	235802	203932	165018	18.1666	17.4931	-0.67355	0.122255	1344	0.486017
Q6IAN0	DRS7B	DHRS7B	163558		141813	179998	197242	17.2202	17.5251	0.304922	0.122348	1345	0.486027
P51606	RENBP	RENBP	112294		110910	85403.6	52418.7	16.768	16.0724	-0.695553	0.122611	1346	0.486489
Q4G0F5	VP26B	VPS26B	2.49538e+06	1.63456e+06	1.80746e+06	1.31257e+06	1.18323e+06	20.9164	20.2511	-0.665367	0.12266	1347	0.486489
O15382	BCAT2	BCAT2	601674	494383	560722	407543	485217	19.075	18.7679	-0.307073	0.122793	1348	0.486489
P16298	PP2BB	PPP3CB	2021845	1.50517e+06	1.46252e+06	1.17322e+06	1.16411e+06	20.6655	20.1564	-0.509081	0.12293	1349	0.486489
P08238	HS90B	HSP90AB1	3.66304e+08	2.74547e+08	3.09346e+08	2.37869e+08	2.47673e+08	28.2387	27.855	-0.38367	0.12298	1350	0.486489
P62166	NCS1	NCS1	1.23418e+06	1.04792e+06	1.43893e+06	996166	594665	20.2423	19.6013	-0.640959	0.123029	1351	0.486489
Q01518	CAP1	CAP1	1.99204e+07	1.62958e+07	1.80513e+07	1.45396e+07	1.5631e+07	24.1086	23.8466	-0.261983	0.123129	1352	0.486489
Q6PKG0	LARP1	LARP1	3.50198e+06	2.63889e+06	2.52354e+06	1.62033e+06	2.21482e+06	21.4617	20.8709	-0.590856	0.123193	1353	0.486489
P26641	EF1G	EEF1G	5.41007e+07	4.28275e+07	4.76824e+07	3.78051e+07	4.02576e+07	25.5226	25.2181	-0.304505	0.123385	1354	0.486608
Q9Y6G9	DC1L1	DYNC1LI1	9.18306e+06	6.10422e+06	7.1142e+06	5.08941e+06	4.85641e+06	22.8321	22.2457	-0.58647	0.12344	1355	0.486608
P13807	GYS1	GYS1	1.92596e+07	1.654e+07	1.68436e+07	1.97321e+07	2.01273e+07	24.0648	24.2484	0.183636	0.123496	1356	0.486608
Q15631	TSN	TSN	636613	412536	542962	377149	314334	19.0175	18.3993	-0.618214	0.123729	1357	0.487165
Q00535	CDK5	CDK5	1.7331e+06	2.06612e+06	2.19309e+06	1.56451e+06	1.66283e+06	20.9297	20.6219	-0.307806	0.1239	1358	0.48748
Q5ZPR3	CD276	CD276	1.43519e+06	1.20288e+06	1.26543e+06	1.01847e+06	1.15031e+06	20.3114	20.0485	-0.26292	0.12402	1359	0.487592
P26038	MOES	MSN	2.62287e+07	2.40365e+07	2.57339e+07	2.21536e+07	2.39251e+07	24.5945	24.4576	-0.136921	0.124153	1360	0.487759
P41091	IF2G	EIF2S3	4.51234e+06	3.76941e+06	3.95868e+06	2.98327e+06	3.6083e+06	21.9602	21.6522	-0.307998	0.124347	1361	0.48778
Q9Y5A9	YTHD2	YTHDF2	913867	1.22298e+06	1.33579e+06	755311	853117	20.1426	19.6172	-0.525417	0.124451	1362	0.48778
Q96I59	SYNM	NARS2	624963	508598	513707	458359	426407	19.0667	18.7549	-0.311746	0.124708	1363	0.48778
P27448	MARK3	MARK3	233302	207582	211625	120688	192729	17.7307	17.2577	-0.472951	0.124905	1364	0.48778
P07101	TY3H	TH	820188	582935	537822	870192	904732	19.3034	19.7593	0.45596	0.12497	1365	0.48778
Q08495	DEMA	DMTN	325020	214166	286730	114743	206786	18.0707	17.2946	-0.776085	0.124981	1366	0.48778
O94811	TPPP	TPPP	584641	434724	410127	314935	338251	18.8621	18.3171	-0.544974	0.124996	1367	0.48778
O43615	TIM44	TIMM44	1.51621e+06	731862	929285	407256	425657	20.0144	18.6678	-1.34663	0.125023	1368	0.48778
P55285	CADH6	CDH6	443394	392746	511391	168241	366257	18.7769	18.0278	-0.749098	0.12504	1369	0.48778
Q96PE3	INP4A	INPP4A	1.00186e+06	749720	732271	583807	596592	19.6592	19.1708	-0.488341	0.125076	1370	0.48778
Q9Y3F4	STRAP	STRAP	7.43844e+06	7.05867e+06	8.41368e+06	6.20173e+06	6.72352e+06	22.8646	22.6237	-0.240872	0.125163	1371	0.48778
Q02880	TOP2B	TOP2B	2.33142e+06	1.39908e+06	1.76859e+06	1.18382e+06	969532	20.8058	20.0382	-0.767648	0.125703	1372	0.489526
Q8TAQ2	SMRC2	SMARCC2	644576	721158	761950	594998	629138	19.4359	19.2233	-0.212556	0.126213	1373	0.491155
Q6P158	DHX57	DHX57	1.51785e+06	1.02808e+06	1.21245e+06	920996	778297	20.2567	19.6965	-0.560212	0.126454	1374	0.491441
P61011	SRP54	SRP54	1.17567e+06	1.38488e+06	1.35937e+06	1.1051e+06	1.14526e+06	20.3174	20.1017	-0.215709	0.126474	1375	0.491441
Q5VWZ2	LYPL1	LYPLAL1	958369	1.09456e+06	1.1299e+06	872041	944575	20.0169	19.7928	-0.224094	0.126692	1376	0.491441
Q13155	AIMP2	AIMP2	698042	644989	509305	407433	494165	19.236	18.7821	-0.453828	0.126787	1377	0.491441
Q01469	FABP5	FABP5	1.24013e+07	8.28643e+06	8.83982e+06	5.4829e+06	6.88245e+06	23.2306	22.5598	-0.670797	0.126789	1378	0.491441
Q04637	IF4G1	EIF4G1	6.80708e+06	5.26292e+06	6.14591e+06	4.40766e+06	5.08944e+06	22.5337	22.1791	-0.354677	0.126838	1379	0.491441
Q9UNM6	PSD13	PSMD13	3.80798e+06	2.61143e+06	2.7942e+06	2.10855e+06	2.01704e+06	21.5504	20.9762	-0.574203	0.127332	1380	0.492997
Q9C0D9	EPT1	SELENOI	372091	416835	442602	325249	44973.9	18.6471	17.498	-1.14902	0.127632	1381	0.493801
Q9UI09	NDUAC	NDUFA12	2.41383e+06	1.7481e+06	1.93994e+06	1.40436e+06	1.56773e+06	20.9559	20.503	-0.452814	0.128181	1382	0.495564
Q8N0Z2	ABRA	ABRA	3336592	2.20372e+06	2230461	1.40596e+06	1.71108e+06	21.3047	20.5717	-0.732921	0.12852	1383	0.496337
O75348	VATG1	ATP6V1G1	1.28225e+06	1.99857e+06	2.10471e+06	1.02077e+06	1.16271e+06	20.7757	20.0582	-0.717501	0.128566	1384	0.496337
O00139	KIF2A	KIF2A	1.1179e+07	7.71967e+06	8.30431e+06	5.92052e+06	6.42543e+06	23.1123	22.5575	-0.554763	0.129234	1385	0.498113
Q9BW91	NUDT9	NUDT9	237504	292410	333344	204597	220039	18.1345	17.6959	-0.438599	0.12926	1386	0.498113
Q8N9I0	SYT2	SYT2	3.83387e+06	2.74176e+06	3.28255e+06	2.41529e+06	2.46452e+06	21.6479	21.2184	-0.429534	0.129392	1387	0.498113
Q9Y639	NPTN	NPTN	3.52788e+06	2.45245e+06	3.44411e+06	2.23705e+06	2.19273e+06	21.583	21.0788	-0.504209	0.129399	1388	0.498113
P36957	ODO2	DLST	5.43423e+06	3.79657e+06	4.31578e+06	3.29776e+06	3.1398e+06	22.1065	21.6181	-0.48838	0.130289	1389	0.501176
P23528	COF1	CFL1	1.20686e+08	1.13921e+08	1.4456e+08	1.00935e+08	1.02182e+08	26.9133	26.5977	-0.315559	0.130475	1390	0.501531
P21796	VDAC1	VDAC1	4.30081e+07	2.81425e+07	3.92728e+07	2.31978e+07	2.61574e+07	25.1335	24.5567	-0.576809	0.130623	1391	0.501738
P40123	CAP2	CAP2	1.24974e+06	954313	1.06466e+06	812171	891563	20.0553	19.7003	-0.355064	0.130919	1392	0.502351
Q75T13	PGAP1	PGAP1	1.07636e+06	595346	664404	395349	360171	19.5707	18.5271	-1.04361	0.131047	1393	0.502351
O75122	CLAP2	CLAP2	7.16969e+06	5.29248e+06	5.59435e+06	4.02924e+06	4.72721e+06	22.5211	22.0619	-0.45914	0.131064	1394	0.502351
P02790	HEMO	HPX	6.99912e+06	5.49171e+06	6.36682e+06	4.99893e+06	5.22127e+06	22.5837	22.2849	-0.298764	0.131262	1395	0.502749
P43155	CACP	CRAT	1.00918e+06	745983	786520	620589	637667	19.6924	19.263	-0.429399	0.13136	1396	0.502763
Q86YT6	MIB1	MIB1	96748.7	102393	131087	159761	131592	16.7481	17.1524	0.404263	0.131459	1397	0.502781
Q96HN2	SAHH3	AHCYL2	3.05509e+06	2.28609e+06	2.56093e+06	1.94426e+06	2.10332e+06	21.3288	20.9486	-0.380212	0.131674	1398	0.503242
P37108	SRP14	SRP14	2.32227e+06	3.16864e+06	3.07653e+06	2.16689e+06	2.11835e+06	21.4455	21.0309	-0.414527	0.131771	1399	0.503255
Q8WX93	PALLD	PALLD	1.88891e+06	2.16566e+06	2.35362e+06	2.41151e+06	2.71276e+06	21.0265	21.2889	0.262389	0.132057	1400	0.50397
Q96AG4	LRC59	LRRC59	3.8122e+06	3.14778e+06	3.10991e+06	2.45787e+06	2.88206e+06	21.6786	21.3484	-0.330194	0.132147	1401	0.50397
O95721	SNP29	SNAP29	93456.5	314725	378483	32654.3	34096.8	18.0004	15.0265	-2.97392	0.132454	1402	0.504658
P53007	TXTP	SLC25A1	1.50804e+07	1.14285e+07	1.32035e+07	1.0126e+07	1.06957e+07	23.6581	23.3116	-0.346535	0.132531	1403	0.504658
P11117	PPAL	ACP2	2.00025e+06	1.60435e+06	1.75978e+06	1.52465e+06	1.42175e+06	20.77	20.4905	-0.279495	0.132623	1404	0.504658
P48047	ATPO	ATP5PO	1.37807e+07	1.67202e+07	1.9918e+07	1.21592e+07	1.20698e+07	24.0025	23.5302	-0.472266	0.132705	1405	0.504658
Q09028	RBBP4	RBBP4	1.21684e+06	1.07933e+06	1.32048e+06	900309	1.06432e+06	20.2013	19.9058	-0.29544	0.132843	1406	0.504693
P10644	KAP0	PRKAR1A	3.4835e+06	3.19445e+06	3.11117e+06	2.66234e+06	3.03697e+06	21.6378	21.4424	-0.19543	0.132903	1407	0.504693
P49588	SYAC	AARS1	1.36507e+07	8.81683e+06	1.01836e+07	6.8051e+06	7.33106e+06	23.3757	22.7529	-0.622777	0.133652	1408	0.506671
Q96LJ7	DHRS1	DHRS1	152821	65224.3	73130.5	158132	192607	16.5666	17.42	0.853474	0.133664	1409	0.506671
Q9P2R7	SUCB1	SUCLA2	1.00886e+07	6.47409e+06	7.303e+06	5.01441e+06	5.12795e+06	22.9235	22.2739	-0.649582	0.133709	1410	0.506671
P62888	RL30	RPL30	7.79023e+06	8.90608e+06	9.00467e+06	7.49497e+06	7.58324e+06	23.0304	22.846	-0.184396	0.13402	1411	0.507153
P52272	HNRPM	HNRNPM	3.67818e+07	3.52262e+07	3.96713e+07	3.14696e+07	3.46193e+07	25.1498	24.9779	-0.171918	0.134113	1412	0.507153
Q2M389	WASC4	WASHC4	78919.2	71198.4	87286.5	68995.8	63349.5	16.272	16.0139	-0.258076	0.134121	1413	0.507153
P11387	TOP1	TOP1	940940	725302	744386	636757	604633	19.616	19.2435	-0.372491	0.134472	1414	0.508123
Q8IYK8	REM2	REM2	141557	78646.1	89020.4	58241.5	43154	16.6533	15.6296	-1.02369	0.134925	1415	0.509474
P52565	GDIR1	ARHGDIA	2.7589e+07	1.89259e+07	2.12586e+07	1.5276e+07	1.62541e+07	24.4293	23.9102	-0.519029	0.135214	1416	0.510081
Q14624	ITIH4	ITIH4	257382	328225	306492	195539	256131	18.1819	17.7849	-0.396973	0.135343	1417	0.510081
O00264	PGRC1	PGRMC1	8.15552e+06	9.83764e+06	1.03156e+07	7.45637e+06	7.91393e+06	23.1698	22.8736	-0.296144	0.135372	1418	0.510081
Q15056	IF4H	EIF4H	4.91545e+06	3.06363e+06	3.59583e+06	2.21707e+06	2.56903e+06	21.8795	21.1904	-0.689117	0.135648	1419	0.510757
Q969X5	ERGI1	ERGIC1	1.02933e+06	1.04007e+06	1.17457e+06	949966	967523	20.0444	19.8708	-0.173576	0.136636	1420	0.514116
O00399	DCTN6	DCTN6	375340	397334	385511	308316	368063	18.5585	18.3675	-0.190999	0.137	1421	0.515034
Q9P260	K1468	RELCH	8.52192e+06	6.6783e+06	7.30924e+06	5.80539e+06	6.29157e+06	22.8391	22.5281	-0.310925	0.137164	1422	0.515034
Q6NZI2	PTRF	CAVIN1	202428	97004.6	96298.7	318933	200522	17.0092	17.9866	0.97744	0.137175	1423	0.515034
O75494	SRS10	SRSF10	567000	494983	603347	208304	472225	19.0824	18.3763	-0.706119	0.137265	1424	0.515034
P31040	SDHA	SDHA	2.86668e+06	2.04974e+06	2.20215e+06	1.63213e+06	1.78844e+06	21.1782	20.7058	-0.472391	0.137447	1425	0.51515
Q14315	FLNC	FLNC	2.7235e+07	1.93007e+07	1.94985e+07	2.8024e+07	2.98578e+07	24.3917	24.7866	0.394859	0.137489	1426	0.51515
Q5H9L2	TCAL5	TCEAL5	236846	173146	235807	129667	173313	17.7158	17.2089	-0.506899	0.137609	1427	0.515238
Q02410	APBA1	APBA1	560169	706332	739464	535220	514390	19.3509	19.0014	-0.349481	0.137844	1428	0.515492
Q99460	PSMD1	PSMD1	7.4991e+06	5.18184e+06	5.76476e+06	4.4432e+06	4.22667e+06	22.5518	22.0476	-0.504239	0.137906	1429	0.515492
Q9UQF2	JIP1	MAPK8IP1	189581	132524	148649	122914	89726	17.2597	16.6981	-0.561597	0.137969	1430	0.515492
O14936	CSKP	CASK	2.22239e+06	1.78259e+06	2.06776e+06	1.64161e+06	1.72658e+06	20.949	20.6835	-0.265413	0.138063	1431	0.515492
Q9Y371	SHLB1	SH3GLB1	2749307	2.67821e+06	3.01448e+06	2.26949e+06	2616776	21.4242	21.2203	-0.20389	0.138598	1432	0.517131
P20336	RAB3A	RAB3A	5.31545e+07	3.96923e+07	4.27153e+07	3.33328e+07	3.56523e+07	25.4294	25.0398	-0.389634	0.138711	1433	0.517188
Q9UPA5	BSN	BSN	1.37857e+06	1.59445e+06	1.78537e+06	1.8289e+06	2.00615e+06	20.5971	20.8708	0.273736	0.138931	1434	0.517651
Q13153	PAK1	PAK1	169611	92570.5		38371.8	39568.8	17.0002	15.2501	-1.75012	0.139268	1435	0.518263
Q9NYU2	UGGG1	UGGT1	4.17065e+06	3.22126e+06	3.54602e+06	2.77594e+06	3.02869e+06	21.7979	21.4688	-0.329102	0.13929	1436	0.518263
Q8WXF7	ATLA1	ATL1	2.49751e+06	1.55956e+06	1.68469e+06	1.16013e+06	1.14992e+06	20.8681	20.1395	-0.728608	0.139433	1437	0.518434
Q16186	ADRM1	ADRM1	848224	1.0605e+06	1.09492e+06	802643	802203	19.9333	19.614	-0.319319	0.13984	1438	0.518838
Q99536	VAT1	VAT1	4.27106e+07	5.05259e+07	5.37608e+07	4.00779e+07	4.09637e+07	25.5463	25.2722	-0.274091	0.139847	1439	0.518838
O43314	VIP2	PPIP5K2	1.48409e+06	1.07447e+06	1.27248e+06	857070	1.03341e+06	20.2843	19.8503	-0.434024	0.13988	1440	0.518838
Q6P2Q9	PRP8	PRPF8	4.77475e+06	3.3027e+06	3.54463e+06	2.92062e+06	2.30954e+06	21.8854	21.3184	-0.566981	0.139936	1441	0.518838
P30048	PRDX3	PRDX3	1.23769e+07	9.01034e+06	10270789	8.18701e+06	7.8331e+06	23.3311	22.9334	-0.397724	0.140027	1442	0.518838
P61086	UBE2K	UBE2K	1.42481e+06	1.03497e+06	859767	626846	716225	20.0776	19.3571	-0.720491	0.140136	1443	0.518882
P25786	PSA1	PSMA1	8.3588e+06	9.54236e+06	1.03859e+07	7.96992e+06	7.85845e+06	23.1687	22.916	-0.252665	0.140289	1444	0.519089
Q13618	CUL3	CUL3	2.97131e+06	2.04864e+06	2.1352e+06	1.62179e+06	1.63709e+06	21.1856	20.6359	-0.549644	0.140786	1445	0.520569
P22059	OSBP1	OSBP	863937	645789	693814	575584	553814	19.4864	19.1071	-0.379307	0.142241	1446	0.525583
Q8N1F7	NUP93	NUP93	222769	171092	187159	153595	155758	17.5633	17.2389	-0.324373	0.142526	1447	0.525829
Q9H936	GHC1	SLC25A22	4.52938e+06	5.39136e+06	5.62591e+06	4.38834e+06	4.26517e+06	22.3051	22.0449	-0.260284	0.14254	1448	0.525829
P32298	GRK4	GRK4	114056	80406.4	108480	67901.4	78633	16.6237	16.1609	-0.462843	0.142603	1449	0.525829
Q8NBJ7	SUMF2	SUMF2	459938	403872	450353	479202	485633	18.7407	18.8799	0.139174	0.142963	1450	0.526795
P43304	GPDM	GPD2	398108	747646	721398	333882	338681	19.2474	18.3593	-0.888135	0.143222	1451	0.527124
P53602	MVD1	MVD	5.11884e+06	3.4287e+06	3.82438e+06	2.67193e+06	2.94688e+06	21.9756	21.4218	-0.55377	0.14325	1452	0.527124
Q96DI7	SNR40	SNRNP40	410046	391056	625686	242410	312396	18.8594	18.0816	-0.777754	0.143381	1453	0.527242
O96008	TOM40	TOMM40	617487	652895	747952	556308	586397	19.3598	19.124	-0.235749	0.143644	1454	0.527551
O43684	BUB3	BUB3	843501	593605	725578	482167	570540	19.4594	19.0057	-0.453757	0.143662	1455	0.527551
Q9P2B4	CT2NL	CTTNBP2NL	156147	190281	213600	148562	25049.9	17.5102	16.4055	-1.10467	0.144121	1456	0.528775
O00273	DFFA	DFFA	733668	468085	590873	393102	411758	19.1887	18.6184	-0.570302	0.144204	1457	0.528775
Q8IVF2	AHNK2	AHNAK2	8.0742e+06	9.0713e+06	8.79855e+06	6.59651e+06	8.06877e+06	23.0439	22.8059	-0.238037	0.144292	1458	0.528775
P42766	RL35	RPL35	8.01937e+06	1.08305e+07	1.20639e+07	7.23994e+06	7.31617e+06	23.2968	22.7951	-0.501662	0.145063	1459	0.530846
Q15637	SF01	SF1	265215	117313	188823	75678	88488.7	17.5391	16.3248	-1.21425	0.145088	1460	0.530846
P62424	RL7A	RPL7A	3.04508e+07	3.51628e+07	3.88499e+07	2.72142e+07	2.96408e+07	25.0535	24.7608	-0.292677	0.145156	1461	0.530846
O43143	DHX15	DHX15	2.16591e+06	1.45648e+06	1.91194e+06	1.33823e+06	1.30193e+06	20.815	20.3322	-0.482822	0.145429	1462	0.531174
Q9NVM6	DJC17	DNAJC17	1.24647e+06		1.17903e+06	940358	1.09422e+06	20.2099	19.9563	-0.253551	0.145444	1463	0.531174
P05388	RLA0	RPLP0	1.47472e+07	1.20464e+07	1.28209e+07	1.07837e+07	1.14625e+07	23.6546	23.4071	-0.247506	0.146137	1464	0.532739
Q14192	FHL2	FHL2	390336	979865	1.00588e+06	1.35231e+06	1.25392e+06	19.5952	20.3135	0.718341	0.146225	1465	0.532739
Q07666	KHDR1	KHDRBS1	3.53739e+06	4.04058e+06	4.94706e+06	2.7975e+06	3.33448e+06	21.9933	21.5479	-0.445429	0.146325	1466	0.532739
O95197	RTN3	RTN3	1.07209e+07	6.08918e+06	7.34377e+06	5.00911e+06	3.97036e+06	22.9408	22.0982	-0.842587	0.146361	1467	0.532739
Q9UBG0	MRC2	MRC2	51655	75258.4	98076.3	104440	114596	16.1945	16.7408	0.54627	0.146384	1468	0.532739
Q16288	NTRK3	NTRK3	107483	72237.8	70532.2	54945.4	51033.6	16.3481	15.6934	-0.654646	0.146471	1469	0.532739
Q9BXW7	CECR5	HDHD5	582462	460824	408519	360067	348472	18.8845	18.4345	-0.449966	0.146963	1470	0.534164
Q99720	SGMR1	SIGMAR1	798542	563601	597741	484521	450967	19.3174	18.8354	-0.482015	0.147109	1471	0.534274
Q9Y2H2	SAC2	INPP5F	462712	253005	292999	84950.2	214394	18.3591	17.1914	-1.16768	0.147193	1472	0.534274
P63241	IF5A1	EIF5A	1.84338e+07	1.42602e+07	1.78128e+07	1.26778e+07	1.41554e+07	24.005	23.6775	-0.327495	0.148365	1473	0.538163
P57737	CORO7	CORO7	6.04174e+06	4.16474e+06	4.88578e+06	3.34864e+06	3.87884e+06	22.2623	21.7851	-0.477281	0.148661	1474	0.538664
P08243	ASNS	ASNS	2.32209e+06	1.72382e+06	2.01819e+06	1.53701e+06	1.63269e+06	20.9469	20.5959	-0.350985	0.148705	1475	0.538664
P23368	MAOM	ME2	6.71964e+06	6.35597e+06	5.73633e+06	5.69554e+06	5.31761e+06	22.5802	22.3927	-0.187459	0.149555	1476	0.541378
P84103	SRSF3	SRSF3	6.44407e+06	7.87072e+06	8.49036e+06	5.8403e+06	6.2857e+06	22.8579	22.5316	-0.326294	0.149975	1477	0.542531
P51693	APLP1	APLP1	241621	162345	157011	119636	118452	17.5126	16.8611	-0.651484	0.150089	1478	0.542574
P01008	ANT3	SERPINC1	4.23659e+07	6.36652e+07	5.76038e+07	3.76628e+07	3.9834e+07	25.7009	25.2076	-0.49331	0.150367	1479	0.543213
O00462	MANBA	MANBA	733220	455701	456497	776182	778882	19.0651	19.5685	0.503482	0.150534	1480	0.543449
O00743	PPP6	PPP6C	749713	548641	568854	450263	475755	19.2475	18.8207	-0.426807	0.150811	1481	0.544082
O75116	ROCK2	ROCK2	106589	114790	125370	135982	125785	16.8186	16.9979	0.17935	0.151074	1482	0.544513
P82914	RT15	MRPS15	8.11147e+06	5.63786e+06	6.9798e+06	5.39192e+06	4.7889e+06	22.7202	22.2794	-0.440843	0.151353	1483	0.544513
Q0VGL1	LTOR4	LAMTOR4	499823	366321	345945	247393	307285	18.6241	18.0813	-0.542812	0.151464	1484	0.544513
P45985	MP2K4	MAP2K4	1.46658e+06	1.10004e+06	1.21757e+06	1.0017e+06	986549	20.2666	19.9231	-0.343526	0.151475	1485	0.544513
Q9BRP8	PYM1	PYM1	289994	389497	442169	258568	268282	18.5122	18.007	-0.505208	0.151538	1486	0.544513
Q16774	KGUA	GUK1	1.06123e+06	1.48241e+06	1.6067e+06	790693	1.06904e+06	20.3998	19.8267	-0.573175	0.151542	1487	0.544513
Q13492	PICAL	PICALM	2.20105e+06	1.74884e+06	1.746e+06	1.52883e+06	1.52184e+06	20.8565	20.5407	-0.315829	0.151817	1488	0.545135
Q9UHC6	CNTP2	CNTNAP2	401011	531214	554953	382823	372537	18.9192	18.5268	-0.392378	0.152542	1489	0.54713
Q13573	SNW1	SNW1	189593	232222	249840	178013	181567	17.7724	17.456	-0.316445	0.152622	1490	0.54713
Q9HB90	RRAGC	RRAGC	1.02155e+06	627075	585638	426552	375512	19.5064	18.6134	-0.893047	0.152734	1491	0.54713
Q99729	ROAA	HNRNPAB	1.20528e+06	1.02234e+06	1.35702e+06	888913	999527	20.1884	19.8488	-0.339671	0.152783	1492	0.54713
P78347	GTF2I	GTF2I	4.0607e+06	3.41318e+06	3.85288e+06	3.41293e+06	3.10075e+06	21.8483	21.635	-0.213228	0.153082	1493	0.547686
Q01650	LAT1	SLC7A5	1.1827e+06	1.48233e+06	1.80784e+06	1.01566e+06	1.07543e+06	20.5078	19.9958	-0.511982	0.153234	1494	0.547686
P51649	SSDH	ALDH5A1	3.91716e+06	2.63248e+06	3.13546e+06	2.17041e+06	2.41769e+06	21.6224	21.1295	-0.492906	0.153333	1495	0.547686
P09471	GNAO	GNAO1	4.37269e+07	3.65788e+07	3.86081e+07	3.04998e+07	3.58604e+07	25.2404	24.9838	-0.256566	0.153348	1496	0.547686
P15924	DESP	DSP	2.03783e+06	3.01272e+06	2.51507e+06	4.1863e+06	3.01245e+06	21.2661	21.7793	0.513251	0.154431	1497	0.551187
P22694	KAPCB	PRKACB	1.8797e+07	1.23134e+07	1.41449e+07	9.87862e+06	1.07936e+07	23.8466	23.3012	-0.54543	0.155375	1498	0.554069
P62993	GRB2	GRB2	9.27379e+06	6.96402e+06	7.79553e+06	5.66775e+06	6.73769e+06	22.9336	22.5645	-0.369102	0.15576	1499	0.554069
Q9NQE9	HINT3	HINT3	1.7833e+06	1.25145e+06	1.33002e+06	1.02046e+06	1.07838e+06	20.4725	20.0012	-0.471354	0.155844	1500	0.554069
Q9BQA1	MEP50	WDR77	345791	226349	219490	170124	157228	18.0095	17.3205	-0.689019	0.155913	1501	0.554069
Q9UQ80	PA2G4	PA2G4	7.03971e+06	5.19057e+06	5.53859e+06	4.03389e+06	4.83197e+06	22.4979	22.0798	-0.418056	0.155944	1502	0.554069
Q9Y4C2	TCAF1	TCAF1	833123	546222	618710	467286	444413	19.3452	18.7982	-0.547005	0.155995	1503	0.554069
A6NHQ2	FBLL1	FBLL1	218383	288289	317820	195597	209335	18.0682	17.6273	-0.440865	0.156039	1504	0.554069
Q9Y2R5	RT17	MRPS17	132982	85499.6	122876	71479.2	83758	16.796	16.2441	-0.551847	0.156068	1505	0.554069
O15228	GNPAT	GNPAT	180691	140708	173219	129612	139061	17.331	17.0355	-0.295499	0.156499	1506	0.554888
Q02246	CNTN2	CNTN2	748273	559841	753650	538378	526121	19.3905	19.0217	-0.368743	0.156507	1507	0.554888
Q9HC38	GLOD4	GLOD4	5.65462e+06	3.36125e+06	3.54067e+06	2.17277e+06	2.58045e+06	21.997	21.1805	-0.816501	0.156858	1508	0.555763
P28161	GSTM2	GSTM2	4.57501e+06	3.53057e+06	3.98817e+06	3.35073e+06	3.23847e+06	21.9428	21.6517	-0.291124	0.157164	1509	0.556479
P02768	ALBU	ALB	2.74842e+09	2.67779e+09	2.88827e+09	2.11097e+09	2.63739e+09	31.368	31.1448	-0.223235	0.157346	1510	0.556755
O15067	PUR4	PFAS	2.05323e+06	1.27079e+06	1.50211e+06	833437	1.16753e+06	20.6175	19.9323	-0.685206	0.157527	1511	0.557026
Q14108	SCRB2	SCARB2	3.23767e+06	2.42346e+06	2.78378e+06	2.33174e+06	2.12276e+06	21.4247	21.0868	-0.337855	0.157908	1512	0.558004
P11233	RALA	RALA	4.71351e+06	3.43275e+06	3.64594e+06	2.8024e+06	3.10005e+06	21.9064	21.4929	-0.413484	0.158018	1513	0.558025
P31689	DNJA1	DNAJA1	1.1756e+07	7.878e+06	8.73764e+06	6.2656e+06	6.90479e+06	23.173	22.6508	-0.52219	0.158404	1514	0.55878
Q9H7Z6	KAT8	KAT8		85025.3	136829	59237.7	43006	16.7593	15.6417	-1.1176	0.158441	1515	0.55878
Q12904	AIMP1	AIMP1	3.25489e+06	2.0678e+06	2.23784e+06	1.48839e+06	1.73346e+06	21.2651	20.6195	-0.645634	0.158783	1516	0.559617
Q01968	OCRL	OCRL	472579	494208	575162	379229	460582	18.9714	18.6797	-0.291657	0.15899	1517	0.559977
P50542	PEX5	PEX5	296030	258903	320176	245679	251646	18.1541	17.9238	-0.230312	0.159477	1518	0.56052
O60423	AT8B3	ATP8B3	3.80887e+06	1.76388e+06	1.77887e+06	586587	999998	21.2247	19.5975	-1.62718	0.159583	1519	0.56052
P46782	RS5	RPS5	1.23718e+07	1.46296e+07	1.53678e+07	1.23052e+07	1.14537e+07	23.7515	23.502	-0.249581	0.159761	1520	0.56052
P63010	AP2B1	AP2B1	2.02531e+07	1.32717e+07	1.50405e+07	1.1436e+07	1.08446e+07	23.9485	23.4093	-0.539175	0.15985	1521	0.56052
Q9H8Y8	GORS2	GORASP2	327803	281317	263005	81735.8	249441	18.1492	17.3372	-0.811973	0.159864	1522	0.56052
Q9UJC5	SH3L2	SH3BGRL2	771040	491737	452074	327425	333820	19.1247	18.3348	-0.789863	0.159894	1523	0.56052
Q14232	EI2BA	EIF2B1		249667	285197	222756	231805	18.0288	17.7941	-0.234701	0.159905	1524	0.56052
Q9BY32	ITPA	ITPA	1.38591e+06	1.57534e+06	1.64776e+06	1.34941e+06	1.34861e+06	20.5511	20.3635	-0.187592	0.160034	1525	0.56052
Q96K37	S35E1	SLC35E1	294866	232410	242386	220259	191989	17.9689	17.6532	-0.315749	0.160089	1526	0.56052
P49591	SYSC	SARS1	8.36617e+06	5.68247e+06	6.29242e+06	4.57223e+06	5.03937e+06	22.6929	22.1963	-0.496585	0.160202	1527	0.560549
Q8N0U8	VKORL	VKORC1L1	482249	334292	501207	338865	268715	18.7447	18.2127	-0.531965	0.160373	1528	0.560768
O00232	PSD12	PSMD12	3.0914e+06	2.58559e+06	2.72972e+06	2.40099e+06	2.47526e+06	21.4181	21.2173	-0.20081	0.160474	1529	0.560768
Q9NYI0	PSD3	PSD3	152161	92990.4	84275.2	49283.9	65750.9	16.7446	15.8117	-0.932926	0.1608	1530	0.561225
Q92665	RT31	MRPS31	314918	154647	207900	98709.3	124583	17.7848	16.7686	-1.01625	0.16086	1531	0.561225
Q6P587	FAHD1	FAHD1	1.05202e+06	884116	784331	710298	728758	19.7905	19.4567	-0.333772	0.16092	1532	0.561225
O60664	PLIN3	PLIN3	3.02442e+06	2.35603e+06	2.75049e+06	3.0485e+06	3.45921e+06	21.37	21.6337	0.263691	0.161127	1533	0.561581
Q9UHY1	NRBP	NRBP1	1.12769e+06	669319	809329	579291	501549	19.7286	19.0437	-0.684906	0.161376	1534	0.56208
P62263	RS14	RPS14	6.47282e+06	7.49735e+06	7.64424e+06	6.21628e+06	6.41364e+06	22.7805	22.5903	-0.190186	0.161616	1535	0.562317
P02787	TRFE	TRFE	3.71393e+08	3.46679e+08	4.01654e+08	3.24131e+08	3.42413e+08	28.4755	28.3121	-0.163412	0.161679	1536	0.562317
Q9ULX6	AKP8L	AKP8L	160193	101663	120027	77531.1	92168.5	16.9578	16.3726	-0.585181	0.161759	1537	0.562317
P02765	FETUA	FETUA	1.62078e+07	1.06896e+07	1.20944e+07	8.91503e+06	9.17787e+06	23.6317	23.1089	-0.52278	0.162007	1538	0.562792
P62195	PRS8	PSMC5	8.19758e+06	6.52302e+06	7.13476e+06	5.68274e+06	6.37143e+06	22.7965	22.523	-0.273493	0.162171	1539	0.562792
P27544	CERS1	CERS1	785163	1.22746e+06	1.00679e+06	681140	721056	19.9409	19.4193	-0.521617	0.162212	1540	0.562792
Q5JRA6	MIA3	MIA3	143512	152015	155547	128657	144472	17.198	17.0592	-0.138819	0.162523	1541	0.563503
Q9NT62	ATG3	ATG3	347533	249653	248655	189526	215049	18.1051	17.626	-0.479014	0.163723	1542	0.566753
Q6ICG6	K0930	KIAA0930	139575	106761	105714	88105.3	93408	16.8405	16.4697	-0.370741	0.163741	1543	0.566753
Q13428	TCOF	TCOF1	468674	314876	308767	194150	266932	18.474	17.8147	-0.659335	0.163824	1544	0.566753
Q9NQW7	XPP1	XPNPEP1	3.5428e+06	2.54908e+06	2.79291e+06	2.13465e+06	2.34351e+06	21.4979	21.0945	-0.403468	0.163884	1545	0.566753
Q01130	SRSF2	SRSF2	3.62261e+06	3.10091e+06	3.49862e+06	2.14714e+06	3.13102e+06	21.7002	21.3316	-0.368626	0.164206	1546	0.567289
P55010	IF5	EIF5	629175	360644	447963	269360	310748	18.8705	18.146	-0.72449	0.164266	1547	0.567289
Q96EK5	KBP	KIFBP	73176.9	90731.5	117827	116250	143073	16.519	16.9844	0.46537	0.164435	1548	0.567289
Q15370	ELOB	ELOB	1.02624e+06	1.2219e+06	1.04743e+06	998415	739546	20.0671	19.729	-0.338169	0.164464	1549	0.567289
Q9Y2D5	AKAP2	AKAP2	375721	342567	388984	395272	501887	18.4936	18.775	0.281388	0.165427	1550	0.570138
O15145	ARPC3	ARPC3	589575	596020	796484	503978	497236	19.3336	18.9333	-0.400302	0.165503	1551	0.570138
Q9NRW1	RAB6B	RAB6B	7.79257e+06	5.85491e+06	6.18603e+06	5.07561e+06	5.31162e+06	22.6565	22.3083	-0.348166	0.165787	1552	0.570748
P49750	YLPM1	YLPM1	1.26323e+07	8.95466e+06	1.02501e+07	7.31271e+06	8.56626e+06	23.3392	22.9206	-0.418624	0.165942	1553	0.570913
Q9NY72	SCN3B	SCN3B	224995	213157	324078	142476	188793	17.9549	17.3376	-0.617258	0.166175	1554	0.571347
Q8IYR6	TEFF1	TMEFF1	198326	87161.9	124485	67582.9	50579.2	17.0602	15.8504	-1.2098	0.166433	1555	0.571811
Q96CT7	CC124	CCDC124	427092	548927	478914	415872	382103	18.8876	18.606	-0.281576	0.166524	1556	0.571811
Q15070	OXA1L	OXA1L	146189	90090.1		62999.5	51086.5	16.8501	15.7998	-1.05037	0.166827	1557	0.571926
Q6ZVM7	TM1L2	TOM1L2	723230	498667	559774	410075	457073	19.1798	18.7259	-0.453918	0.167033	1558	0.571926
P60468	SC61B	SEC61B	532780	517036	621184	440047	501075	19.0873	18.844	-0.243296	0.167157	1559	0.571926
P52306	GDS1	RAP1GDS1	1.15612e+07	7.31053e+06	8.82664e+06	6.18408e+06	6.44284e+06	23.1383	22.59	-0.548336	0.167177	1560	0.571926
P60880	SNP25	SNAP25	4.61502e+06	7.39712e+06	8.24071e+06	4.19809e+06	4.17098e+06	22.6867	21.9966	-0.690024	0.167188	1561	0.571926
P48723	HSP13	HSPA13	1.02714e+06	1.05983e+06	1.3241e+06	918988	914512	20.1168	19.8062	-0.310659	0.1672	1562	0.571926
P13746	1A11	HLA-A	602010	274548	279579	612798	671094	18.5559	19.2921	0.736175	0.167508	1563	0.572614
P07741	APT	APRT	987689	769485	1.43008e+06	1.60576e+06	1.45085e+06	20.0189	20.5435	0.524583	0.168026	1564	0.57391
Q9P2J5	SYLC	LARS1	5.8935e+06	3.95634e+06	4.46299e+06	3.28286e+06	3.52908e+06	22.1858	21.6996	-0.486209	0.168102	1565	0.57391
Q6UW68	TM205	TMEM205	351527	398928	444498	326492	342906	18.6036	18.3525	-0.251054	0.168319	1566	0.573924
Q9UKU9	ANGL2	ANGPTL2		367357	421454	448208	501586	18.5893	18.8573	0.267934	0.168321	1567	0.573924
O75844	FACE1	ZMPSTE24	134249	55298.4	79812.9	34445.6	36304.6	16.4542	15.1104	-1.34377	0.168653	1568	0.574636
Q9BPW8	NIPS1	NIPSNAP1	1.57456e+07	1.66562e+07	2.04693e+07	1.45575e+07	13884330	24.071	23.7615	-0.309503	0.168745	1569	0.574636
Q5W111	SPRY7	SPRYD7	279399	207239	237316	204572	170183	17.8806	17.5156	-0.36499	0.169014	1570	0.574977
P17812	PYRG1	CTPS1	4.25833e+06	2.8279e+06	3.36734e+06	2.69312e+06	2.2406e+06	21.7325	21.2342	-0.498283	0.16906	1571	0.574977
Q9Y4P1	ATG4B	ATG4B	125467	84356.3	99607.9	76583.8	73791	16.6543	16.1982	-0.456093	0.169558	1572	0.576029
Q969P0	IGSF8	IGSF8	125691	88849	92806.7	62022.2	82206	16.6445	16.138	-0.50655	0.169585	1573	0.576029
Q1L5Z9	LONF2	LONRF2	183652	188775	80636.9	75241	62603.8	17.2044	16.0727	-1.13171	0.17039	1574	0.578393
P61019	RAB2A	RAB2A	20694596	1.46403e+07	1.70168e+07	1.33221e+07	1.34189e+07	24.0568	23.6725	-0.384225	0.170648	1575	0.578903
Q8WUD1	RAB2B	RAB2B	2.4241e+06	1.44838e+06	1.59373e+06	1.22142e+06	978771	20.7971	20.0692	-0.727945	0.170869	1576	0.579285
Q9NXU5	ARL15	ARL15	174250	136261	155024	118868	135903	17.2436	16.9588	-0.284724	0.171181	1577	0.579974
Q86X76	NIT1	NIT1	488627	540375	394712	365166	385220	18.8563	18.5173	-0.338992	0.171527	1578	0.580779
P24534	EF1B	EEF1B2	5825038	3.76637e+06	3.7934e+06	3.13484e+06	2.54515e+06	22.0891	21.4375	-0.651676	0.171811	1579	0.581372
P04899	GNAI2	GNAI2	3.20821e+06	4.14465e+06	4.0622e+06	4.63199e+06	4.39392e+06	21.8595	22.1056	0.246167	0.172183	1580	0.581953
Q9H444	CHM4B	CHMP4B	1.54006e+06	1.18097e+06	1.20258e+06	942463	1.09859e+06	20.3188	19.9609	-0.357909	0.172248	1581	0.581953
Q7L266	ASGL1	ASRGL1	241506	106177	127838	57407.7	65976.7	17.2742	15.9128	-1.36139	0.17246	1582	0.581953
P27635	RL10	LOC100768740; LOC101344695; LOC105294701; LOC112632580; Rpl10; RPL10	10614918	8.70782e+06	9750667	7.73293e+06	8.76411e+06	23.2082	22.9757	-0.23253	0.172519	1583	0.581953
Q86TP1	PRUNE	PRUNE1	159761	144153	124655	106572	125831	17.1242	16.8263	-0.29794	0.172527	1584	0.581953
P61221	ABCE1	ABCE1	953752	1.04323e+06	1.04319e+06	848904	968211	19.9508	19.7932	-0.157541	0.172685	1585	0.582117
P37235	HPCL1	HPCAL1	1.06495e+06	928914	756666	669510	742988	19.8063	19.4298	-0.376501	0.173261	1586	0.583533
Q12979	ABR	ABR	729122	514814	610569	485377	465006	19.2376	18.8581	-0.379492	0.173323	1587	0.583533
O75489	NDUS3	NDUFS3	4.3513e+06	3.0574e+06	3.29468e+06	2.56213e+06	2.73625e+06	21.7666	21.3371	-0.429482	0.173979	1588	0.585372
O75832	PSD10	PSMD10	172680	248076	230843	179948	133473	17.7287	17.2577	-0.470923	0.174752	1589	0.586982
Q06830	PRDX1	PRDX1	8.78862e+07	7.69586e+07	7.87365e+07	6.98596e+07	7.54104e+07	26.2749	26.1142	-0.160704	0.174858	1590	0.586982
Q9HB21	PKHA1	PLEKHA1	337755	283997	305826	274001	273039	18.2381	18.0613	-0.176858	0.174884	1591	0.586982
Q9UNL2	SSRG	SSR3	294295	290332	319990	266596	286525	18.202	18.0772	-0.124752	0.174897	1592	0.586982
O43295	SRGP3	SRGAP3	3.33044e+06	2.22031e+06	2.47163e+06	1.59123e+06	2.09074e+06	21.3506	20.812	-0.538589	0.175812	1593	0.589682
O95425	SVIL	SVIL	967678	570078	570395	1.32657e+06	900894	19.4226	20.087	0.664388	0.176295	1594	0.590412
P18077	RL35A	RPL35A	3.13818e+06	3.40881e+06	4.07357e+06	2.98441e+06	2.81182e+06	21.7554	21.4667	-0.28871	0.176357	1595	0.590412
P27105	STOM	STOM	761265	449989	440815	745203	857313	19.0709	19.6119	0.541027	0.176361	1596	0.590412
O43759	SNG1	SYNGR1	379697	241581	306027	227569	207458	18.2377	17.7307	-0.506976	0.176724	1597	0.591257
Q9NYR9	KBRS2	NKIRAS2	94025.5	134456	121985	86557.3	92341.4	16.834	16.4488	-0.385171	0.177216	1598	0.592532
O15530	PDPK1	PDPK1	342345	244958	256674	213184	210273	18.1019	17.6919	-0.410025	0.177428	1599	0.59287
Q8WW12	PCNP	PCNP	611722	350632	384388	230190	288836	18.7761	17.9854	-0.790634	0.177978	1600	0.594003
P31930	QCR1	UQCRC1	5.29079e+06	4.24043e+06	4.00711e+06	3.27798e+06	3.82408e+06	22.1056	21.7598	-0.345778	0.17799	1601	0.594003
Q96SU4	OSBL9	OSBPL9	316985	243670	214173	101342	213738	17.9786	17.2654	-0.713195	0.178332	1602	0.594391
Q10570	CPSF1	CPSF1	97819.3	118403	134757	92257.2	93414.7	16.8361	16.5024	-0.333669	0.178394	1603	0.594391
Q70UQ0	IKIP	IKBIP	3.35948e+06	1.74982e+06	2.27775e+06	3.37417e+06	3.74477e+06	21.2316	21.7632	0.531626	0.178466	1604	0.594391
O75976	CBPD	CPD	1.17791e+06	674768	815496	566269	534315	19.7625	19.0698	-0.692622	0.178551	1605	0.594391
Q9Y625	GPC6	GPC6	122038	251525	193876	268495	279376	17.5291	18.0635	0.534332	0.178897	1606	0.595173
P21266	GSTM3	GSTM3	1.48545e+06	980009	1.13708e+06	907080	810151	20.1956	19.7117	-0.483966	0.179401	1607	0.596342
Q96FW1	OTUB1	OTUB1	5.95172e+06	3.90977e+06	4.42721e+06	3.40605e+06	3.36015e+06	22.1834	21.6899	-0.493494	0.17961	1608	0.596342
Q13232	NDK3	NME3	184718	145318	167458	135091	143969	17.3394	17.0902	-0.249139	0.179658	1609	0.596342
P09543	CN37	CNP	4.02467e+06	2.79309e+06	2.90899e+06	2.24625e+06	2.45128e+06	21.6286	21.1635	-0.465092	0.179695	1610	0.596342
P09012	SNRPA	SNRPA	1006769	670395	892304	617355	649620	19.7081	19.273	-0.435119	0.179933	1611	0.596438
Q9UBQ5	EIF3K	EIF3K	257216	166061	205207	157144	141436	17.6766	17.1878	-0.488793	0.180079	1612	0.596438
Q8N4V1	MMGT1	MMGT1	86195.5	99206.8	121294	73345.8	83309.7	16.6415	16.2572	-0.384251	0.180203	1613	0.596438
Q8WWM7	ATX2L	ATXN2L	680360	904578	1.00524e+06	506859	712991	19.7197	19.2183	-0.501387	0.180591	1614	0.596438
Q16666	IF16	IFI16	7854632	9018631	8710524	6.59651e+06	8.03254e+06	23.0238	22.8023	-0.221431	0.180944	1615	0.596438
Q96FN4	CPNE2	CPNE2	7854632	9018631	8710524	6.59651e+06	8.03254e+06	23.0238	22.8023	-0.221431	0.180944	1616	0.596438
Q53H64	CQ073	CQ073	7854632	9018631	8710524	6.59651e+06	8.03254e+06	23.0238	22.8023	-0.221431	0.180944	1617	0.596438
Q9BTA9	WAC	WAC	7854632	9018631	8710524	6.59651e+06	8.03254e+06	23.0238	22.8023	-0.221431	0.180944	1618	0.596438
O14594	NCAN	NCAN	7854632	9018631	8710524	6.59651e+06	8.03254e+06	23.0238	22.8023	-0.221431	0.180944	1619	0.596438
P12270	TPR	TPR	158346	184920	192285	139057	162625	17.4457	17.2027	-0.243032	0.180996	1620	0.596438
Q13423	NNTM	NNT	9.57155e+06	7.14349e+06	7.21671e+06	5.77837e+06	6.48681e+06	22.9275	22.5481	-0.379395	0.181027	1621	0.596438
Q6SZW1	SARM1	SARM1	5.05554e+06	3.95332e+06	3.21821e+06	2.68281e+06	3.03387e+06	21.9586	21.4467	-0.511868	0.181119	1622	0.596438
Q16527	CSRP2	CSRP2	4.33898e+06	3.29276e+06	3.63622e+06	4.28862e+06	4.70295e+06	21.8408	22.1001	0.259381	0.181175	1623	0.596438
Q7Z4W1	DCXR	DCXR	1.55081e+06	2.0811e+06	2.19438e+06	1.34826e+06	1.5931e+06	20.8892	20.4881	-0.401132	0.181315	1624	0.596532
Q15750	TAB1	TAB1	253315	152978	174041	125688	124793	17.5616	16.9343	-0.627219	0.182168	1625	0.598967
Q7L7X3	TAOK1	TAOK1	305119	175545	203530	147373	131966	17.7991	17.0917	-0.707425	0.182368	1626	0.59923
O95782	AP2A1	AP2A1	1.4261e+07	1.04197e+07	1.19165e+07	9.4293e+06	9.94003e+06	23.5403	23.2073	-0.332997	0.182561	1627	0.59923
Q9P253	VPS18	VPS18	650069	439167	508403	384487	402806	19.0225	18.5865	-0.436005	0.182584	1628	0.59923
Q3V6T2	GRDN	CCDC88A	1.69234e+07	1.10073e+07	1.25903e+07	9.32049e+06	9.79242e+06	23.6872	23.188	-0.499161	0.182907	1629	0.599921
O00487	PSDE	PSMD14	2.04449e+06	1.66526e+06	1.37821e+06	1.22528e+06	1.30207e+06	20.6937	20.2692	-0.424502	0.183148	1630	0.600342
Q8IV38	ANKY2	ANKMY2	442706	318694	359289	268417	308439	18.511	18.1378	-0.373142	0.183484	1631	0.601075
Q96M27	PRRC1	PRRC1	109834	183308	229163	288967	230797	17.4096	17.9875	0.577926	0.183646	1632	0.601239
Q9NYK5	RM39	MRPL39	247526	273105	248218	239009	235987	17.9674	17.8576	-0.109822	0.183874	1633	0.601297
P42356	PI4KA	PI4KA	104244	72914.6	81508.4	61883.8	68254.4	16.3958	15.9897	-0.406091	0.183889	1634	0.601297
P25398	RS12	RPS12	1.72452e+06	1.79688e+06	1.56556e+06	1.56262e+06	776540	20.6934	20.1576	-0.535849	0.184014	1635	0.601338
Q7L0J3	SV2A	SV2A	1.45418e+06	2.4682e+06	2.93286e+06	1.3711e+06	1.25904e+06	21.1238	20.3267	-0.797105	0.184598	1636	0.602877
Q9H479	FN3K	FN3K	1.58419e+06	1.15623e+06	1.13588e+06	800511	1.05759e+06	20.3013	19.8254	-0.475889	0.184756	1637	0.603023
Q9UK41	VPS28	VPS28	154429	243477	129936	122904	51109.4	17.4248	16.4088	-1.01595	0.18544	1638	0.604591
O15079	SNPH	SNPH	175299	121175	118534	77119.9	108514	17.0778	16.5021	-0.575718	0.185462	1639	0.604591
Q5TH69	BIG3	ARFGEF3	764536	633778	606809	553248	567611	19.3503	19.0962	-0.254124	0.185703	1640	0.604662
Q9NQ86	TRI36	TRIM36	749734	713279	607643	596182	596083	19.3967	19.1853	-0.21142	0.18571	1641	0.604662
Q9Y4K4	M4K5	M4K5	171944		220370	127991	154688	17.5817	17.1088	-0.472846	0.185888	1642	0.604872
Q9NVJ2	ARL8B	ARL8B	1.16076e+07	7.48552e+06	8.07291e+06	6.10596e+06	6.32034e+06	23.1103	22.5669	-0.543446	0.186139	1643	0.605321
P50579	MAP2	METAP2	345580	206506	204578	161141	134884	17.9443	17.1754	-0.768973	0.186406	1644	0.605818
P51513	NOVA1	NOVA1	543553	706151	354881	140843	384911	19.0288	18.004	-1.02478	0.18671	1645	0.606432
O75323	NIPS2	NIPSNAP2	1.19309e+06	1.16613e+06	1.11809e+06	998395	1.12844e+06	20.1446	20.0203	-0.124295	0.186822	1646	0.606432
P27694	RFA1	RPA1	129993	134010	149733	122205	126573	17.0734	16.9245	-0.148889	0.187276	1647	0.607538
P62241	RS8	RPS8	1.2939e+07	1.47165e+07	1.53411e+07	1.27224e+07	1.27807e+07	23.7728	23.6042	-0.168582	0.187499	1648	0.607893
O60716	CTND1	CTNND1	5.97191e+06	4.5486e+06	4.76839e+06	3.7743e+06	4.34614e+06	22.281	21.9531	-0.327894	0.187751	1649	0.608342
O75937	DNJC8	DNAJC8		138781	161545	85776.7	125106	17.1962	16.6861	-0.510087	0.187891	1650	0.608424
Q99436	PSB7	PSMB7	3.27917e+06	2.16444e+06	2.95969e+06	1.92649e+06	2.18762e+06	21.4176	20.9721	-0.445412	0.188519	1651	0.610089
P53396	ACLY	ACLY	6.47285e+07	7.31524e+07	7.85523e+07	6.13691e+07	6.48169e+07	26.1044	25.911	-0.193408	0.189212	1652	0.611675
Q8IZQ1	WDFY3	WDFY3	230564	224605	298172	213570	174331	17.938	17.5653	-0.372653	0.189238	1653	0.611675
P49840	GSK3A	GSK3A	4.04902e+06	3.08077e+06	3.05533e+06	2.20855e+06	2.90574e+06	21.695	21.2861	-0.408894	0.189603	1654	0.612483
Q9NTZ6	RBM12	RBM12	332595	416743	395288	311999	336758	18.5415	18.3073	-0.234162	0.190072	1655	0.613526
O94808	GFPT2	GFPT2	196534	204193		250398	217077	17.6123	17.8345	0.22227	0.190155	1656	0.613526
O60343	TBCD4	TBC1D4	215803	375998	247446	206715	102912	18.0938	17.2402	-0.853601	0.190516	1657	0.613833
Q9NZM1	MYOF	MYOF	3.74702e+06	2.61873e+06	2.22853e+06	3.61299e+06	4.2559e+06	21.45	21.9077	0.457746	0.190526	1658	0.613833
Q9Y2S6	TMA7	TMA7	93394.5	131152	129514	78188.3	98497.5	16.8487	16.4308	-0.417849	0.190645	1659	0.613833
P27338	AOFB	MAOB	36527.4		76376.5	138202	92639.2	15.7847	16.8165	1.03181	0.19071	1660	0.613833
P12532	KCRU	CKMT1A; CKMT1B	1.52892e+07	1.15518e+07	1.27917e+07	1.50042e+07	1.65858e+07	23.6552	23.913	0.257739	0.191188	1661	0.614528
Q13765	NACA	NACA	3.46487e+06	2.39795e+06	2.69119e+06	1.99203e+06	2.28179e+06	21.4432	21.0271	-0.416114	0.19119	1662	0.614528
Q96HE7	ERO1A	ERO1A	2.56382e+06	1.89265e+06	2.25872e+06	1.9323e+06	1.61076e+06	21.094	20.7566	-0.337472	0.191271	1663	0.614528
P49748	ACADV	ACADVL	3.30965e+07	3.20426e+07	3.60416e+07	2.85912e+07	3.20787e+07	25.0074	24.8545	-0.152918	0.191534	1664	0.615003
P47897	SYQ	QARS1	2.47493e+06	1.51267e+06	1.79352e+06	1.27893e+06	1.33468e+06	20.878	20.3176	-0.560339	0.191749	1665	0.615323
P62256	UBE2H	UBE2H	143421	115178	95461.6	88897.7	86835.2	16.8487	16.423	-0.42565	0.192189	1666	0.616162
Q9BVK6	TMED9	TMED9	3.63738e+06	2.82766e+06	3.13616e+06	2.73585e+06	2.63605e+06	21.6098	21.357	-0.252819	0.192241	1667	0.616162
P04062	GLCM	GBA1	503464	438663	477070	426797	436973	18.8517	18.7203	-0.131394	0.19248	1668	0.61656
Q8NBJ4	GOLM1	GOLM1	159021	103468	108448	60787	97311	16.9159	16.2705	-0.645395	0.192817	1669	0.61727
Q9Y3U8	RL36	RPL36	1.32571e+06	2.453e+06	1.50989e+06	1.02526e+06	992749	20.7495	19.9445	-0.80499	0.193137	1670	0.617556
O14639	ABLM1	ABLIM1	3.19513e+06	3.24935e+06	3.46088e+06	3.40674e+06	3.7372e+06	21.6548	21.7683	0.113473	0.193179	1671	0.617556
Q6UXD5	SE6L2	SEZ6L2	387918	506555	436654	300418	396340	18.7593	18.4103	-0.348957	0.193253	1672	0.617556
Q9NZ45	CISD1	CISD1	1.49081e+06	811894	924284	592323	651024	20.0368	19.2458	-0.790997	0.193829	1673	0.619026
O95433	AHSA1	AHSA1	2.65576e+06	2.09571e+06	1.96664e+06	1.73559e+06	1.82589e+06	21.0947	20.764	-0.330613	0.194098	1674	0.619513
O14980	XPO1	XPO1	3.75705e+06	2.17298e+06	2.64185e+06	1.4951e+06	2.07535e+06	21.4462	20.7677	-0.678543	0.194512	1675	0.620463
Q9HBU6	EKI1	ETNK1	234065	151248	141544	117171	107348	17.4221	16.7765	-0.64561	0.194695	1676	0.620677
Q14764	MVP	MVP	130006	182165		91465.2	112651	17.252	16.639	-0.612941	0.194938	1677	0.62099
O15498	YKT6	YKT6	5.21429e+06	2.65718e+06	3.44513e+06	2.10945e+06	2.19037e+06	21.847	21.0358	-0.811129	0.19525	1678	0.62099
Q9UGP8	SEC63	SEC63	717214	471214	622565	466628	430325	19.2034	18.7747	-0.428714	0.195444	1679	0.62099
P15374	UCHL3	UCHL3	627690	498626	611957	378451	527054	19.1443	18.7884	-0.355898	0.195458	1680	0.62099
Q15404	RSU1	RSU1	36758.5	155198	176553	246648	195741	16.9064	17.755	0.848575	0.195487	1681	0.62099
P36542	ATPG	ATP5F1C	2.32647e+07	1.66047e+07	1.92377e+07	1.52621e+07	1.58142e+07	24.2319	23.8893	-0.342558	0.19549	1682	0.62099
O15116	LSM1	LSM1	59317.7	85700.4	101973	55112.2	56292.2	16.3291	15.7654	-0.563688	0.1957	1683	0.621032
P62330	ARF6	ARF6	707677	438824	152151	120412	53406.9	18.7236	16.4072	-2.3164	0.195736	1684	0.621032
Q9Y265	RUVB1	RUVBL1	7.14455e+06	6.09808e+06	6.27678e+06	5.48323e+06	6.00411e+06	22.6334	22.4535	-0.179902	0.195972	1685	0.62141
O94874	UFL1	UFL1	309204	309675	321891	322596	322335	18.2585	18.2988	0.0402633	0.196474	1686	0.622632
Q8TBC4	UBA3	UBA3	5850881	5.82245e+06	6.5862e+06	5.0614e+06	5.75008e+06	22.5372	22.3661	-0.171123	0.197306	1687	0.624592
P18583	SON	SON	111386	132140	100355	90110.6	98198.9	16.8066	16.5227	-0.28384	0.197326	1688	0.624592
Q9Y570	PPME1	PPME1	3.71446e+06	3.14283e+06	2.83059e+06	2.5155e+06	2.79014e+06	21.6228	21.3391	-0.28369	0.197546	1689	0.624601
P48426	PI42A	PIP4K2A	230681	257384	244623	257010	266175	17.8979	17.997	0.0990834	0.197564	1690	0.624601
Q16623	STX1A	STX1A	2.30851e+06	1.1835e+06	1.42262e+06	1.15577e+06	377846	20.6437	19.5485	-1.09518	0.197679	1691	0.624601
Q9Y679	AUP1	AUP1	105311	85327.3	85117.3	72112.3	81151.2	16.4881	16.2257	-0.262415	0.197998	1692	0.624846
Q96MY1	NOL4L	NOL4L	4.75729e+06	3.82096e+06	3.76272e+06	3.14157e+06	3.60274e+06	21.972	21.6852	-0.286748	0.198055	1693	0.624846
Q96JJ7	TMX3	TMX3	153720	146257	160242	148228	134626	17.227	17.1097	-0.117299	0.198108	1694	0.624846
Q5T4S7	UBR4	UBR4	4.44554e+06	2.50858e+06	2.61452e+06	1.72738e+06	1.96434e+06	21.6049	20.8159	-0.789058	0.198381	1695	0.62534
Q16799	RTN1	RTN1	3.64626e+07	1.71424e+07	2.21399e+07	1.40639e+07	1.16802e+07	24.5897	23.6177	-0.971943	0.198681	1696	0.625743
Q96B86	RGMA	RGMA	56154.8	291070	269567	51893.2	40760.1	17.6495	15.4996	-2.14991	0.198743	1697	0.625743
O95870	ABHGA	ABHD16A	1.19683e+06	814305	1.03809e+06	820842	727769	19.955	19.5625	-0.392504	0.198991	1698	0.625942
Q86VN1	VPS36	VPS36	499711	379755	414756	348539	362308	18.7187	18.4392	-0.279513	0.199051	1699	0.625942
Q9Y3B7	RM11	MRPL11	85312.8	135842	118252	94068.4	47194.6	16.7877	16.108	-0.679668	0.199284	1700	0.625942
Q9NRW7	VPS45	VPS45	443188	285658	245238	208743	182888	18.3087	17.5791	-0.729587	0.199389	1701	0.625942
Q92499	DDX1	DDX1	6.35138e+06	3.89795e+06	4.13849e+06	3.12242e+06	3.16136e+06	22.1934	21.5832	-0.610181	0.199392	1702	0.625942
Q63HR2	TNS2	TNS2	181429	158833	215862	253832	207275	17.5001	17.8147	0.314656	0.19962	1703	0.626077
Q9Y2Z4	SYYM	YARS2	211384	132409	151164	106578	121024	17.332	16.7962	-0.53583	0.19967	1704	0.626077
P41217	OX2G	CD200	773080	506294	490631	357558	425988	19.1704	18.5797	-0.590701	0.2	1705	0.626729
Q14008	CKAP5	CKAP5	6.48537e+06	4.73112e+06	4.8067e+06	3.94585e+06	4.28149e+06	22.3487	21.972	-0.376702	0.200112	1706	0.626729
Q8NB37	PDDC1	GATD1	1.08718e+06	784348	881506	645296	779624	19.8076	19.4424	-0.365178	0.200927	1707	0.628862
Q86YR5	GPSM1	GPSM1	852306	1.09494e+06	1.16428e+06	780385	877951	19.9842	19.6613	-0.322924	0.201029	1708	0.628862
Q68DL7	CR063	C18orf63	4.06532e+06	3.15677e+06	3580014	2.9642e+06	3.11611e+06	21.7798	21.5357	-0.244132	0.201267	1709	0.628926
O60831	PRAF2	PRAF2	1.92419e+06	1.33514e+06	1.42941e+06	1.13785e+06	1.21313e+06	20.5758	20.1648	-0.410971	0.201333	1710	0.628926
P63172	DYLT1	DYNLT1	2.62619e+06	1.45569e+06	1.73927e+06	1.21012e+06	1.1858e+06	20.8879	20.1921	-0.695761	0.201402	1711	0.628926
Q9Y6E2	BZW2	BZW2	911048	617904	608796	475696	527017	19.4427	18.9355	-0.507221	0.201558	1712	0.629045
Q9P015	RM15	MRPL15	792442	662427	614424	491478	617198	19.3957	19.0804	-0.315337	0.201721	1713	0.629112
P06753	TPM3	TPM3	1.29615e+06	818139	1.17934e+06	737612	840305	20.0663	19.5896	-0.476694	0.201815	1714	0.629112
P45954	ACDSB	ACADSB	150499	118777	98167.6	98529.6	77794	16.9022	16.4279	-0.474335	0.202537	1715	0.630445
Q9UIW2	PLXA1	PLXNA1	2.16643e+06	1.24212e+06	1.40722e+06	1.0002e+06	1.01573e+06	20.6144	19.943	-0.671357	0.202545	1716	0.630445
P05165	PCCA	PCCA	429796	687644	708288	792368	800851	19.2151	19.6035	0.388436	0.202597	1717	0.630445
P04181	OAT	OAT	4.73618e+06	3.42185e+06	3.93399e+06	3.06287e+06	3.35674e+06	21.9426	21.6141	-0.328534	0.203054	1718	0.631501
Q9Y3Y2	CHTOP	CHTOP	420233	1.16091e+06	1.23871e+06	400527	390733	19.8422	18.5938	-1.24844	0.204426	1719	0.635375
P53990	IST1	IST1	2.31217e+06	1.14932e+06	1.25073e+06	844627	740267	20.583	19.596	-0.987059	0.204538	1720	0.635375
P43487	RANG	RANBP1	3.72552e+06	4.01721e+06	4.76372e+06	3.41318e+06	3.61404e+06	21.9912	21.7445	-0.246683	0.205021	1721	0.636505
Q12955	ANK3	ANK3	262146	251447	371682	244702	147679	18.1708	17.5819	-0.588907	0.205506	1722	0.637641
Q7Z739	YTHD3	YTHDF3	2.38978e+06	1.53091e+06	1.80431e+06	1.09049e+06	1.54216e+06	20.8639	20.3281	-0.535797	0.205886	1723	0.6382
P35527	K1C9	KRT9	2.3047e+08	2.64183e+08	2.81147e+08	2.40727e+08	1.30615e+08	27.9461	27.4682	-0.477975	0.205925	1724	0.6382
P07196	NFL	NEFL	1.96478e+08	2.38441e+08	2.70038e+08	2.72361e+08	2.88089e+08	27.808	28.062	0.254012	0.206065	1725	0.638262
O14786	NRP1	NRP1	1.07945e+06	993472	1.20073e+06	956904	975035	20.0575	19.8816	-0.175888	0.206277	1726	0.63855
P04216	THY1	THY1	4.03363e+06	2.6349e+06	2.87379e+06	2.39064e+06	2.15689e+06	21.6009	21.1166	-0.484297	0.206424	1727	0.638636
P48454	PP2BC	PPP3CC	162478	108529	103721	72218.4	94904.2	16.9305	16.3505	-0.579976	0.206605	1728	0.638827
P55795	HNRH2	HNRNPH2	1.59057e+06	1.43838e+06	1.20845e+06	1.11771e+06	1.22885e+06	20.4298	20.1621	-0.267673	0.207348	1729	0.640246
P58546	MTPN	MTPN	904477	863403	1.16078e+06	738537	817575	19.8968	19.5695	-0.32733	0.207401	1730	0.640246
Q8NCW5	NNRE	NAXE	421969	253870	274807	216279	197540	18.2736	17.6586	-0.61495	0.207424	1731	0.640246
O00233	PSMD9	PSMD9	1.06064e+06	885068	952352	603088	908164	19.8817	19.5273	-0.35438	0.207851	1732	0.641009
Q9P2K5	MYEF2	MYEF2	2.69071e+06	3.23352e+06	3.6923e+06	2.60828e+06	2.60689e+06	21.6121	21.3143	-0.297839	0.207911	1733	0.641009
Q15424	SAFB1	SAFB	1.13605e+06	1.62783e+06	1.51168e+06	1.12848e+06	1.10872e+06	20.4427	20.0933	-0.349457	0.208107	1734	0.641245
Q9NVT9	ARMC1	ARMC1	218933	218044	254386	187364	214525	17.8141	17.6164	-0.197687	0.208422	1735	0.641844
Q15382	RHEB	RHEB	1.35128e+06	682813	894889	514519	616163	19.897	19.1088	-0.788245	0.208632	1736	0.642119
Q8WVM8	SCFD1	SCFD1	793388	577218	514761	456364	452734	19.2615	18.7941	-0.467376	0.208832	1737	0.642367
Q9NR45	SIAS	NANS	3.12103e+06	2.50849e+06	2.38621e+06	2.03373e+06	2.31618e+06	21.3494	21.0526	-0.296886	0.209199	1738	0.643126
P48735	IDHP	IDH2	1.21431e+07	9.51981e+06	1.13575e+07	9.27028e+06	9.53209e+06	23.3919	23.1644	-0.22748	0.209518	1739	0.6437
O76094	SRP72	SRP72	2.94007e+06	1.61855e+06	1.68219e+06	1.17375e+06	1.21732e+06	20.9883	20.1892	-0.799115	0.209627	1740	0.6437
Q9UFN0	NPS3A	NIPSNAP3A	3.47707e+06	2.40031e+06	2.62538e+06	2.18825e+06	2.13211e+06	21.4345	21.0427	-0.391818	0.209975	1741	0.644398
Q13976	KGP1	PRKG1	684873	546005	618274	571988	381403	19.2335	18.8627	-0.370761	0.210197	1742	0.64471
Q14738	2A5D	PPP2R5D	1.90016e+06	1.24993e+06	1.51407e+06	1.13307e+06	1.19851e+06	20.5682	20.1529	-0.415345	0.210547	1743	0.645412
O75663	TIPRL	TIPRL	1.11266e+06	744932	1.04076e+06	755212	713323	19.8818	19.4859	-0.395894	0.210733	1744	0.645612
Q14257	RCN2	RCN2	3.40231e+06	1.62842e+06	1.7042e+06	979173	1.13528e+06	21.0983	20.0119	-1.08641	0.211365	1745	0.646964
Q6FI81	CPIN1	CIAPIN1	2.77179e+06	1.81554e+06	1.81665e+06	1.59874e+06	1.32976e+06	21.0256	20.4817	-0.543846	0.211417	1746	0.646964
P49821	NDUV1	NDUFV1	4.61092e+06	2.86189e+06	3.24137e+06	2.37101e+06	2.58784e+06	21.7681	21.2416	-0.526482	0.211924	1747	0.647915
P49069	CAMLG	CAMLG	225114	287918	277765	235689	203445	18.008	17.7443	-0.263685	0.212054	1748	0.647915
Q13557	KCC2D	CAMK2D	3.37334e+06	2.29486e+06	2.18815e+06	1.76729e+06	1.91556e+06	21.3205	20.8124	-0.508077	0.212093	1749	0.647915
Q9UII2	ATIF1	ATP5IF1	1.15129e+06	1.73837e+06	1.93368e+06	1.26305e+06	905725	20.6166	20.0484	-0.568192	0.21243	1750	0.647915
Q5GLZ8	HERC4	HERC4	192170	134407	146925	127843	114659	17.2681	16.8876	-0.380408	0.212573	1751	0.647915
Q96G01	BICD1	BICD1	1.00221e+06	772339	756280	671220	691435	19.6862	19.378	-0.308228	0.212629	1752	0.647915
Q9H4A6	GOLP3	GOLPH3	99473	45890.9	60760.5	33211.5	38801.6	16.0682	15.136	-0.932221	0.212655	1753	0.647915
Q96P70	IPO9	IPO9	565132	267920	272397	172675	163528	18.4912	17.359	-1.13226	0.212698	1754	0.647915
Q9H3H3	CK068	CK068	186500	110457	131576	101410	91217.1	17.1241	16.5554	-0.56864	0.212864	1755	0.648054
Q8N428	GLT16	GALNT16	188892	116820	151463	102358	116181	17.2174	16.7375	-0.479888	0.213041	1756	0.648222
Q9BT88	SYT11	SYT11	529373	367417	335739	298450	278306	18.6482	18.1376	-0.510625	0.21344	1757	0.649066
P61020	RAB5B	RAB5B	2.60022e+06	2.66395e+06	3.24952e+06	2.3999e+06	2.43712e+06	21.4364	21.2057	-0.230704	0.214433	1758	0.651717
O75436	VP26A	VPS26A	3.17983e+06	1.90069e+06	2.04941e+06	1.53906e+06	1.57701e+06	21.1805	20.5713	-0.609198	0.214567	1759	0.651751
Q15007	FL2D	WTAP	157831	201249	215938	134188	168133	17.5483	17.2057	-0.342563	0.214792	1760	0.652063
Q13123	RED	IK	75366.8	102724	108025	59913.1	82255.6	16.5413	16.1172	-0.42403	0.214926	1761	0.6521
Q9H4P4	RNF41	RNF41	130316	140094	166323	118550	127791	17.1514	16.9103	-0.241132	0.215089	1762	0.652225
O14562	UBFD1	UBFD1	193715	82034.5	98845	53199.9	56035.5	16.93	15.7371	-1.19293	0.215611	1763	0.653252
Q9H2V7	SPNS1	SPNS1	257540	148391	174536	128624	125461	17.5619	16.955	-0.606941	0.215842	1764	0.653252
O95140	MFN2	MFN2	993920	613111	718666	541230	550876	19.5643	19.0587	-0.505589	0.215891	1765	0.653252
Q9Y263	PLAP	PLAA	582984	376864	480908	364116	356049	18.8734	18.458	-0.415465	0.21596	1766	0.653252
O95857	TSN13	TSPAN13	262209	158682	190927	130475	151565	17.6378	17.1055	-0.532241	0.216039	1767	0.653252
P30622	CLIP1	CLIP1	549043	316871	422232	281787	305092	18.7119	18.1627	-0.549198	0.216425	1768	0.654049
P10515	ODP2	DLAT	2.72323e+07	2.40451e+07	2.46559e+07	2.09223e+07	2.42147e+07	24.5933	24.4278	-0.165459	0.216918	1769	0.655168
Q6NYC8	PPR18	PPP1R18	88464.4	77661.7	116012	71760.8	70370.7	16.5211	16.1169	-0.404214	0.217085	1770	0.655303
P46976	GLYG	GYG1	700714	517614	352831	370426	249387	18.9984	18.2415	-0.756963	0.217349	1771	0.655728
O15173	PGRC2	PGRMC2	1.45025e+06	1.62062e+06	1.77064e+06	1.85209e+06	1.76146e+06	20.6221	20.785	0.162921	0.218041	1772	0.657444
Q9UPW5	CBPC1	AGTPBP1	541622	275536	331505	237059	201370	18.5466	17.742	-0.804578	0.218291	1773	0.657641
P21291	CSRP1	CSRP1	7.67541e+06	5.45763e+06	5.87809e+06	7.64107e+06	7.76288e+06	22.5954	22.8768	0.281418	0.218352	1774	0.657641
P07108	ACBP	DBI	76477.6	120128	176999	63710.2	68623.7	16.9262	16.0138	-0.912368	0.218525	1775	0.65779
O15294	OGT1	OGT	1.8198e+06	1.3015e+06	1.40839e+06	1.20105e+06	1.1859e+06	20.526	20.1867	-0.339286	0.218755	1776	0.658111
Q9UBQ0	VPS29	VPS29	2.1162e+06	1.32103e+06	1.76379e+06	1.30012e+06	1.24462e+06	20.7254	20.2791	-0.446317	0.219014	1777	0.658522
O14744	ANM5	PRMT5	2.50856e+06	1.54812e+06	1.7371e+06	1.31133e+06	1.37521e+06	20.8811	20.3573	-0.523791	0.219515	1778	0.659656
Q8N111	CEND	CEND1	127886	135412	250912	101354	80720.1	17.387	16.4742	-0.912868	0.219747	1779	0.659981
Q13404	UB2V1	UBE2V1	4.0742e+06	4.81557e+06	5.07109e+06	4.01945e+06	4.09179e+06	22.1499	21.9515	-0.198431	0.219904	1780	0.660005
P63208	SKP1	SKP1	3.34779e+06	2.2183e+06	3.6507e+06	1.45947e+06	2.544e+06	21.5509	20.9328	-0.61805	0.220002	1781	0.660005
P56134	ATPK	ATP5MF	1.7813e+06	2.45893e+06	2.83767e+06	1.88102e+06	1.54644e+06	21.1699	20.7087	-0.461215	0.220136	1782	0.660037
P52292	IMA1	KPNA2	436946	587953	611017	428616	443791	19.0567	18.7346	-0.322063	0.220466	1783	0.660655
O95299	NDUAA	NDUFA10	1.70542e+06	1.27419e+06	1.47246e+06	1.22475e+06	1.24684e+06	20.5011	20.237	-0.264073	0.220992	1784	0.66149
P03915	NU5M	MT-ND5	409234	186893	238898	145371	144229	18.0865	17.1437	-0.942795	0.221079	1785	0.66149
Q15084	PDIA6	PDIA6	9.55644e+06	1.05031e+07	1.07044e+07	1.0751e+07	1.13009e+07	23.2898	23.3944	0.104627	0.221124	1786	0.66149
P13489	RINI	RNH1	6.27875e+06	4.93773e+06	5.06319e+06	4.21049e+06	4.80894e+06	22.3716	22.1046	-0.267	0.22124	1787	0.66149
P61758	PFD3	PFD3	396440	585548	718724	378122	384193	19.1127	18.54	-0.572718	0.221538	1788	0.661653
Q7L0Y3	MRRP1	TRMT10C	1.58904e+06	1.13134e+06	957475	973797	635098	20.2255	19.6176	-0.607831	0.221547	1789	0.661653
Q92973	TNPO1	TNPO1	6.83608e+06	3.81594e+06	4.14876e+06	3.11033e+06	2.95613e+06	22.2342	21.5324	-0.701783	0.221666	1790	0.661653
P20020	AT2B1	ATP2B1	2.62836e+07	1.6024e+07	1.85074e+07	1.36381e+07	1.46083e+07	24.273	23.7516	-0.521396	0.222381	1791	0.663056
Q9NUQ7	UFSP2	UFSP2	156123	102945		91373	56063.3	16.983	16.1697	-0.813238	0.222434	1792	0.663056
Q969N2	PIGT	PIGT	315137	219559	218925	186399	189337	17.9385	17.5194	-0.41916	0.222508	1793	0.663056
Q96HY6	DDRGK	DDRGK1	243948	331786	345241	248303	239639	18.2278	17.8964	-0.331488	0.222984	1794	0.664105
Q15904	VAS1	ATP6AP1	298568	163374	130986	100752	91312.6	17.5925	16.5512	-1.0413	0.223168	1795	0.664282
Q86V59	PNML1	PNMA8A	27609354	30843278	30313512	30675506	33895820	24.8185	24.9444	0.125847	0.223768	1796	0.665698
Q9NV70	EXOC1	EXOC1	709032	569169	763927	592555	528963	19.3767	19.097	-0.279658	0.224016	1797	0.666064
Q8NCC3	PAG15	PLA2G15	1.13816e+06	839861	980365	804004	827472	19.9114	19.6377	-0.273669	0.224168	1798	0.666147
Q9H3Q1	BORG4	CDC42EP4	76925.3	81589.5	311373	349006	279265	17.257	18.261	1.00404	0.224476	1799	0.66669
Q9P0L2	MARK1	MARK1	1.07549e+06	637399	751997	564732	562361	19.6481	19.1042	-0.543951	0.224895	1800	0.667564
Q86V81	THOC4	ALYREF	3.69368e+06	6.62167e+06	7.1116e+06	3.74727e+06	3.67729e+06	22.4699	21.8239	-0.64598	0.225427	1801	0.668771
Q15008	PSMD6	PSMD6	4.01852e+06	2.22215e+06	2.62666e+06	2.02766e+06	1.71863e+06	21.4951	20.837	-0.658074	0.225581	1802	0.668852
Q9Y608	LRRF2	LRRFIP2	62863.7	81909	109306	57470.2	58971.4	16.37	15.8292	-0.540704	0.225717	1803	0.668852
Q8IWA4	MFN1	MFN1	103224	69256.1	80075.9	65164.6	63857.7	16.3613	15.9773	-0.384022	0.22583	1804	0.668852
Q66K74	MAP1S	MAP1S	827869	735560	688710	672877	668261	19.5179	19.355	-0.162876	0.226362	1805	0.669732
P80404	GABT	ABAT	1.83496e+06	993468	1.31066e+06	931471	863357	20.3959	19.7754	-0.620505	0.226378	1806	0.669732
P30046	DOPD	DDT	766923	592347	536020	526089	453368	19.269	18.9016	-0.367402	0.226961	1807	0.671086
O95674	CDS2	CDS2	227614	98905.3	117506	65593.1	73165	17.1753	16.0822	-1.09311	0.227197	1808	0.671413
Q8TDI8	TMC1	TMC1	4.33045e+06	3.06444e+06	3375274	2.82281e+06	2868478	21.7756	21.4403	-0.335251	0.227519	1809	0.671673
Q96K76	UBP47	USP47	542213	381103	393984	347398	327830	18.7442	18.365	-0.379173	0.227771	1810	0.671673
Q13630	FCL	GFUS	692892	1.03157e+06	918337	657647	711112	19.7487	19.3844	-0.364236	0.227852	1811	0.671673
Q96HU8	DIRA2	DIRAS2	1.82362e+06	1.15015e+06	1.4964e+06	1.04837e+06	1.1622e+06	20.5069	20.076	-0.430947	0.227864	1812	0.671673
P49406	RM19	MRPL19		226812	280576	216016	182716	17.9527	17.6051	-0.347672	0.227914	1813	0.671673
Q6IQ22	RAB12	RAB12	257530	206115	198466	182426	186557	17.7517	17.4932	-0.258554	0.228341	1814	0.672562
Q9UHY7	ENOPH	ENOPH1	215967	95523.3	108268	69409.2	61414.3	17.0942	15.9973	-1.09698	0.228669	1815	0.673157
O43681	ASNA	GET3	778920	448797	595379	399020	442104	19.213	18.682	-0.531038	0.229342	1816	0.67434
Q9BYD3	RM04	MRPL4	485798	339411	374186	311535	316389	18.6089	18.2602	-0.348681	0.229387	1817	0.67434
Q9NPJ3	ACO13	ACOT13	1.28147e+06	984002	870627	765510	841664	19.9956	19.6161	-0.379483	0.22945	1818	0.67434
Q9UBF2	COPG2	COPG2	928041	535700	662034	484160	484163	19.4346	18.8851	-0.549466	0.229749	1819	0.674848
Q15041	AR6P1	ARL6IP1	5.27851e+06	3.73788e+06	4.35381e+06	3.63514e+06	3537806	22.0876	21.7741	-0.313421	0.229933	1820	0.675018
Q7L1Q6	BZW1	BZW1	1.18855e+06	776064	869864	716615	688022	19.8497	19.4218	-0.427921	0.230228	1821	0.675512
P83731	RL24	RPL24	1.08422e+07	9.22423e+06	9.30212e+06	7.97944e+06	9.16743e+06	23.2228	23.0314	-0.191363	0.230943	1822	0.677239
O75955	FLOT1	FLOT1	2.67831e+06	2.07063e+06	1.80424e+06	1.56513e+06	1.77713e+06	21.0588	20.6724	-0.386411	0.231595	1823	0.678777
Q96GC5	RM48	MRPL48	339877	234239	242975	171315	228280	18.0552	17.6082	-0.446993	0.232128	1824	0.679967
Q96P63	SPB12	SERPINB12	90847.6	106980	96095.7	223285	105256	16.5801	17.3257	0.745595	0.232334	1825	0.680198
Q9H3P7	GCP60	ACBD3	1.2869e+06	1.01654e+06	1.00944e+06	880664	964401	20.0747	19.8152	-0.259454	0.232925	1826	0.681307
O00445	SYT5	SYT5	619648	305762	424926	255243	290883	18.7799	18.0589	-0.72105	0.233066	1827	0.681307
Q92777	SYN2	SYN2	976796	747802	770351	691919	691134	19.6656	19.3994	-0.266192	0.233096	1828	0.681307
Q8NDI1	EHBP1	EHBP1	159397	99771.3	93925.2	77170.1	77994.7	16.8447	16.2434	-0.601286	0.234118	1829	0.683177
Q5VSL9	STRP1	STRIP1	355196	231102	290846	241971	196448	18.1575	17.742	-0.415539	0.234195	1830	0.683177
P51970	NDUA8	NDUFA8	1.02564e+06	520873	610408	386155	451228	19.4556	18.6755	-0.780052	0.234205	1831	0.683177
P21579	SYT1	SYT1	3.42789e+06	1.8669e+06	2.12258e+06	1.54353e+06	1.54812e+06	21.2375	20.5599	-0.677567	0.234247	1832	0.683177
Q8WXA3	RUFY2	RUFY2	211638	137733	151918	128972	117638	17.3503	16.9119	-0.438447	0.234809	1833	0.684443
Q8NBL1	PGLT1	POGLUT1		116549	113152	112405	108130	16.8094	16.7506	-0.0587491	0.235222	1834	0.68521
P06756	ITAV	ITGAV	1.48451e+06	1.0829e+06	982069	1.36248e+06	1.69677e+06	20.1742	20.5447	0.370531	0.235339	1835	0.68521
Q9UJF2	NGAP	RASAL2	183694	110239	119458	79282.5	103939	17.0722	16.4832	-0.588958	0.235457	1836	0.68521
P22061	PIMT	PCMT1	1.0402e+07	1.31861e+07	1.27139e+07	1.02134e+07	1.06649e+07	23.5286	23.3155	-0.213078	0.235617	1837	0.685302
P48739	PIPNB	PITPNB	372024	186484	250669	158572	172597	18.0411	17.3372	-0.703929	0.235752	1838	0.685323
P26006	ITA3	ITGA3	194252	222991	209148	268273	1.43603e+06	17.6717	19.7008	2.02901	0.235967	1839	0.685574
P13639	EF2	EEF2	1.07924e+08	8.58427e+07	9.09803e+07	7.75683e+07	8.54046e+07	26.5001	26.2801	-0.220086	0.236251	1840	0.686026
P06730	IF4E	EIF4E	2.7247e+06	1.632e+06	1.75542e+06	1.23546e+06	1.4926e+06	20.9583	20.3794	-0.578833	0.23645	1841	0.686231
P55209	NP1L1	NAP1L1	2.54985e+06	1.79903e+06	1.89597e+06	1.52276e+06	1.71744e+06	20.9893	20.6277	-0.361623	0.236699	1842	0.686582
P23470	PTPRG	PTPRG	365904	243666	207738	192571	168190	18.0556	17.4607	-0.594874	0.236993	1843	0.687061
Q14671	PUM1	PUM1	530635	346898	458048	307364	369025	18.7641	18.3675	-0.396581	0.237479	1844	0.688098
Q6UUV9	CRTC1	CRTC1	144144	174200	215105	130893	145222	17.44	17.0749	-0.365117	0.238361	1845	0.690278
Q15287	RNPS1	RNPS1	286295	321856	360615	275272	288083	18.3008	18.1037	-0.197139	0.238651	1846	0.690737
Q9UHB9	SRP68	SRP68	2.13979e+06	1550674	1.95377e+06	1.49465e+06	1.59985e+06	20.8434	20.5613	-0.28211	0.238778	1847	0.690737
Q92820	GGH	GGH	3.2584e+06	2.15526e+06	2.21256e+06	1.99571e+06	1.69265e+06	21.2776	20.8145	-0.463025	0.239218	1848	0.691634
O00217	NDUS8	NDUFS8	935649	560710	687229	538614	498557	19.4733	18.9842	-0.489085	0.239416	1849	0.691835
P61923	COPZ1	COPZ1	566028	593115	741122	542955	516235	19.2728	19.0145	-0.258277	0.239569	1850	0.691903
P12109	CO6A1	COL6A1	329370	348248	494579	275567	305977	18.5758	18.1495	-0.426293	0.239769	1851	0.691949
Q8IV53	DEN1C	DENND1C	4.14715e+06	3.49088e+06	3.92897e+06	4007661	5.09189e+06	21.8785	22.1174	0.238815	0.239845	1852	0.691949
P11216	PYGB	PYGB	2.47757e+07	2.01511e+07	2.32874e+07	1.96247e+07	2.06039e+07	24.4386	24.2617	-0.176887	0.240396	1853	0.693165
Q9HB71	CYBP	CACYBP	2.65981e+06	1.37014e+06	1572595	993990	1.21499e+06	20.8327	20.0749	-0.757744	0.241009	1854	0.694559
Q16795	NDUA9	NDUFA9	4.58135e+06	2.63402e+06	2.71346e+06	2.1937e+06	2.02753e+06	21.6582	21.0092	-0.648998	0.241541	1855	0.695552
Q14088	RB33A	RAB33A	897492	505839	578752	410272	456644	19.3336	18.7255	-0.608091	0.241742	1856	0.695552
O75347	TBCA	TBCA	938065	1.34313e+06	1.71478e+06	790894	1.00075e+06	20.3452	19.7729	-0.572297	0.241861	1857	0.695552
O00299	CLIC1	CLIC1	2.10088e+07	1.89066e+07	1.89956e+07	2.04836e+07	2.16711e+07	24.2271	24.3292	0.10212	0.241874	1858	0.695552
Q9BUR5	MIC26	APOO	274374	98876.4	129875	66429.5	66084.5	17.3556	16.0158	-1.33981	0.242135	1859	0.695925
Q9H4M9	EHD1	EHD1	4.88151e+06	3.12991e+06	3.29231e+06	2.64917e+06	2.78792e+06	21.8453	21.3744	-0.470931	0.242689	1860	0.696688
Q9H832	UBE2Z	UBE2Z	265784	178576	184674	166104	145670	17.6778	17.2501	-0.427677	0.242742	1861	0.696688
Q13433	S39A6	SLC39A6	176588	190478	218418	177657	164427	17.5743	17.384	-0.190314	0.242791	1862	0.696688
Q16572	VACHT	SLC18A3	2.90231e+06	1.4521e+06	1.75002e+06	1.24168e+06	1.17112e+06	20.9565	20.2023	-0.754183	0.243039	1863	0.697025
Q9Y2G5	OFUT2	POFUT2	119885	95661.4	95670	138667	111169	16.6626	16.9306	0.268028	0.243188	1864	0.697077
Q9NZ72	STMN3	STMN3	1.164e+06	1.88568e+06	2.05326e+06	1.10727e+06	1.26302e+06	20.6979	20.1766	-0.521304	0.244179	1865	0.699543
Q9Y3E5	PTH2	PTRH2	277079	200639	260448	225060	145127	17.9086	17.4979	-0.410729	0.244769	1866	0.700146
Q9UKK9	NUDT5	NUDT5	135784	92163.2	98742.9	83921.2	83289	16.7326	16.3513	-0.381298	0.244773	1867	0.700146
Q9BZF1	OSBL8	OSBPL8	958597	625291	566450	476308	501607	19.4512	18.8994	-0.551819	0.244783	1868	0.700146
Q92610	ZN592	ZNF592	5.74756e+07	86286326	90529782	62535948	53917040	26.2188	25.7952	-0.423596	0.245092	1869	0.700479
P17677	NEUM	GAP43	1.05382e+08	4.58842e+07	5.5794e+07	3.32073e+07	3.62635e+07	26.0405	25.0499	-0.990609	0.245162	1870	0.700479
Q6YN16	HSDL2	HSDL2	201894	141766	189232	145427	141630	17.4385	17.131	-0.30754	0.245292	1871	0.700479
Q8NBU5	ATAD1	ATAD1	1.36824e+06	907736	1.01471e+06	484917	973753	20.065	19.4762	-0.588774	0.246352	1872	0.70313
Q9HCJ6	VAT1L	VAT1L	4.37912e+07	3.38349e+07	3.91377e+07	3.38477e+07	3.33173e+07	25.2141	25.0012	-0.212848	0.246579	1873	0.703402
O95373	IPO7	IPO7	6.58829e+06	3.48453e+06	4.19949e+06	3.0806e+06	2.9551e+06	22.1818	21.5251	-0.656665	0.246816	1874	0.703701
P43007	SATT	SLC1A4	1.00817e+06	470858	572547	402051	353194	19.3833	18.5266	-0.856751	0.246984	1875	0.703806
Q9Y262	EIF3L	EIF3L	2.23513e+06	1.56771e+06	1.79019e+06	1.58014e+06	1.3965e+06	20.8302	20.5053	-0.324983	0.247266	1876	0.703971
O95201	ZN205	ZNF205	1.61946e+06	1.43472e+06	1.64061e+06	1.48704e+06	1371060	20.5777	20.4466	-0.131041	0.247369	1877	0.703971
Q9NUQ8	ABCF3	ABCF3	158011	123575	118215	114832	104214	17.024	16.7409	-0.283091	0.247437	1878	0.703971
Q08AM6	VAC14	VAC14	1227737	744906	775641	621251	633999	19.8051	19.2595	-0.545594	0.247741	1879	0.704461
O00410	IPO5	IPO5	2.57781e+06	1.46471e+06	1.90935e+06	1.46571e+06	1.29343e+06	20.92	20.3958	-0.524162	0.247963	1880	0.704716
Q9Y6B6	SAR1B	SAR1B	530858	228531	302679	198924	172324	18.4335	17.502	-0.931458	0.248392	1881	0.705561
Q92871	PMM1	PMM1	392664	299723	256395	159287	278376	18.2708	17.7395	-0.531293	0.248905	1882	0.706643
Q9UNS2	CSN3	COPS3	1.02523e+06	477595	643396	395288	436805	19.4484	18.6664	-0.782021	0.249045	1883	0.706664
P08237	PFKAM	PFKM	1.94218e+07	1.23565e+07	1.44086e+07	1.08477e+07	1.21086e+07	23.876	23.4524	-0.423635	0.249428	1884	0.707375
P42126	ECI1	ECI1	374429	532323	554358	383305	382425	18.8937	18.5465	-0.347195	0.249622	1885	0.70755
Q9P035	HACD3	HACD3	1.09109e+07	6.98028e+06	8.63391e+06	7.23892e+06	6.08439e+06	23.0759	22.6674	-0.408442	0.250052	1886	0.708391
P31942	HNRH3	HNRNPH3	1.24464e+07	8.95738e+06	9.80613e+06	7.7943e+06	8.96654e+06	23.3105	22.9986	-0.311945	0.250761	1887	0.710024
P09110	THIK	ACAA1	1.37199e+06	910686	1.04471e+06	838537	876375	20.081	19.7097	-0.371295	0.251112	1888	0.710642
P61026	RAB10	RAB10	9.58934e+06	8.18994e+06	1.07138e+07	7.67262e+06	8.5095e+06	23.1791	22.9479	-0.23125	0.251491	1889	0.711228
P62879	GBB2	GNB2	7.39453e+06	7.87234e+06	8.35334e+06	6.75973e+06	7.62409e+06	22.9086	22.7779	-0.130613	0.251596	1890	0.711228
P62273	RS29	RPS29	3.79739e+06	5.98295e+06	6.76204e+06	3.81706e+06	3.96338e+06	22.3947	21.8914	-0.503281	0.25175	1891	0.711228
P07311	ACYP1	ACYP1	1.99255e+06	1.10311e+06	1.24613e+06	864372	1.01054e+06	20.4649	19.8384	-0.626508	0.251852	1892	0.711228
Q00839	HNRPU	HNRNPU	1.39695e+07	2.00268e+07	2.20287e+07	1.44004e+07	1.41139e+07	24.1546	23.7652	-0.389422	0.252889	1893	0.71378
Q9UQ13	SHOC2	SHOC2	234106	275846	358658	238649	201498	18.1434	17.7476	-0.395762	0.25313	1894	0.714082
P49441	INPP	INPP1	135665	63186.1	66041.3	40848	49052.8	16.4301	15.456	-0.974039	0.253381	1895	0.714414
Q8N335	GPD1L	GPD1L	118866	200447	163211	123884	111008	17.2953	16.8416	-0.453648	0.253828	1896	0.715298
Q8IYB5	SMAP1	SMAP1	2.44419e+06	1.44228e+06	1.6079e+06	1.21774e+06	1.31512e+06	20.8046	20.2723	-0.532223	0.254475	1897	0.716231
P04156	PRIO	PRNP	1.50541e+06	1.83155e+06	1.92655e+06	1.51432e+06	1.53169e+06	20.7426	20.5385	-0.204141	0.254666	1898	0.716231
P00846	ATP6	MT-ATP6	1695656	773028	1.15612e+06	783504	652700	20.2045	19.4538	-0.750679	0.254707	1899	0.716231
Q9BR76	COR1B	CORO1B	3.10504e+06	2.95048e+06	2.183e+06	2.24265e+06	2.2153e+06	21.389	21.0879	-0.301043	0.25476	1900	0.716231
Q9UBE0	SAE1	SAE1	308238	137334	243581	140275	138496	17.8095	17.0887	-0.720782	0.25483	1901	0.716231
Q9UJ70	NAGK	NAGK	6.43829e+06	3.1831e+06	4.20956e+06	2.70448e+06	3.0186e+06	22.1364	21.4484	-0.688074	0.255041	1902	0.716332
Q96EP5	DAZP1	DAZAP1	388334	283289	280720	194206	282505	18.2762	17.8628	-0.413403	0.255173	1903	0.716332
Q9BSF4	TIM29	TIMM29	183794	123814	118937	100537	107939	17.1174	16.6695	-0.447858	0.255452	1904	0.716332
Q9H845	ACAD9	ACAD9	572764	83884.5	222037	411991	924565	18.16	19.3501	1.19006	0.255702	1905	0.716332
Q8NBX0	SCPDL	SCCPDH	2.65809e+06	3.24148e+06	3.04334e+06	2.50464e+06	2.77611e+06	21.5073	21.3323	-0.175037	0.255824	1906	0.716332
A0AVT1	UBA6	UBA6	3.02739e+06	2.28897e+06	2.32931e+06	2.13715e+06	2.09181e+06	21.2812	21.0119	-0.269379	0.255835	1907	0.716332
P04040	CATA	CAT	700766	833314	849909	992778	834265	19.6	19.8011	0.201096	0.255846	1908	0.716332
P63151	2ABA	PPP2R2A	3.54536e+06	2.54003e+06	2.97154e+06	2.34946e+06	2.603e+06	21.5256	21.2397	-0.285914	0.255938	1909	0.716332
P29966	MARCS	MARCKS	4.36737e+06	1.61105e+06	1.89668e+06	974111	1.11233e+06	21.3239	19.9926	-1.33129	0.256344	1910	0.717093
O43747	AP1G1	AP1G1	1.39336e+06	759473	865577	679765	622544	19.9404	19.3126	-0.627756	0.2566	1911	0.717102
Q9UHL4	DPP2	DPP7	510225	1.19044e+06	2.3939e+06	2.30839e+06	2.41107e+06	20.3803	21.1702	0.789876	0.256737	1912	0.717102
O60547	GMDS	GMDS	428212	259032	269350	63045.2	276948	18.2826	17.3751	-0.907436	0.25675	1913	0.717102
Q92530	PSMF1	PSMF1	187709	270408	137315	70340.1	159276	17.5986	16.8089	-0.789752	0.257865	1914	0.719513
P54289	CA2D1	CACNA2D1	1.80763e+06	2.49838e+06	2.62517e+06	1.93592e+06	1.75125e+06	21.1397	20.8141	-0.325623	0.257883	1915	0.719513
Q9UEW8	STK39	STK39	2.32116e+06	1.35745e+06	1.42207e+06	1.2329e+06	1.03004e+06	20.6973	20.1098	-0.587529	0.258167	1916	0.719697
Q12768	WASC5	WASHC5	123309	60356.6	56772.4	45772.4	36249.5	16.2903	15.3237	-0.966622	0.258226	1917	0.719697
Q96G23	CERS2	CERS2	131397	160552	181853	183017	185448	17.269	17.4912	0.222204	0.258353	1918	0.719697
O75306	NDUS2	NDUFS2	3.42052e+06	2.48043e+06	2.84279e+06	2.39104e+06	2.45316e+06	21.4749	21.2078	-0.267027	0.258563	1919	0.719703
Q6P9A3	ZN549	ZNF549	287466	184486	172657	145423	153231	17.7131	17.1881	-0.524988	0.258749	1920	0.719703
P60891	PRPS1	PRPS1	4.87207e+06	3.6533e+06	3.68051e+06	3.29554e+06	3.3961e+06	21.9561	21.6739	-0.282184	0.258759	1921	0.719703
P55735	SEC13	SEC13	1.54481e+06	1.29569e+06	1.37533e+06	1.28525e+06	1.26066e+06	20.4224	20.2797	-0.142674	0.259015	1922	0.72004
O15078	CE290	CEP290		161432	215153	148189	144407	17.5226	17.1586	-0.364062	0.259217	1923	0.720227
O75251	NDUS7	NDUFS7	1.06655e+06	824920	1009614	788027	871375	19.8832	19.6622	-0.220968	0.26004	1924	0.722063
P62917	RL8	RPL8	3.73009e+07	4.33955e+07	4.74316e+07	3.732e+07	3.75678e+07	25.348	25.1582	-0.189821	0.260148	1925	0.722063
Q8NC96	NECP1	NECAP1	2.35371e+06	2.20642e+06	2.09763e+06	1.82034e+06	2.1704e+06	21.0816	20.9282	-0.153422	0.260541	1926	0.722777
P25311	ZA2G	AZGP1	26352.6	124947		251730	135705	16.2071	17.5636	1.35654	0.261087	1927	0.723492
P01857	IGHG1	IGHG1	1.42518e+09	1.39166e+09	1.58691e+09	1.15908e+09	1.42705e+09	30.4511	30.2682	-0.182973	0.261163	1928	0.723492
Q13542	4EBP2	EIF4EBP2	81098.9	174489	180674	90056.7	85859.7	17.1499	16.4245	-0.725341	0.261205	1929	0.723492
P53801	PTTG	PTTG1IP	81056	107945	102807	71712.7	88668.8	16.5697	16.2911	-0.278552	0.261407	1930	0.723585
P53999	TCP4	SUB1	1.33399e+06	507489	1.78273e+06	201363	764047	20.2043	18.8808	-1.32349	0.261559	1931	0.723585
Q9UM00	TMCO1	LOC101358260; LOC102825716; LOC103080131; LOC111151022; LOC112839227; Tmco1; TMCO1	390605	205076	225865	169523	169176	18.063	17.3696	-0.693374	0.261644	1932	0.723585
O95202	LETM1	LETM1	2.01169e+06	808486	1.64934e+06	716599	968989	20.5067	19.6848	-0.821903	0.262029	1933	0.724274
Q96TA2	YMEL1	YME1L1	99870.1	116399	136684	90988.3	104176	16.8442	16.5743	-0.269823	0.262837	1934	0.72613
Q8TDC3	BRSK1	BRSK1	949073	1.1537e+06	1.22241e+06	990734	927710	20.08	19.8715	-0.208535	0.263047	1935	0.726335
Q6H8Q1	ABLM2	ABLIM2	132332	57645	74264	33316.5	58565.5	16.4265	15.4875	-0.939038	0.263554	1936	0.72736
Q9NRX4	PHP14	PHPT1	2.80774e+06	4.81356e+06	5.05675e+06	2.97768e+06	2.9503e+06	22.0109	21.4991	-0.511757	0.263733	1937	0.727446
Q16630	CPSF6	CPSF6	506628	278227	270921	184005	239965	18.4249	17.6936	-0.731308	0.263857	1938	0.727446
P84090	ERH	ERH	1.70698e+06	3.23251e+06	3.66388e+06	1.84925e+06	1.78614e+06	21.4515	20.7937	-0.657829	0.264322	1939	0.728188
Q6VY07	PACS1	PACS1	1.90258e+06	1.39349e+06	1.39195e+06	1.25161e+06	1.27279e+06	20.5756	20.2675	-0.308076	0.264612	1940	0.728188
P23396	RS3	RPS3	3.23042e+07	2.51344e+07	2.80486e+07	2.42482e+07	2.53131e+07	24.7642	24.5627	-0.201531	0.264915	1941	0.728188
Q9NVI7	ATD3A	ATAD3A	9.01654e+06	6.34327e+06	6.91294e+06	5.54212e+06	6.32688e+06	22.8238	22.5007	-0.323118	0.264948	1942	0.728188
O00622	CYR61	CCN1	2.89303e+06	4.30569e+06	4.66551e+06	4.3789e+06	6.17747e+06	21.9152	22.3316	0.416457	0.26498	1943	0.728188
Q99538	LGMN	LGMN	274739	411397	406859	522931	404575	18.4749	18.823	0.348104	0.26517	1944	0.728188
Q9P2Q2	FRM4A	FRMD4A	229645	296103	284476	224490	241352	18.043	17.8295	-0.213519	0.265209	1945	0.728188
P16104	H2AX	H2AX	4.82906e+06	4.28771e+06	5.36348e+06	3.73768e+06	4.54561e+06	22.2026	21.9818	-0.220848	0.265217	1946	0.728188
O75175	CNOT3	CNOT3	135580	96130.6	108271	102917	71990.8	16.7901	16.4162	-0.3739	0.265797	1947	0.729338
P49593	PPM1F	PPM1F	718989	533089	548234	443452	529396	19.1949	18.8919	-0.302996	0.265909	1948	0.729338
Q8TCF1	ZFAN1	ZFAND1	74081.9	109613	113588	75146.6	78699.9	16.5965	16.2311	-0.365385	0.266187	1949	0.729727
Q9Y5Z4	HEBP2	HEBP2	1.81413e+06	1.16654e+06	1.10856e+06	888469	1.03246e+06	20.3784	19.8734	-0.505064	0.268051	1950	0.734234
P05109	S10A8	S100A8	91476.4	28599.9	40921.6	1126396	60429	15.7117	19.1787	3.46696	0.268133	1951	0.734234
P48058	GRIA4	GRIA4	153981	57678.1	63833.5	43354.7	30620.8	16.4867	15.1748	-1.31194	0.268307	1952	0.734234
P12235	ADT1	SLC25A4	9.34718e+06	5.74858e+06	6.82087e+06	5.59685e+06	5.26753e+06	22.8006	22.3731	-0.427458	0.26843	1953	0.734234
Q9BYT8	NEUL	NLN	1.22308e+06	719242	695496	583912	573038	19.746	19.1419	-0.604057	0.26868	1954	0.734234
P42765	THIM	ACAA2	277360	520234	516554	582765	574304	18.7407	19.142	0.401309	0.268801	1955	0.734234
P36404	ARL2	ARL2	502481	348890	258660	249043	242272	18.4972	17.9063	-0.590919	0.269025	1956	0.734234
O75746	CMC1	SLC25A12	5.19938e+06	2.95362e+06	3.00455e+06	2.46861e+06	2.38302e+06	21.8266	21.21	-0.616516	0.269092	1957	0.734234
P62249	RS16	RPS16	2.89888e+07	2.30211e+07	2.47305e+07	2.26058e+07	2.23544e+07	24.6085	24.4221	-0.186374	0.269212	1958	0.734234
P33176	KINH	KIF5B	4.28329e+06	3.68225e+06	3.76507e+06	3.30801e+06	3.73022e+06	21.8988	21.7468	-0.152032	0.269346	1959	0.734234
Q9UPY8	MARE3	MAPRE3	4.61639e+06	4.08759e+06	4.36271e+06	3.55531e+06	4.26448e+06	22.0544	21.8987	-0.155729	0.269359	1960	0.734234
P16435	NCPR	POR	3.80805e+06	3.0928e+06	3.19748e+06	5.03704e+06	3.46178e+06	21.6826	22.0188	0.33618	0.26959	1961	0.734234
P54577	SYYC	YARS1	9.51205e+06	6.19341e+06	7.53126e+06	5.90479e+06	6.21024e+06	22.8849	22.5303	-0.354646	0.269618	1962	0.734234
Q9P0K7	RAI14	RAI14	1.24069e+06	1.14554e+06	1.09801e+06	1.18366e+06	1.40865e+06	20.1475	20.3058	0.158353	0.269878	1963	0.73457
Q9UHD1	CHRD1	CHORDC1	127829	45597.6	50949.3	35281.3	20738.6	16.1906	14.7736	-1.41695	0.270566	1964	0.735556
Q9Y4W2	LAS1L	LAS1L	118389		69003.3	62403	46956.2	16.5157	15.7387	-0.776985	0.270567	1965	0.735556
O94925	GLSK	GLS	6.812e+06	4.4704e+06	5.02109e+06	4.14364e+06	4.26372e+06	22.3737	22.0032	-0.370493	0.270654	1966	0.735556
P05023	AT1A1	ATP1A1	8.25221e+06	5.45865e+06	6.09427e+06	4.95067e+06	5.29595e+06	22.6544	22.2886	-0.365764	0.271192	1967	0.736643
Q9Y5S9	RBM8A	RBM8A	198894	287567	165628	287452	274285	17.7297	18.0995	0.369791	0.271436	1968	0.736931
Q92544	TM9S4	TM9SF4	236695	175182	171126	144709	167135	17.5682	17.2505	-0.317717	0.272248	1969	0.738448
Q13144	EI2BE	EIF2B5	999662	1.40785e+06	1.41766e+06	803423	1.15448e+06	20.2821	19.9009	-0.381256	0.272306	1970	0.738448
P09525	ANXA4	ANXA4	2.14883e+06	1.27383e+06	1.31436e+06	2.3604e+06	2.41241e+06	20.5906	21.1864	0.595823	0.116231	1302	0.476974
P50453	SPB9	SERPINB9	8.30122e+06	5.47123e+06	6.56461e+06	5.26874e+06	5.43811e+06	22.6926	22.352	-0.340615	0.27332	1972	0.740541
O15258	RER1	RER1	1.06513e+06	552127	766404	598660	459361	19.5998	19.0129	-0.586851	0.274202	1973	0.742556
P50213	IDH3A	IDH3A	2.75142e+06	1.89975e+06	2.24981e+06	1.31632e+06	2.11853e+06	21.1334	20.7118	-0.421591	0.274691	1974	0.743502
Q53H12	AGK	AGK	2.45533e+06	1.50875e+06	1.5534e+06	1.23126e+06	1.37679e+06	20.8106	20.3145	-0.496071	0.275024	1975	0.744028
P22234	PUR6	PAICS	3.54754e+06	4.6865e+06	4.27915e+06	3.55236e+06	3.64417e+06	21.992	21.7789	-0.213114	0.27635	1976	0.747235
O00764	PDXK	PDXK	4.43105e+06	4.9702e+06	5.26821e+06	4.34837e+06	4.56573e+06	22.2214	22.0877	-0.133693	0.276892	1977	0.748323
Q15814	TBCC	TBCC	685481	388122	349321	282916	302268	18.8555	18.1585	-0.696936	0.277394	1978	0.749301
Q9NUU7	DD19A	DDX19A	654472	235846	253100	205326	71592.8	18.54	17.0791	-1.46086	0.277682	1979	0.749698
O75396	SC22B	SC22B	4.1617e+06	4.70974e+06	5.64561e+06	4.01737e+06	4.17475e+06	22.2063	21.9658	-0.240477	0.278174	1980	0.750213
P08240	SRPRA	SRPRA	1.36415e+06	738206	851138	640276	671119	19.909	19.3227	-0.586356	0.278247	1981	0.750213
P41252	SYIC	IARS1	5.20487e+06	3.68456e+06	4.64944e+06	3.85614e+06	3.64049e+06	22.1056	21.8378	-0.267831	0.278334	1982	0.750213
P78356	PI42B	PIP4K2B	931030	1.28473e+06	1.17781e+06	892890	997830	20.1094	19.8505	-0.258905	0.278434	1983	0.750213
Q8TDW7	FAT3	FAT3	885802	281996	412383	183556	242775	19.0067	17.7016	-1.30508	0.279009	1984	0.751384
P54709	AT1B3	ATP1B3	3.05202e+06	2.52668e+06	2.75647e+06	2.44326e+06	2.57922e+06	21.4058	21.26	-0.14585	0.279173	1985	0.751446
Q02543	RL18A	RPL18A	1.66773e+07	1.39647e+07	1.47909e+07	1.33145e+07	1.41326e+07	23.8523	23.7102	-0.14212	0.279941	1986	0.752814
Q8WW59	SPRY4	SPRY4	183457	103688	117443	89276.8	96589.5	17.0411	16.5039	-0.537224	0.280173	1987	0.752814
P52907	CAZA1	CAPZA1	1.00816e+07	9.33137e+06	9.6339e+06	8.57502e+06	9.56822e+06	23.2069	23.1129	-0.0939877	0.280442	1988	0.752814
P49411	EFTU	EFTU	3.19203e+07	2.30881e+07	2.52635e+07	2.14525e+07	2.2937e+07	24.6734	24.4037	-0.269713	0.280509	1989	0.752814
Q8NB25	F184A	FAM184A	1.38401e+06	588499	693970	1279628	1.34626e+06	19.7615	20.3244	0.56283	0.280575	1990	0.752814
P35442	TSP2	THBS2	47116.8	67927.5	28000.9	55191.8	96171.5	15.5411	16.2077	0.666507	0.280594	1991	0.752814
Q7Z3U7	MON2	MON2	144518	78328.8	85405.5	72994.1	60311.3	16.6488	16.0244	-0.624415	0.280667	1992	0.752814
P50570	DYN2	DNM2	441254	297266	308922	283314	256322	18.4135	18.0416	-0.371849	0.280826	1993	0.752863
P08779	K1C16	KRT16	1.02898e+07	2.10296e+07	1.69478e+07	1.10833e+07	1.04796e+07	23.9396	23.362	-0.577533	0.281022	1994	0.75301
P28482	MK01	MAPK1	3.18038e+06	2.60413e+06	3.09498e+06	2.50566e+06	2.75813e+06	21.4971	21.3277	-0.169412	0.281223	1995	0.75317
O75821	EIF3G	EIF3G	1.39137e+06	1.2403e+06	1.12745e+06	1.13519e+06	1.1112e+06	20.257	20.0992	-0.157819	0.281437	1996	0.753366
P10155	RO60	RO60	857299	691207	735962	681161	674017	19.5385	19.3701	-0.168413	0.281864	1997	0.753763
Q96KG9	SCYL1	SCYL1	179900	148185	133678	134227	126960	17.2318	16.9947	-0.237109	0.281886	1998	0.753763
[truncated: 1,238 more rows]
